# Supplementary material for: Control of Golgi- V-ATPase through Sac1-dependent co-regulation of PI(4)P and cholesterol
Source: Nat Commun. 2025 Aug 21;16:7808. doi: 10.1038/s41467-025-63125-7 (PMC12371084; doi:10.1038/s41467-025-63125-7)
Supplement: Supplementary file 3 — Supplementary Data 1 [file 41467_2025_63125_MOESM3_ESM.xlsx]

## Sheet: Results
	DMSO 2 h								lenght=major axis
	Cell #	Ribbon	# of stacks	Cumulative length of stacks(µm)	# with tubulated area	area tubulated networks	# of cisterna	length of cisterna (µm)
	1	Ribbon	4	7.5
	2	Ribbon	17	18.6	2	1.7
	3		8	6.4	2	1.4	3	1.3
	4	Ribbon	7	6.8
	5	Ribbon	4	4.7
	6	Ribbon	10	9.5
	7	Ribbon	14	24.7
	8		11	8.2	2	1.5
	9	Ribbon	10	7.6			1	0.5
	10	Ribbon	6	13.9
	SUM	8	91	107.9	6	4.6	4	1.8
	cvxIAA 2 h
	Cell #	Ribbon	# of stacks	Cumulative length of stacks(µm)	# with tubulated area	area tubulated networks	# of cisterna	length of cisterna (µm)
	1				7	3.6	3	2.7
	2	Ribbon	5	9.6
	3		8	7.4	11	4.9
	4				6	6.6
	5		4	2	5	3.5
	6		1	0.7	7	2.4	2	0.8
	7		4	2.2	5	1.9
	8	Ribbon	15	12.8	1	0.9
	9		4	2.4			2	0.9
	10	Ribbon	5	3.9	3	3.8
	SUM	3	46	41	45	27.6	7	4.4
