# Supplementary material for: Control of Golgi- V-ATPase through Sac1-dependent co-regulation of PI(4)P and cholesterol
Source: Nat Commun. 2025 Aug 21;16:7808. doi: 10.1038/s41467-025-63125-7 (PMC12371084; doi:10.1038/s41467-025-63125-7)
Supplement: Supplementary file 4 — Supplementary Data 2 [file 41467_2025_63125_MOESM4_ESM.xlsx]

## Sheet: SummaryOfSpectronautAnalysis
Run Identifications
RunNr	FileName	Condition	Replicate	Precursors	ModifiedSeq	Peptides	ProteinGroups	Proteins
1	220117_DIA_180min_cvx1	CVX	1	116847	103798	98813	8039	8095
2	220117_DIA_180min_cvx2	CVX	2	117858	104578	99577	8037	8097
3	220117_DIA_180min_cvx3	CVX	3	117782	104589	99596	8043	8103
4	220117_DIA_180min_dmso1	DMSO	1	117166	104126	99153	8039	8098
5	220117_DIA_180min_dmso2	DMSO	2	117005	103952	99017	8032	8091
6	220117_DIA_180min_dmso3	DMSO	3	115785	103070	98229	8028	8086
Data normalization
Total ion chromatograms
Coefficients of variation
Protein Group CVs below X
Sample correlation
Principal component analysis

## Sheet: ProteinDifferentialAbundance
Comparison (group1/group2)	Group	ProteinGroups	AVG Log2 Ratio	Absolute AVG Log2 Ratio	Pvalue	Qvalue	# of Ratios	UniProtIds	Genes	ProteinDescriptions	ProteinNames	# Unique Total Peptides	% Change	Ratio	Condition Numerator	Condition Denominator
CVX / DMSO	Q9Y5P4	Q9Y5P4	1.65218	1.65218	1.37648e-10	5.24165e-07	12	Q9Y5P4	CERT1	Ceramide transfer protein	CERT_HUMAN	27	214.308	3.14308	CVX	DMSO
CVX / DMSO	Q96SU4	Q96SU4	0.659271	0.659271	3.59211e-09	6.66866e-06	12	Q96SU4	OSBPL9	Oxysterol-binding protein-related protein 9	OSBL9_HUMAN	27	57.9285	1.57928	CVX	DMSO
CVX / DMSO	Q9H3P7	Q9H3P7	-1.20895	1.20895	5.25367e-09	6.66866e-06	12	Q9H3P7	ACBD3	Golgi resident protein GCP60	GCP60_HUMAN	21	-56.7418	0.432582	CVX	DMSO
CVX / DMSO	Q9UI12	Q9UI12	0.539328	0.539328	2.30343e-08	2.19287e-05	12	Q9UI12	ATP6V1H	V-type proton ATPase subunit H	VATH_HUMAN	10	45.3295	1.45329	CVX	DMSO
CVX / DMSO	P82094	P82094	-0.704599	0.704599	5.27103e-08	3.86975e-05	12	P82094	TMF1	TATA element modulatory factor	TMF1_HUMAN	31	-38.6387	0.613613	CVX	DMSO
CVX / DMSO	Q96CN9	Q96CN9	-1.58151	1.58151	6.09729e-08	3.86975e-05	12	Q96CN9	GCC1	GRIP and coiled-coil domain-containing protein 1	GCC1_HUMAN	13	-66.5868	0.334132	CVX	DMSO
CVX / DMSO	P19532	P19532	1.65242	1.65242	1.87411e-07	8.92076e-05	12	P19532	TFE3	Transcription factor E3	TFE3_HUMAN	2	214.361	3.14361	CVX	DMSO
CVX / DMSO	Q96DM3	Q96DM3	0.481002	0.481002	1.83381e-07	8.92076e-05	12	Q96DM3	RMC1	Regulator of MON1-CCZ1 complex	RMC1_HUMAN	10	39.5713	1.39571	CVX	DMSO
CVX / DMSO	Q9BXB4	Q9BXB4	0.686602	0.686602	3.92546e-07	0.00016609	12	Q9BXB4	OSBPL11	Oxysterol-binding protein-related protein 11	OSB11_HUMAN	26	60.9488	1.60949	CVX	DMSO
CVX / DMSO	O15143	O15143	0.483505	0.483505	6.77313e-07	0.00018183	12	O15143	ARPC1B	Actin-related protein 2/3 complex subunit 1B	ARC1B_HUMAN	18	39.8136	1.39814	CVX	DMSO
CVX / DMSO	P22059	P22059	2.03743	2.03743	6.55278e-07	0.00018183	12	P22059	OSBP	Oxysterol-binding protein 1	OSBP1_HUMAN	35	310.515	4.10515	CVX	DMSO
CVX / DMSO	Q13439	Q13439	-0.904347	0.904347	6.11936e-07	0.00018183	12	Q13439	GOLGA4	Golgin subfamily A member 4	GOGA4_HUMAN	88	-46.5725	0.534275	CVX	DMSO
CVX / DMSO	Q149M9	Q149M9	-6.25557	6.25557	5.97898e-07	0.00018183	12	Q149M9	NWD1	NACHT domain- and WD repeat-containing protein 1	NWD1_HUMAN	1	-98.6912	0.0130884	CVX	DMSO
CVX / DMSO	Q9NXN4	Q9NXN4	-0.575657	0.575657	5.21436e-07	0.00018183	12	Q9NXN4	GDAP2	Ganglioside-induced differentiation-associated protein 2	GDAP2_HUMAN	9	-32.9019	0.670981	CVX	DMSO
CVX / DMSO	Q9Y4E6	Q9Y4E6	0.991183	0.991183	7.16243e-07	0.00018183	12	Q9Y4E6	WDR7	WD repeat-containing protein 7	WDR7_HUMAN	9	98.7814	1.98781	CVX	DMSO
CVX / DMSO	O15511	O15511	0.599102	0.599102	8.2742e-07	0.000196926	12	O15511	ARPC5	Actin-related protein 2/3 complex subunit 5	ARPC5_HUMAN	5	51.4773	1.51477	CVX	DMSO
CVX / DMSO	A6H8Y1	A6H8Y1	0.623544	0.623544	1.62716e-06	0.000291882	12	A6H8Y1	BDP1	Transcription factor TFIIIB component B'' homolog	BDP1_HUMAN	2	54.0656	1.54066	CVX	DMSO
CVX / DMSO	O15144	O15144	0.47627	0.47627	1.76294e-06	0.000291882	12	O15144	ARPC2	Actin-related protein 2/3 complex subunit 2	ARPC2_HUMAN	23	39.1142	1.39114	CVX	DMSO
CVX / DMSO	P21281	P21281	0.530325	0.530325	1.61381e-06	0.000291882	12	P21281	ATP6V1B2	V-type proton ATPase subunit B, brain isoform	VATB2_HUMAN	18	44.4254	1.44425	CVX	DMSO
CVX / DMSO	Q16513	Q16513	0.400953	0.400953	1.65146e-06	0.000291882	12	Q16513	PKN2	Serine/threonine-protein kinase N2	PKN2_HUMAN	35	32.038	1.32038	CVX	DMSO
CVX / DMSO	Q562E7	Q562E7	0.647785	0.647785	1.76207e-06	0.000291882	12	Q562E7	WDR81	WD repeat-containing protein 81	WDR81_HUMAN	10	56.6761	1.56676	CVX	DMSO
CVX / DMSO	Q8IWJ2	Q8IWJ2	-1.0254	1.0254	1.62443e-06	0.000291882	12	Q8IWJ2	GCC2	GRIP and coiled-coil domain-containing protein 2	GCC2_HUMAN	32	-50.8727	0.491273	CVX	DMSO
CVX / DMSO	Q9HD26	Q9HD26	-1.49537	1.49537	1.64778e-06	0.000291882	12	Q9HD26	GOPC	Golgi-associated PDZ and coiled-coil motif-containing protein	GOPC_HUMAN	24	-64.531	0.35469	CVX	DMSO
CVX / DMSO	P61158	P61158	0.46864	0.46864	2.28778e-06	0.000354771	12	P61158	ACTR3	Actin-related protein 3	ARP3_HUMAN	24	38.3804	1.3838	CVX	DMSO
CVX / DMSO	Q9Y2L5	Q9Y2L5	0.821512	0.821512	2.32911e-06	0.000354771	12	Q9Y2L5	TRAPPC8	Trafficking protein particle complex subunit 8	TPPC8_HUMAN	14	76.7257	1.76726	CVX	DMSO
CVX / DMSO	Q8IWA4	Q8IWA4	-0.535051	0.535051	3.11652e-06	0.00045645	12	Q8IWA4	MFN1	Mitofusin-1	MFN1_HUMAN	19	-30.9866	0.690134	CVX	DMSO
CVX / DMSO	P36543	P36543	0.577286	0.577286	3.52993e-06	0.000463516	12	P36543	ATP6V1E1	V-type proton ATPase subunit E 1	VATE1_HUMAN	9	49.204	1.49204	CVX	DMSO
CVX / DMSO	Q9Y485	Q9Y485	0.900223	0.900223	3.40583e-06	0.000463516	12	Q9Y485	DMXL1	DmX-like protein 1	DMXL1_HUMAN	11	86.6354	1.86635	CVX	DMSO
CVX / DMSO	Q9Y6Y0	Q9Y6Y0	0.555319	0.555319	3.4608e-06	0.000463516	12	Q9Y6Y0	IVNS1ABP	Influenza virus NS1A-binding protein	NS1BP_HUMAN	4	46.9493	1.46949	CVX	DMSO
CVX / DMSO	O43795	O43795	-0.214738	0.214738	4.30102e-06	0.000545943	12	O43795	MYO1B	Unconventional myosin-Ib	MYO1B_HUMAN	65	-13.8297	0.861703	CVX	DMSO
CVX / DMSO	P62891;Q59GN2	P62891;Q59GN2	0.627263	0.627263	4.4974e-06	0.000552454	12	P62891;Q59GN2	RPL39;RPL39P5	60S ribosomal protein L39;Putative 60S ribosomal protein L39-like 5	RL39_HUMAN;R39L5_HUMAN	2	54.4632	1.54463	CVX	DMSO
CVX / DMSO	Q6ZS30	Q6ZS30	0.361399	0.361399	4.76565e-06	0.000567112	12	Q6ZS30	NBEAL1	Neurobeachin-like protein 1	NBEL1_HUMAN	10	28.4671	1.28467	CVX	DMSO
CVX / DMSO	O75348	O75348	0.603025	0.603025	5.32664e-06	0.000586422	12	O75348	ATP6V1G1	V-type proton ATPase subunit G 1	VATG1_HUMAN	7	51.8898	1.5189	CVX	DMSO
CVX / DMSO	Q8WVT3	Q8WVT3	0.648506	0.648506	5.38991e-06	0.000586422	12	Q8WVT3	TRAPPC12	Trafficking protein particle complex subunit 12	TPC12_HUMAN	6	56.7545	1.56754	CVX	DMSO
CVX / DMSO	Q969M7	Q969M7	1.51076	1.51076	5.26845e-06	0.000586422	12	Q969M7	UBE2F	NEDD8-conjugating enzyme UBE2F	UBE2F_HUMAN	2	184.96	2.8496	CVX	DMSO
CVX / DMSO	Q96JA3	Q96JA3	0.839515	0.839515	5.95536e-06	0.000629945	12	Q96JA3	PLEKHA8	Pleckstrin homology domain-containing family A member 8	PKHA8_HUMAN	4	78.9449	1.78945	CVX	DMSO
CVX / DMSO	Q709C8	Q709C8	0.776522	0.776522	6.41996e-06	0.000660735	12	Q709C8	VPS13C	Vacuolar protein sorting-associated protein 13C	VP13C_HUMAN	46	71.2997	1.713	CVX	DMSO
CVX / DMSO	O00159	O00159	-0.207684	0.207684	6.78702e-06	0.000680131	12	O00159	MYO1C	Unconventional myosin-Ic	MYO1C_HUMAN	70	-13.4074	0.865926	CVX	DMSO
CVX / DMSO	Q9BQS8	Q9BQS8	1.04057	1.04057	7.56369e-06	0.000738526	12	Q9BQS8	FYCO1	FYVE and coiled-coil domain-containing protein 1	FYCO1_HUMAN	26	105.704	2.05704	CVX	DMSO
CVX / DMSO	P09603	P09603	-1.16314	1.16314	9.66234e-06	0.000919855	12	P09603	CSF1	Macrophage colony-stimulating factor 1	CSF1_HUMAN	5	-55.3459	0.446541	CVX	DMSO
CVX / DMSO	Q68D06	Q68D06	0.681147	0.681147	9.96659e-06	0.000925677	12	Q68D06	SLFN13	Schlafen family member 13	SLN13_HUMAN	2	60.3414	1.60341	CVX	DMSO
CVX / DMSO	Q5T2E6	Q5T2E6	-0.780334	0.780334	1.0504e-05	0.000952361	12	Q5T2E6	ARMH3	Armadillo-like helical domain-containing protein 3	ARMD3_HUMAN	7	-41.7768	0.582232	CVX	DMSO
CVX / DMSO	Q96KC2	Q96KC2	-0.826486	0.826486	1.08538e-05	0.000961189	12	Q96KC2	ARL5B	ADP-ribosylation factor-like protein 5B	ARL5B_HUMAN	6	-43.6099	0.563901	CVX	DMSO
CVX / DMSO	O15145	O15145	0.475968	0.475968	1.14625e-05	0.000992027	12	O15145	ARPC3	Actin-related protein 2/3 complex subunit 3	ARPC3_HUMAN	11	39.0851	1.39085	CVX	DMSO
CVX / DMSO	A1A4S6	A1A4S6	0.362229	0.362229	1.18012e-05	0.000998642	12	A1A4S6	ARHGAP10	Rho GTPase-activating protein 10	RHG10_HUMAN	12	28.5411	1.28541	CVX	DMSO
CVX / DMSO	Q7Z4T9	Q7Z4T9	0.0524884	0.0524884	1.42226e-05	0.00115233	12	Q7Z4T9	CFAP91	Cilia- and flagella-associated protein 91	CFA91_HUMAN	2	3.70521	1.03705	CVX	DMSO
CVX / DMSO	Q9H063	Q9H063	0.597774	0.597774	1.41705e-05	0.00115233	12	Q9H063	MAF1	Repressor of RNA polymerase III transcription MAF1 homolog	MAF1_HUMAN	4	51.338	1.51338	CVX	DMSO
CVX / DMSO	P61160	P61160	0.549364	0.549364	1.51514e-05	0.00120201	12	P61160	ACTR2	Actin-related protein 2	ARP2_HUMAN	20	46.3441	1.46344	CVX	DMSO
CVX / DMSO	P78537	P78537	0.360868	0.360868	1.73733e-05	0.00135016	12	P78537	BLOC1S1	Biogenesis of lysosome-related organelles complex 1 subunit 1	BL1S1_HUMAN	4	28.4198	1.2842	CVX	DMSO
CVX / DMSO	Q2TAZ0	Q2TAZ0	0.491746	0.491746	1.86614e-05	0.00136659	12	Q2TAZ0	ATG2A	Autophagy-related protein 2 homolog A	ATG2A_HUMAN	5	40.6146	1.40615	CVX	DMSO
CVX / DMSO	Q96AX1	Q96AX1	0.305028	0.305028	1.8641e-05	0.00136659	12	Q96AX1	VPS33A	Vacuolar protein sorting-associated protein 33A	VP33A_HUMAN	15	23.5443	1.23544	CVX	DMSO
CVX / DMSO	Q96NW4	Q96NW4	0.26114	0.26114	1.79673e-05	0.00136659	12	Q96NW4	ANKRD27	Ankyrin repeat domain-containing protein 27	ANR27_HUMAN	19	19.8425	1.19843	CVX	DMSO
CVX / DMSO	Q8NDH2	Q8NDH2	0.329012	0.329012	1.93664e-05	0.00139146	12	Q8NDH2	CCDC168	Coiled-coil domain-containing protein 168	CC168_HUMAN	2	25.6152	1.25615	CVX	DMSO
CVX / DMSO	O75030	O75030	2.60971	2.60971	2.15566e-05	0.00146464	10	O75030	MITF	Microphthalmia-associated transcription factor	MITF_HUMAN	1	510.383	6.10383	CVX	DMSO
CVX / DMSO	P01008	P01008	-0.668825	0.668825	2.10963e-05	0.00146464	12	P01008	SERPINC1	Antithrombin-III	ANT3_HUMAN	8	-37.0981	0.629019	CVX	DMSO
CVX / DMSO	P25054	P25054	-0.10086	0.10086	2.19235e-05	0.00146464	12	P25054	APC	Adenomatous polyposis coli protein	APC_HUMAN	13	-6.75228	0.932477	CVX	DMSO
CVX / DMSO	Q86VZ4	Q86VZ4	-1.23786	1.23786	2.16427e-05	0.00146464	12	Q86VZ4	LRP11	Low-density lipoprotein receptor-related protein 11	LRP11_HUMAN	3	-57.5999	0.424001	CVX	DMSO
CVX / DMSO	Q9H269	Q9H269	0.354916	0.354916	2.24895e-05	0.00147655	12	Q9H269	VPS16	Vacuolar protein sorting-associated protein 16 homolog	VPS16_HUMAN	18	27.8912	1.27891	CVX	DMSO
CVX / DMSO	Q9Y5S2	Q9Y5S2	0.395677	0.395677	2.42755e-05	0.0015668	12	Q9Y5S2	CDC42BPB	Serine/threonine-protein kinase MRCK beta	MRCKB_HUMAN	25	31.556	1.31556	CVX	DMSO
CVX / DMSO	Q8N302	Q8N302	0.768992	0.768992	2.47436e-05	0.00156992	12	Q8N302	AGGF1	Angiogenic factor with G patch and FHA domains 1	AGGF1_HUMAN	2	70.4078	1.70408	CVX	DMSO
CVX / DMSO	Q8WXE0	Q8WXE0	0.434557	0.434557	2.57363e-05	0.00156992	12	Q8WXE0	CASKIN2	Caskin-2	CSKI2_HUMAN	6	35.1495	1.3515	CVX	DMSO
CVX / DMSO	Q9H4A6	Q9H4A6	0.497742	0.497742	2.56931e-05	0.00156992	12	Q9H4A6	GOLPH3	Golgi phosphoprotein 3	GOLP3_HUMAN	13	41.2002	1.412	CVX	DMSO
CVX / DMSO	Q9NVD7	Q9NVD7	0.342122	0.342122	2.59729e-05	0.00156992	12	Q9NVD7	PARVA	Alpha-parvin	PARVA_HUMAN	8	26.7619	1.26762	CVX	DMSO
CVX / DMSO	Q12929	Q12929	0.222414	0.222414	2.82469e-05	0.00168069	12	Q12929	EPS8	Epidermal growth factor receptor kinase substrate 8	EPS8_HUMAN	28	16.6684	1.16668	CVX	DMSO
CVX / DMSO	O15213	O15213	-0.167679	0.167679	2.92299e-05	0.00170093	12	O15213	WDR46	WD repeat-containing protein 46	WDR46_HUMAN	21	-10.9726	0.890274	CVX	DMSO
CVX / DMSO	Q9BXW6	Q9BXW6	0.383126	0.383126	2.94804e-05	0.00170093	12	Q9BXW6	OSBPL1A	Oxysterol-binding protein-related protein 1	OSBL1_HUMAN	23	30.4165	1.30416	CVX	DMSO
CVX / DMSO	Q9NRY5	Q9NRY5	1.15813	1.15813	3.01725e-05	0.00171488	12	Q9NRY5	FAM114A2	Protein FAM114A2	F1142_HUMAN	17	123.168	2.23168	CVX	DMSO
CVX / DMSO	O00560	O00560	0.481849	0.481849	3.64062e-05	0.00197312	12	O00560	SDCBP	Syntenin-1	SDCB1_HUMAN	14	39.6533	1.39653	CVX	DMSO
CVX / DMSO	Q5T9S5	Q5T9S5	0.180244	0.180244	3.53552e-05	0.00197312	12	Q5T9S5	CCDC18	Coiled-coil domain-containing protein 18	CCD18_HUMAN	2	13.3076	1.13308	CVX	DMSO
CVX / DMSO	Q8IZE3	Q8IZE3	-1.66829	1.66829	3.7307e-05	0.00197312	12	Q8IZE3	SCYL3	Protein-associating with the carboxyl-terminal domain of ezrin	PACE1_HUMAN	4	-68.5373	0.314627	CVX	DMSO
CVX / DMSO	Q8N3P4	Q8N3P4	0.464215	0.464215	3.6967e-05	0.00197312	12	Q8N3P4	VPS8	Vacuolar protein sorting-associated protein 8 homolog	VPS8_HUMAN	7	37.9567	1.37957	CVX	DMSO
CVX / DMSO	Q9H3Q1	Q9H3Q1	0.489872	0.489872	3.67163e-05	0.00197312	12	Q9H3Q1	CDC42EP4	Cdc42 effector protein 4	BORG4_HUMAN	6	40.432	1.40432	CVX	DMSO
CVX / DMSO	A5PLN9	A5PLN9	0.570058	0.570058	4.14986e-05	0.00205229	12	A5PLN9	TRAPPC13	Trafficking protein particle complex subunit 13	TPC13_HUMAN	3	48.4583	1.48458	CVX	DMSO
CVX / DMSO	O95219	O95219	-0.534327	0.534327	4.10454e-05	0.00205229	12	O95219	SNX4	Sorting nexin-4	SNX4_HUMAN	13	-30.9519	0.690481	CVX	DMSO
CVX / DMSO	P07602	P07602	0.236335	0.236335	4.14819e-05	0.00205229	12	P07602	PSAP	Prosaposin	SAP_HUMAN	21	17.7997	1.178	CVX	DMSO
CVX / DMSO	Q05655	Q05655	0.612304	0.612304	4.079e-05	0.00205229	12	Q05655	PRKCD	Protein kinase C delta type	KPCD_HUMAN	13	52.8698	1.5287	CVX	DMSO
CVX / DMSO	Q9GZN7	Q9GZN7	0.914058	0.914058	4.05332e-05	0.00205229	12	Q9GZN7	ROGDI	Protein rogdi homolog	ROGDI_HUMAN	4	88.4338	1.88434	CVX	DMSO
CVX / DMSO	P32019	P32019	0.594761	0.594761	4.31945e-05	0.00208533	12	P32019	INPP5B	Type II inositol 1,4,5-trisphosphate 5-phosphatase	I5P2_HUMAN	4	51.0223	1.51022	CVX	DMSO
CVX / DMSO	Q92747	Q92747	0.492909	0.492909	4.32618e-05	0.00208533	12	Q92747	ARPC1A	Actin-related protein 2/3 complex subunit 1A	ARC1A_HUMAN	17	40.728	1.40728	CVX	DMSO
CVX / DMSO	P10586	P10586	-0.265868	0.265868	4.76408e-05	0.0022677	12	P10586	PTPRF	Receptor-type tyrosine-protein phosphatase F	PTPRF_HUMAN	53	-16.8302	0.831698	CVX	DMSO
CVX / DMSO	Q5VV41	Q5VV41	0.265116	0.265116	5.11748e-05	0.00240585	12	Q5VV41	ARHGEF16	Rho guanine nucleotide exchange factor 16	ARHGG_HUMAN	10	20.1733	1.20173	CVX	DMSO
CVX / DMSO	Q8WUH2	Q8WUH2	0.583587	0.583587	5.40676e-05	0.00251085	12	Q8WUH2	TGFBRAP1	Transforming growth factor-beta receptor-associated protein 1	TGFA1_HUMAN	10	49.857	1.49857	CVX	DMSO
CVX / DMSO	Q92805	Q92805	-0.718466	0.718466	5.82017e-05	0.00267027	12	Q92805	GOLGA1	Golgin subfamily A member 1	GOGA1_HUMAN	22	-39.2257	0.607743	CVX	DMSO
CVX / DMSO	P59998	P59998	0.800387	0.800387	6.01661e-05	0.00269976	12	P59998	ARPC4	Actin-related protein 2/3 complex subunit 4	ARPC4_HUMAN	8	74.1568	1.74157	CVX	DMSO
CVX / DMSO	Q9BPX5	Q9BPX5	0.734489	0.734489	6.02624e-05	0.00269976	12	Q9BPX5	ARPC5L	Actin-related protein 2/3 complex subunit 5-like protein	ARP5L_HUMAN	4	66.3808	1.66381	CVX	DMSO
CVX / DMSO	P32320	P32320	0.904898	0.904898	6.38614e-05	0.00280956	12	P32320	CDA	Cytidine deaminase	CDD_HUMAN	2	87.2412	1.87241	CVX	DMSO
CVX / DMSO	Q9BZL6	Q9BZL6	0.282978	0.282978	6.4189e-05	0.00280956	12	Q9BZL6	PRKD2	Serine/threonine-protein kinase D2	KPCD2_HUMAN	9	21.6704	1.2167	CVX	DMSO
CVX / DMSO	P38606	P38606	0.457763	0.457763	6.61875e-05	0.00283193	12	P38606	ATP6V1A	V-type proton ATPase catalytic subunit A	VATA_HUMAN	32	37.341	1.37341	CVX	DMSO
CVX / DMSO	Q7LBR1	Q7LBR1	0.274565	0.274565	6.61721e-05	0.00283193	12	Q7LBR1	CHMP1B	Charged multivesicular body protein 1b	CHM1B_HUMAN	5	20.9629	1.20963	CVX	DMSO
CVX / DMSO	O95445	O95445	-0.408142	0.408142	6.83054e-05	0.00289008	12	O95445	APOM	Apolipoprotein M	APOM_HUMAN	1	-24.6407	0.753593	CVX	DMSO
CVX / DMSO	Q2M389	Q2M389	0.370745	0.370745	7.31895e-05	0.00299683	12	Q2M389	WASHC4	WASH complex subunit 4	WASC4_HUMAN	14	29.302	1.29302	CVX	DMSO
CVX / DMSO	Q6AI12	Q6AI12	0.502691	0.502691	7.30868e-05	0.00299683	12	Q6AI12	ANKRD40	Ankyrin repeat domain-containing protein 40	ANR40_HUMAN	9	41.6854	1.41685	CVX	DMSO
CVX / DMSO	Q9C037	Q9C037	-0.338472	0.338472	7.2537e-05	0.00299683	12	Q9C037	TRIM4	E3 ubiquitin-protein ligase TRIM4	TRIM4_HUMAN	8	-20.9121	0.790879	CVX	DMSO
CVX / DMSO	Q8N9V3	Q8N9V3	0.694853	0.694853	7.80227e-05	0.00316075	12	Q8N9V3	WDSUB1	WD repeat, SAM and U-box domain-containing protein 1	WSDU1_HUMAN	2	61.8719	1.61872	CVX	DMSO
CVX / DMSO	Q7Z392	Q7Z392	0.683757	0.683757	8.39085e-05	0.00332837	12	Q7Z392	TRAPPC11	Trafficking protein particle complex subunit 11	TPC11_HUMAN	7	60.6317	1.60632	CVX	DMSO
CVX / DMSO	Q9NUU7	Q9NUU7	1.30711	1.30711	8.3781e-05	0.00332837	12	Q9NUU7	DDX19A	ATP-dependent RNA helicase DDX19A	DD19A_HUMAN	2	147.445	2.47445	CVX	DMSO
CVX / DMSO	O60239	O60239	0.483772	0.483772	8.62059e-05	0.00334971	12	O60239	SH3BP5	SH3 domain-binding protein 5	3BP5_HUMAN	10	39.8395	1.39839	CVX	DMSO
CVX / DMSO	Q5T1M5	Q5T1M5	0.333428	0.333428	8.54906e-05	0.00334971	12	Q5T1M5	FKBP15	FK506-binding protein 15	FKB15_HUMAN	30	26.0003	1.26	CVX	DMSO
CVX / DMSO	Q96RF0	Q96RF0	-0.258004	0.258004	9.20507e-05	0.00350529	12	Q96RF0	SNX18	Sorting nexin-18	SNX18_HUMAN	11	-16.3756	0.836244	CVX	DMSO
CVX / DMSO	Q99570	Q99570	0.305574	0.305574	9.18446e-05	0.00350529	12	Q99570	PIK3R4	Phosphoinositide 3-kinase regulatory subunit 4	PI3R4_HUMAN	30	23.5911	1.23591	CVX	DMSO
CVX / DMSO	Q9H9H4	Q9H9H4	0.568832	0.568832	9.46822e-05	0.0035698	12	Q9H9H4	VPS37B	Vacuolar protein sorting-associated protein 37B	VP37B_HUMAN	6	48.3322	1.48332	CVX	DMSO
CVX / DMSO	Q8N3F8	Q8N3F8	0.5321	0.5321	9.61802e-05	0.00359073	12	Q8N3F8	MICALL1	MICAL-like protein 1	MILK1_HUMAN	17	44.6033	1.44603	CVX	DMSO
CVX / DMSO	Q4ADV7	Q4ADV7	-0.571643	0.571643	0.000103404	0.00375012	12	Q4ADV7	RIC1	Guanine nucleotide exchange factor subunit RIC1	RIC1_HUMAN	9	-32.715	0.67285	CVX	DMSO
CVX / DMSO	Q8NEB9	Q8NEB9	0.421588	0.421588	0.000102026	0.00375012	12	Q8NEB9	PIK3C3	Phosphatidylinositol 3-kinase catalytic subunit type 3	PK3C3_HUMAN	8	33.9401	1.3394	CVX	DMSO
CVX / DMSO	Q9BRK5	Q9BRK5	-0.781361	0.781361	0.000102684	0.00375012	12	Q9BRK5	SDF4	45 kDa calcium-binding protein	CAB45_HUMAN	14	-41.8182	0.581818	CVX	DMSO
CVX / DMSO	Q14457	Q14457	0.416303	0.416303	0.000107322	0.0038515	12	Q14457	BECN1	Beclin-1	BECN1_HUMAN	5	33.4503	1.3345	CVX	DMSO
CVX / DMSO	Q6PCB0	Q6PCB0	-0.400313	0.400313	0.000108222	0.0038515	12	Q6PCB0	VWA1	von Willebrand factor A domain-containing protein 1	VWA1_HUMAN	3	-24.2306	0.757694	CVX	DMSO
CVX / DMSO	Q7L1V2	Q7L1V2	0.392252	0.392252	0.000111424	0.00389268	12	Q7L1V2	MON1B	Vacuolar fusion protein MON1 homolog B	MON1B_HUMAN	6	31.2441	1.31244	CVX	DMSO
CVX / DMSO	Q96LA8	Q96LA8	0.270326	0.270326	0.000110877	0.00389268	12	Q96LA8	PRMT6	Protein arginine N-methyltransferase 6	ANM6_HUMAN	2	20.608	1.20608	CVX	DMSO
CVX / DMSO	Q9HBF4	Q9HBF4	0.914417	0.914417	0.000114686	0.00397023	12	Q9HBF4	ZFYVE1	Zinc finger FYVE domain-containing protein 1	ZFYV1_HUMAN	5	88.4808	1.88481	CVX	DMSO
CVX / DMSO	Q96JC1	Q96JC1	0.422211	0.422211	0.000115755	0.00397113	12	Q96JC1	VPS39	Vam6/Vps39-like protein	VPS39_HUMAN	9	33.9979	1.33998	CVX	DMSO
CVX / DMSO	Q9HB20	Q9HB20	0.551053	0.551053	0.000117995	0.00401184	12	Q9HB20	PLEKHA3	Pleckstrin homology domain-containing family A member 3	PKHA3_HUMAN	5	46.5154	1.46515	CVX	DMSO
CVX / DMSO	O94929	O94929	-0.192525	0.192525	0.000120145	0.00404878	12	O94929	ABLIM3	Actin-binding LIM protein 3	ABLM3_HUMAN	11	-12.4927	0.875073	CVX	DMSO
CVX / DMSO	G2XKQ0	G2XKQ0	0.508611	0.508611	0.000128706	0.00424152	12	G2XKQ0	SUMO1P1	Small ubiquitin-related modifier 5	SUMO5_HUMAN	3	42.268	1.42268	CVX	DMSO
CVX / DMSO	P61923	P61923	0.356883	0.356883	0.00013032	0.00424152	12	P61923	COPZ1	Coatomer subunit zeta-1	COPZ1_HUMAN	2	28.0656	1.28066	CVX	DMSO
CVX / DMSO	Q5SSJ5	Q5SSJ5	-0.268675	0.268675	0.000128152	0.00424152	12	Q5SSJ5	HP1BP3	Heterochromatin protein 1-binding protein 3	HP1B3_HUMAN	22	-16.9918	0.830082	CVX	DMSO
CVX / DMSO	Q9NUP1	Q9NUP1	0.503816	0.503816	0.000129425	0.00424152	12	Q9NUP1	BLOC1S4	Biogenesis of lysosome-related organelles complex 1 subunit 4	BL1S4_HUMAN	5	41.7959	1.41796	CVX	DMSO
CVX / DMSO	Q969R2	Q969R2	1.69622	1.69622	0.000135612	0.00437635	12	Q969R2	OSBP2	Oxysterol-binding protein 2	OSBP2_HUMAN	4	224.05	3.2405	CVX	DMSO
CVX / DMSO	Q14508	Q14508	0.711894	0.711894	0.000136825	0.00437839	12	Q14508	WFDC2	WAP four-disulfide core domain protein 2	WFDC2_HUMAN	3	63.7953	1.63795	CVX	DMSO
CVX / DMSO	Q6P1Q9;Q96IZ6	Q6P1Q9;Q96IZ6	0.885516	0.885516	0.000141524	0.00449104	12	Q6P1Q9;Q96IZ6	METTL2B;METTL2A	tRNA N(3)-methylcytidine methyltransferase METTL2B;tRNA N(3)-methylcytidine methyltransferase METTL2A	MET2B_HUMAN;MET2A_HUMAN	2	84.7425	1.84743	CVX	DMSO
CVX / DMSO	P61587	P61587	-0.49779	0.49779	0.000149426	0.0047026	12	P61587	RND3	Rho-related GTP-binding protein RhoE	RND3_HUMAN	6	-29.1809	0.708191	CVX	DMSO
CVX / DMSO	Q8TDJ6	Q8TDJ6	0.716332	0.716332	0.000153278	0.00478427	12	Q8TDJ6	DMXL2	DmX-like protein 2	DMXL2_HUMAN	11	64.3	1.643	CVX	DMSO
CVX / DMSO	Q5VWJ9	Q5VWJ9	-0.67427	0.67427	0.000156781	0.00485385	12	Q5VWJ9	SNX30	Sorting nexin-30	SNX30_HUMAN	6	-37.3351	0.626649	CVX	DMSO
CVX / DMSO	Q8TF40	Q8TF40	1.71971	1.71971	0.000163879	0.00503267	12	Q8TF40	FNIP1	Folliculin-interacting protein 1	FNIP1_HUMAN	2	229.37	3.2937	CVX	DMSO
CVX / DMSO	Q9BT81	Q9BT81	-0.57072	0.57072	0.000171439	0.00522271	12	Q9BT81	SOX7	Transcription factor SOX-7	SOX7_HUMAN	1	-32.6719	0.673281	CVX	DMSO
CVX / DMSO	Q16585	Q16585	-0.644008	0.644008	0.000175935	0.00522988	12	Q16585	SGCB	Beta-sarcoglycan	SGCB_HUMAN	1	-36.0067	0.639933	CVX	DMSO
CVX / DMSO	Q5TF58	Q5TF58	-0.427284	0.427284	0.000176078	0.00522988	12	Q5TF58	IFFO2	Intermediate filament family orphan 2	IFFO2_HUMAN	9	-25.634	0.74366	CVX	DMSO
CVX / DMSO	Q8N6T3	Q8N6T3	0.666801	0.666801	0.00017659	0.00522988	12	Q8N6T3	ARFGAP1	ADP-ribosylation factor GTPase-activating protein 1	ARFG1_HUMAN	10	58.7549	1.58755	CVX	DMSO
CVX / DMSO	Q9Y295	Q9Y295	0.172045	0.172045	0.000177168	0.00522988	12	Q9Y295	DRG1	Developmentally-regulated GTP-binding protein 1	DRG1_HUMAN	21	12.6655	1.12665	CVX	DMSO
CVX / DMSO	Q9UNF0	Q9UNF0	0.44783	0.44783	0.000181317	0.00531118	12	Q9UNF0	PACSIN2	Protein kinase C and casein kinase substrate in neurons protein 2	PACN2_HUMAN	19	36.3987	1.36399	CVX	DMSO
CVX / DMSO	Q07820	Q07820	-0.522738	0.522738	0.000184604	0.00536619	12	Q07820	MCL1	Induced myeloid leukemia cell differentiation protein Mcl-1	MCL1_HUMAN	7	-30.395	0.69605	CVX	DMSO
CVX / DMSO	P29374	P29374	0.281004	0.281004	0.000187791	0.00537676	12	P29374	ARID4A	AT-rich interactive domain-containing protein 4A	ARI4A_HUMAN	4	21.504	1.21504	CVX	DMSO
CVX / DMSO	Q86YL5	Q86YL5	0.371371	0.371371	0.000186465	0.00537676	12	Q86YL5	TDRP	Testis development-related protein	TDRP_HUMAN	4	29.3582	1.29358	CVX	DMSO
CVX / DMSO	Q13362	Q13362	0.277273	0.277273	0.000194718	0.00541459	12	Q13362	PPP2R5C	Serine/threonine-protein phosphatase 2A 56 kDa regulatory subunit gamma isoform	2A5G_HUMAN	9	21.1902	1.2119	CVX	DMSO
CVX / DMSO	Q8WVJ2	Q8WVJ2	0.508702	0.508702	0.000195289	0.00541459	12	Q8WVJ2	NUDCD2	NudC domain-containing protein 2	NUDC2_HUMAN	6	42.2769	1.42277	CVX	DMSO
CVX / DMSO	Q9NWT1	Q9NWT1	-0.0611298	0.0611298	0.00019467	0.00541459	12	Q9NWT1	PAK1IP1	p21-activated protein kinase-interacting protein 1	PK1IP_HUMAN	17	-4.14868	0.958513	CVX	DMSO
CVX / DMSO	Q9P2Y5	Q9P2Y5	0.507838	0.507838	0.000196222	0.00541459	12	Q9P2Y5	UVRAG	UV radiation resistance-associated gene protein	UVRAG_HUMAN	4	42.1917	1.42192	CVX	DMSO
CVX / DMSO	Q9UL16	Q9UL16	-0.21625	0.21625	0.000191531	0.00541459	12	Q9UL16	CFAP45	Cilia- and flagella-associated protein 45	CFA45_HUMAN	3	-13.92	0.8608	CVX	DMSO
CVX / DMSO	O60739	O60739	1.122	1.122	0.000205696	0.0054395	12	O60739	EIF1B	Eukaryotic translation initiation factor 1b	EIF1B_HUMAN	3	117.648	2.17648	CVX	DMSO
CVX / DMSO	O95171	O95171	0.338689	0.338689	0.00020475	0.0054395	12	O95171	SCEL	Sciellin	SCEL_HUMAN	2	26.4607	1.26461	CVX	DMSO
CVX / DMSO	P53582	P53582	0.199524	0.199524	0.000203531	0.0054395	12	P53582	METAP1	Methionine aminopeptidase 1	MAP11_HUMAN	22	14.8319	1.14832	CVX	DMSO
CVX / DMSO	P85037	P85037	-0.366485	0.366485	0.000202921	0.0054395	12	P85037	FOXK1	Forkhead box protein K1	FOXK1_HUMAN	26	-22.433	0.77567	CVX	DMSO
CVX / DMSO	Q05469	Q05469	0.832365	0.832365	0.000204028	0.0054395	12	Q05469	LIPE	Hormone-sensitive lipase	LIPS_HUMAN	2	78.0602	1.7806	CVX	DMSO
CVX / DMSO	Q96L93	Q96L93	0.257721	0.257721	0.000198692	0.0054395	12	Q96L93	KIF16B	Kinesin-like protein KIF16B	KI16B_HUMAN	8	19.5589	1.19559	CVX	DMSO
CVX / DMSO	Q9Y296	Q9Y296	0.453238	0.453238	0.000207326	0.00544481	12	Q9Y296	TRAPPC4	Trafficking protein particle complex subunit 4	TPPC4_HUMAN	7	36.911	1.36911	CVX	DMSO
CVX / DMSO	Q8IVM0	Q8IVM0	0.412292	0.412292	0.000211478	0.00551582	12	Q8IVM0	CCDC50	Coiled-coil domain-containing protein 50	CCD50_HUMAN	9	33.0799	1.3308	CVX	DMSO
CVX / DMSO	O14950;P19105	O14950;P19105	0.602531	0.602531	0.000234139	0.0059634	12	O14950;P19105	MYL12B;MYL12A	Myosin regulatory light chain 12B;Myosin regulatory light chain 12A	ML12B_HUMAN;ML12A_HUMAN	3	51.8378	1.51838	CVX	DMSO
CVX / DMSO	Q13136	Q13136	0.221907	0.221907	0.000232378	0.0059634	12	Q13136	PPFIA1	Liprin-alpha-1	LIPA1_HUMAN	59	16.6274	1.16627	CVX	DMSO
CVX / DMSO	Q8N0W3	Q8N0W3	0.329864	0.329864	0.000234903	0.0059634	12	Q8N0W3	FCSK	L-fucose kinase	FCSK_HUMAN	2	25.6895	1.2569	CVX	DMSO
CVX / DMSO	Q8WTW3	Q8WTW3	-0.443528	0.443528	0.000233949	0.0059634	12	Q8WTW3	COG1	Conserved oligomeric Golgi complex subunit 1	COG1_HUMAN	20	-26.4666	0.735334	CVX	DMSO
CVX / DMSO	Q13118	Q13118	-0.39181	0.39181	0.000240422	0.00606308	12	Q13118	KLF10	Krueppel-like factor 10	KLF10_HUMAN	2	-23.7827	0.762173	CVX	DMSO
CVX / DMSO	Q9HBM6	Q9HBM6	0.208171	0.208171	0.000249339	0.0062466	12	Q9HBM6	TAF9B	Transcription initiation factor TFIID subunit 9B	TAF9B_HUMAN	2	15.5223	1.15522	CVX	DMSO
CVX / DMSO	P42694	P42694	0.132573	0.132573	0.00025797	0.00634267	12	P42694	HELZ	Probable helicase with zinc finger domain	HELZ_HUMAN	12	9.62473	1.09625	CVX	DMSO
CVX / DMSO	P49757	P49757	-0.115716	0.115716	0.000255076	0.00634267	12	P49757	NUMB	Protein numb homolog	NUMB_HUMAN	18	-7.70758	0.922924	CVX	DMSO
CVX / DMSO	Q9BQ70	Q9BQ70	-0.286597	0.286597	0.000258171	0.00634267	12	Q9BQ70	TCF25	Transcription factor 25	TCF25_HUMAN	10	-18.0166	0.819834	CVX	DMSO
CVX / DMSO	P07478;Q8NHM4	P07478;Q8NHM4	1.14059	1.14059	0.000268649	0.00642844	12	P07478;Q8NHM4	PRSS2;PRSS3P2	Trypsin-2;Putative trypsin-6	TRY2_HUMAN;TRY6_HUMAN	1	120.471	2.20471	CVX	DMSO
CVX / DMSO	Q15397	Q15397	-0.118824	0.118824	0.000268522	0.00642844	12	Q15397	PUM3	Pumilio homolog 3	PUM3_HUMAN	24	-7.90618	0.920938	CVX	DMSO
CVX / DMSO	Q92817	Q92817	0.162998	0.162998	0.000268432	0.00642844	12	Q92817	EVPL	Envoplakin	EVPL_HUMAN	60	11.9611	1.11961	CVX	DMSO
CVX / DMSO	Q9BYB4	Q9BYB4	0.381996	0.381996	0.000270103	0.00642844	12	Q9BYB4	GNB1L	Guanine nucleotide-binding protein subunit beta-like protein 1	GNB1L_HUMAN	4	30.3144	1.30314	CVX	DMSO
CVX / DMSO	Q9UL33	Q9UL33	0.333971	0.333971	0.000263594	0.00642844	12	Q9UL33	TRAPPC2L	Trafficking protein particle complex subunit 2-like protein	TPC2L_HUMAN	4	26.0478	1.26048	CVX	DMSO
CVX / DMSO	Q17RN3	Q17RN3	0.323463	0.323463	0.000278788	0.00654081	12	Q17RN3	FAM98C	Protein FAM98C	FA98C_HUMAN	1	25.133	1.25133	CVX	DMSO
CVX / DMSO	Q6ICG6	Q6ICG6	0.474967	0.474967	0.000279977	0.00654081	12	Q6ICG6	KIAA0930	Uncharacterized protein KIAA0930	K0930_HUMAN	3	38.9886	1.38989	CVX	DMSO
CVX / DMSO	Q7LG56	Q7LG56	0.363843	0.363843	0.000279333	0.00654081	12	Q7LG56	RRM2B	Ribonucleoside-diphosphate reductase subunit M2 B	RIR2B_HUMAN	3	28.6849	1.28685	CVX	DMSO
CVX / DMSO	P41567	P41567	0.364934	0.364934	0.000283199	0.00657573	12	P41567	EIF1	Eukaryotic translation initiation factor 1	EIF1_HUMAN	14	28.7823	1.28782	CVX	DMSO
CVX / DMSO	A6NCE7;Q9GZQ8	A6NCE7;Q9GZQ8	0.453542	0.453542	0.000288244	0.00660825	12	A6NCE7;Q9GZQ8	MAP1LC3B2;MAP1LC3B	Microtubule-associated proteins 1A/1B light chain 3 beta 2;Microtubule-associated proteins 1A/1B light chain 3B	MP3B2_HUMAN;MLP3B_HUMAN	2	36.9398	1.3694	CVX	DMSO
CVX / DMSO	P28799	P28799	0.156741	0.156741	0.000288386	0.00660825	12	P28799	GRN	Progranulin	GRN_HUMAN	18	11.4766	1.11477	CVX	DMSO
CVX / DMSO	P53990	P53990	0.489038	0.489038	0.00029154	0.00660825	12	P53990	IST1	IST1 homolog	IST1_HUMAN	6	40.3509	1.40351	CVX	DMSO
CVX / DMSO	Q9HAZ1	Q9HAZ1	0.339578	0.339578	0.000291163	0.00660825	12	Q9HAZ1	CLK4	Dual specificity protein kinase CLK4	CLK4_HUMAN	4	26.5387	1.26539	CVX	DMSO
CVX / DMSO	Q2PPJ7	Q2PPJ7	0.542421	0.542421	0.000293759	0.00661914	12	Q2PPJ7	RALGAPA2	Ral GTPase-activating protein subunit alpha-2	RGPA2_HUMAN	5	45.6415	1.45641	CVX	DMSO
CVX / DMSO	P63279	P63279	0.595272	0.595272	0.0002995	0.00667365	12	P63279	UBE2I	SUMO-conjugating enzyme UBC9	UBC9_HUMAN	9	51.0757	1.51076	CVX	DMSO
CVX / DMSO	Q9H2M9	Q9H2M9	0.380496	0.380496	0.000299683	0.00667365	12	Q9H2M9	RAB3GAP2	Rab3 GTPase-activating protein non-catalytic subunit	RBGPR_HUMAN	35	30.179	1.30179	CVX	DMSO
CVX / DMSO	O60229	O60229	0.694921	0.694921	0.00031211	0.00690997	12	O60229	KALRN	Kalirin	KALRN_HUMAN	2	61.8796	1.6188	CVX	DMSO
CVX / DMSO	Q96MW5	Q96MW5	-0.4282	0.4282	0.000314175	0.00691547	12	Q96MW5	COG8	Conserved oligomeric Golgi complex subunit 8	COG8_HUMAN	10	-25.6812	0.743188	CVX	DMSO
CVX / DMSO	O43567	O43567	0.229071	0.229071	0.00031884	0.00697784	12	O43567	RNF13	E3 ubiquitin-protein ligase RNF13	RNF13_HUMAN	2	17.208	1.17208	CVX	DMSO
CVX / DMSO	Q8TEA7	Q8TEA7	1.03954	1.03954	0.00033835	0.00736249	12	Q8TEA7	TBCK	TBC domain-containing protein kinase-like protein	TBCK_HUMAN	4	105.557	2.05557	CVX	DMSO
CVX / DMSO	Q6UXK5	Q6UXK5	0.799674	0.799674	0.000349196	0.00744773	12	Q6UXK5	LRRN1	Leucine-rich repeat neuronal protein 1	LRRN1_HUMAN	1	74.0708	1.74071	CVX	DMSO
CVX / DMSO	Q92622	Q92622	0.581745	0.581745	0.000349335	0.00744773	12	Q92622	RUBCN	Run domain Beclin-1-interacting and cysteine-rich domain-containing protein	RUBIC_HUMAN	5	49.6658	1.49666	CVX	DMSO
CVX / DMSO	Q9H4A5	Q9H4A5	0.202054	0.202054	0.000346482	0.00744773	12	Q9H4A5	GOLPH3L	Golgi phosphoprotein 3-like	GLP3L_HUMAN	7	15.0335	1.15033	CVX	DMSO
CVX / DMSO	Q9Y5K8	Q9Y5K8	0.560393	0.560393	0.00035009	0.00744773	12	Q9Y5K8	ATP6V1D	V-type proton ATPase subunit D	VATD_HUMAN	6	47.4671	1.47467	CVX	DMSO
CVX / DMSO	Q9Y664	Q9Y664	1.16461	1.16461	0.000353822	0.00748531	12	Q9Y664	KPTN	KICSTOR complex protein kaptin	KPTN_HUMAN	2	124.172	2.24172	CVX	DMSO
CVX / DMSO	P01033	P01033	0.390642	0.390642	0.000370511	0.00766796	12	P01033	TIMP1	Metalloproteinase inhibitor 1	TIMP1_HUMAN	5	31.0977	1.31098	CVX	DMSO
CVX / DMSO	P10412	P10412	-0.330034	0.330034	0.000370111	0.00766796	12	P10412	H1-4	Histone H1.4	H14_HUMAN	16	-20.4482	0.795518	CVX	DMSO
CVX / DMSO	Q5VZ89	Q5VZ89	0.341996	0.341996	0.00036939	0.00766796	12	Q5VZ89	DENND4C	DENN domain-containing protein 4C	DEN4C_HUMAN	19	26.7509	1.26751	CVX	DMSO
CVX / DMSO	Q9NYI0	Q9NYI0	-0.383713	0.383713	0.000368447	0.00766796	12	Q9NYI0	PSD3	PH and SEC7 domain-containing protein 3	PSD3_HUMAN	1	-23.3538	0.766462	CVX	DMSO
CVX / DMSO	Q92876	Q92876	0.201368	0.201368	0.000374327	0.00770507	12	Q92876	KLK6	Kallikrein-6	KLK6_HUMAN	14	14.9788	1.14979	CVX	DMSO
CVX / DMSO	Q86UU1	Q86UU1	0.470056	0.470056	0.000379829	0.0077347	12	Q86UU1	PHLDB1	Pleckstrin homology-like domain family B member 1	PHLB1_HUMAN	6	38.5163	1.38516	CVX	DMSO
CVX / DMSO	Q96L92	Q96L92	0.371003	0.371003	0.000378164	0.0077347	12	Q96L92	SNX27	Sorting nexin-27	SNX27_HUMAN	24	29.3252	1.29325	CVX	DMSO
CVX / DMSO	P52566	P52566	0.478576	0.478576	0.000387602	0.00780947	12	P52566	ARHGDIB	Rho GDP-dissociation inhibitor 2	GDIR2_HUMAN	8	39.3368	1.39337	CVX	DMSO
CVX / DMSO	Q14746	Q14746	-0.384016	0.384016	0.000387575	0.00780947	12	Q14746	COG2	Conserved oligomeric Golgi complex subunit 2	COG2_HUMAN	14	-23.3698	0.766302	CVX	DMSO
CVX / DMSO	Q9BXB5	Q9BXB5	0.478957	0.478957	0.000394803	0.00787126	12	Q9BXB5	OSBPL10	Oxysterol-binding protein-related protein 10	OSB10_HUMAN	13	39.3736	1.39374	CVX	DMSO
CVX / DMSO	Q9NWQ4	Q9NWQ4	0.622878	0.622878	0.000393438	0.00787126	12	Q9NWQ4	GPATCH2L	G patch domain-containing protein 2-like	GPT2L_HUMAN	2	53.9944	1.53994	CVX	DMSO
CVX / DMSO	Q9NUG6	Q9NUG6	0.417409	0.417409	0.000402286	0.00797867	12	Q9NUG6	PDRG1	p53 and DNA damage-regulated protein 1	PDRG1_HUMAN	4	33.5527	1.33553	CVX	DMSO
CVX / DMSO	O75674	O75674	0.273821	0.273821	0.000409332	0.00803471	12	O75674	TOM1L1	TOM1-like protein 1	TM1L1_HUMAN	4	20.9005	1.20901	CVX	DMSO
CVX / DMSO	P21283	P21283	0.412693	0.412693	0.000408867	0.00803471	12	P21283	ATP6V1C1	V-type proton ATPase subunit C 1	VATC1_HUMAN	20	33.1168	1.33117	CVX	DMSO
CVX / DMSO	A0A0U1RRE5	A0A0U1RRE5	0.785305	0.785305	0.000416009	0.00809547	12	A0A0U1RRE5	NBDY	Negative regulator of P-body association	NBDY_HUMAN	1	72.3457	1.72346	CVX	DMSO
CVX / DMSO	Q9H4B6	Q9H4B6	0.216302	0.216302	0.000416679	0.00809547	12	Q9H4B6	SAV1	Protein salvador homolog 1	SAV1_HUMAN	4	16.1752	1.16175	CVX	DMSO
CVX / DMSO	A4D1P6	A4D1P6	0.954334	0.954334	0.000429407	0.0082947	12	A4D1P6	WDR91	WD repeat-containing protein 91	WDR91_HUMAN	2	93.7685	1.93769	CVX	DMSO
CVX / DMSO	Q9NVR5	Q9NVR5	0.193865	0.193865	0.000431525	0.0082947	12	Q9NVR5	DNAAF2	Protein kintoun	KTU_HUMAN	2	14.3824	1.14382	CVX	DMSO
CVX / DMSO	Q9Y2D8	Q9Y2D8	0.257474	0.257474	0.000433468	0.0082947	12	Q9Y2D8	SSX2IP	Afadin- and alpha-actinin-binding protein	ADIP_HUMAN	5	19.5384	1.19538	CVX	DMSO
CVX / DMSO	Q8WV92	Q8WV92	0.19751	0.19751	0.000438836	0.00835544	12	Q8WV92	MITD1	MIT domain-containing protein 1	MITD1_HUMAN	1	14.6717	1.14672	CVX	DMSO
CVX / DMSO	Q5XPI4	Q5XPI4	0.829444	0.829444	0.000443825	0.00836675	12	Q5XPI4	RNF123	E3 ubiquitin-protein ligase RNF123	RN123_HUMAN	2	77.7	1.777	CVX	DMSO
CVX / DMSO	Q9Y281	Q9Y281	0.252903	0.252903	0.000443156	0.00836675	12	Q9Y281	CFL2	Cofilin-2	COF2_HUMAN	13	19.1602	1.1916	CVX	DMSO
CVX / DMSO	Q96NA2	Q96NA2	1.25496	1.25496	0.000464483	0.00867222	12	Q96NA2	RILP	Rab-interacting lysosomal protein	RILP_HUMAN	1	138.661	2.38661	CVX	DMSO
CVX / DMSO	Q9Y6G5	Q9Y6G5	0.327341	0.327341	0.000464583	0.00867222	12	Q9Y6G5	COMMD10	COMM domain-containing protein 10	COMDA_HUMAN	2	25.4699	1.2547	CVX	DMSO
CVX / DMSO	Q8N0T1	Q8N0T1	-0.205438	0.205438	0.000483416	0.00897974	12	Q8N0T1	RBIS	Ribosomal biogenesis factor	RBIS_HUMAN	7	-13.2725	0.867275	CVX	DMSO
CVX / DMSO	Q8IVH8	Q8IVH8	0.287255	0.287255	0.000495821	0.00916547	12	Q8IVH8	MAP4K3	Mitogen-activated protein kinase kinase kinase kinase 3	M4K3_HUMAN	6	22.0316	1.22032	CVX	DMSO
CVX / DMSO	O14972	O14972	0.521658	0.521658	0.000500827	0.00916898	12	O14972	VPS26C	Vacuolar protein sorting-associated protein 26C	VP26C_HUMAN	2	43.5605	1.4356	CVX	DMSO
CVX / DMSO	Q8IZ52	Q8IZ52	-0.737429	0.737429	0.00049965	0.00916898	12	Q8IZ52	CHPF	Chondroitin sulfate synthase 2	CHSS2_HUMAN	11	-40.0193	0.599807	CVX	DMSO
CVX / DMSO	Q9Y4I1	Q9Y4I1	-0.251548	0.251548	0.000511231	0.00931467	12	Q9Y4I1	MYO5A	Unconventional myosin-Va	MYO5A_HUMAN	12	-16.0005	0.839995	CVX	DMSO
CVX / DMSO	Q5T0D9	Q5T0D9	0.290501	0.290501	0.000514879	0.00933647	12	Q5T0D9	TPRG1L	Tumor protein p63-regulated gene 1-like protein	TPRGL_HUMAN	8	22.3065	1.22307	CVX	DMSO
CVX / DMSO	Q14451	Q14451	0.334226	0.334226	0.000517573	0.00934085	12	Q14451	GRB7	Growth factor receptor-bound protein 7	GRB7_HUMAN	9	26.0701	1.2607	CVX	DMSO
CVX / DMSO	P04732	P04732	0.966283	0.966283	0.000534061	0.00950329	12	P04732	MT1E	Metallothionein-1E	MT1E_HUMAN	2	95.38	1.9538	CVX	DMSO
CVX / DMSO	P13994	P13994	0.435308	0.435308	0.000533317	0.00950329	12	P13994	YJU2B	Probable splicing factor YJU2B	YJU2B_HUMAN	1	35.2199	1.3522	CVX	DMSO
CVX / DMSO	Q68CQ7	Q68CQ7	-1.38162	1.38162	0.000530032	0.00950329	12	Q68CQ7	GLT8D1	Glycosyltransferase 8 domain-containing protein 1	GL8D1_HUMAN	3	-61.6213	0.383787	CVX	DMSO
CVX / DMSO	Q8NFA0	Q8NFA0	0.554296	0.554296	0.000543918	0.00954848	12	Q8NFA0	USP32	Ubiquitin carboxyl-terminal hydrolase 32	UBP32_HUMAN	2	46.8452	1.46845	CVX	DMSO
CVX / DMSO	Q9H967	Q9H967	-0.169441	0.169441	0.000541745	0.00954848	12	Q9H967	WDR76	WD repeat-containing protein 76	WDR76_HUMAN	14	-11.0813	0.889187	CVX	DMSO
CVX / DMSO	Q9Y6Y8	Q9Y6Y8	0.431961	0.431961	0.000544123	0.00954848	12	Q9Y6Y8	SEC23IP	SEC23-interacting protein	S23IP_HUMAN	28	34.9066	1.34907	CVX	DMSO
CVX / DMSO	Q15067	Q15067	0.165623	0.165623	0.000547591	0.00954903	12	Q15067	ACOX1	Peroxisomal acyl-coenzyme A oxidase 1	ACOX1_HUMAN	25	12.1651	1.12165	CVX	DMSO
CVX / DMSO	Q6PID8	Q6PID8	0.107346	0.107346	0.00054917	0.00954903	12	Q6PID8	KLHDC10	Kelch domain-containing protein 10	KLD10_HUMAN	2	7.72449	1.07724	CVX	DMSO
CVX / DMSO	P11387	P11387	-0.212508	0.212508	0.00055269	0.00956656	12	P11387	TOP1	DNA topoisomerase 1	TOP1_HUMAN	49	-13.6964	0.863036	CVX	DMSO
CVX / DMSO	P35030	P35030	-0.122698	0.122698	0.00056001	0.0096494	12	P35030	PRSS3	Trypsin-3	TRY3_HUMAN	2	-8.15317	0.918468	CVX	DMSO
CVX / DMSO	Q13835	Q13835	-0.211573	0.211573	0.000565579	0.00970147	12	Q13835	PKP1	Plakophilin-1	PKP1_HUMAN	19	-13.6405	0.863595	CVX	DMSO
CVX / DMSO	O60271	O60271	0.320219	0.320219	0.000576471	0.00975646	12	O60271	SPAG9	C-Jun-amino-terminal kinase-interacting protein 4	JIP4_HUMAN	29	24.852	1.24852	CVX	DMSO
CVX / DMSO	Q08378	Q08378	-0.371683	0.371683	0.000576427	0.00975646	12	Q08378	GOLGA3	Golgin subfamily A member 3	GOGA3_HUMAN	34	-22.7119	0.772881	CVX	DMSO
CVX / DMSO	Q9BSK4	Q9BSK4	0.346764	0.346764	0.000575275	0.00975646	12	Q9BSK4	FEM1A	Protein fem-1 homolog A	FEM1A_HUMAN	2	27.1705	1.2717	CVX	DMSO
CVX / DMSO	P80297	P80297	0.574704	0.574704	0.000582095	0.00976484	12	P80297	MT1X	Metallothionein-1X	MT1X_HUMAN	1	48.9371	1.48937	CVX	DMSO
CVX / DMSO	Q8TBF2	Q8TBF2	0.603355	0.603355	0.000579548	0.00976484	12	Q8TBF2	PRXL2B	Prostamide/prostaglandin F synthase	PXL2B_HUMAN	2	51.9245	1.51925	CVX	DMSO
CVX / DMSO	P49759	P49759	0.660125	0.660125	0.000585295	0.00977546	12	P49759	CLK1	Dual specificity protein kinase CLK1	CLK1_HUMAN	5	58.022	1.58022	CVX	DMSO
CVX / DMSO	Q5T6V5	Q5T6V5	0.300418	0.300418	0.000597413	0.00993428	12	Q5T6V5	C9orf64	Queuosine salvage protein	QSPP_HUMAN	2	23.1502	1.2315	CVX	DMSO
CVX / DMSO	Q9Y3L3	Q9Y3L3	0.507701	0.507701	0.000603214	0.00998712	12	Q9Y3L3	SH3BP1	SH3 domain-binding protein 1	3BP1_HUMAN	20	42.1783	1.42178	CVX	DMSO
CVX / DMSO	P55072	P55072	0.123192	0.123192	0.000613271	0.010069	12	P55072	VCP	Transitional endoplasmic reticulum ATPase	TERA_HUMAN	60	8.9142	1.08914	CVX	DMSO
CVX / DMSO	P55197	P55197	-0.181896	0.181896	0.000615287	0.010069	12	P55197	MLLT10	Protein AF-10	AF10_HUMAN	3	-11.8456	0.881544	CVX	DMSO
CVX / DMSO	Q8N884	Q8N884	-0.185577	0.185577	0.000616091	0.010069	12	Q8N884	CGAS	Cyclic GMP-AMP synthase	CGAS_HUMAN	19	-12.0703	0.879297	CVX	DMSO
CVX / DMSO	O95816	O95816	0.17806	0.17806	0.00062338	0.0101425	12	O95816	BAG2	BAG family molecular chaperone regulator 2	BAG2_HUMAN	17	13.1361	1.13136	CVX	DMSO
CVX / DMSO	Q9NV35	Q9NV35	0.932905	0.932905	0.000625914	0.0101425	12	Q9NV35	NUDT15	Nucleotide triphosphate diphosphatase NUDT15	NUD15_HUMAN	2	90.9116	1.90912	CVX	DMSO
CVX / DMSO	Q96FX2	Q96FX2	0.743931	0.743931	0.000644211	0.0103947	12	Q96FX2	DPH3	DPH3 homolog	DPH3_HUMAN	2	67.4733	1.67473	CVX	DMSO
CVX / DMSO	P24723	P24723	0.773908	0.773908	0.000660069	0.0106	12	P24723	PRKCH	Protein kinase C eta type	KPCL_HUMAN	3	70.9895	1.70989	CVX	DMSO
CVX / DMSO	P51570	P51570	0.317935	0.317935	0.000667194	0.0106	12	P51570	GALK1	Galactokinase	GALK1_HUMAN	4	24.6545	1.24655	CVX	DMSO
CVX / DMSO	Q9HBR0	Q9HBR0	-0.848509	0.848509	0.000664442	0.0106	12	Q9HBR0	SLC38A10	Putative sodium-coupled neutral amino acid transporter 10	S38AA_HUMAN	7	-44.4642	0.555358	CVX	DMSO
CVX / DMSO	Q9NYR9	Q9NYR9	0.312363	0.312363	0.000668064	0.0106	12	Q9NYR9	NKIRAS2	NF-kappa-B inhibitor-interacting Ras-like protein 2	KBRS2_HUMAN	5	24.174	1.24174	CVX	DMSO
CVX / DMSO	Q9NQ55	Q9NQ55	-0.155893	0.155893	0.000673287	0.0106385	12	Q9NQ55	PPAN	Suppressor of SWI4 1 homolog	SSF1_HUMAN	16	-10.2424	0.897576	CVX	DMSO
CVX / DMSO	Q5MNZ6	Q5MNZ6	0.360821	0.360821	0.00067984	0.0106666	12	Q5MNZ6	WDR45B	WD repeat domain phosphoinositide-interacting protein 3	WIPI3_HUMAN	12	28.4157	1.28416	CVX	DMSO
CVX / DMSO	Q9UIL1	Q9UIL1	1.40235	1.40235	0.000680667	0.0106666	12	Q9UIL1	SCOC	Short coiled-coil protein	SCOC_HUMAN	2	164.332	2.64332	CVX	DMSO
CVX / DMSO	Q9BQ24	Q9BQ24	0.351471	0.351471	0.000688136	0.0107195	12	Q9BQ24	ZFYVE21	Zinc finger FYVE domain-containing protein 21	ZFY21_HUMAN	5	27.5861	1.27586	CVX	DMSO
CVX / DMSO	Q9NQ48	Q9NQ48	0.327267	0.327267	0.000689672	0.0107195	12	Q9NQ48	LZTFL1	Leucine zipper transcription factor-like protein 1	LZTL1_HUMAN	10	25.4634	1.25463	CVX	DMSO
CVX / DMSO	Q13107	Q13107	0.942237	0.942237	0.000697038	0.0107899	12	Q13107	USP4	Ubiquitin carboxyl-terminal hydrolase 4	UBP4_HUMAN	3	92.1505	1.92151	CVX	DMSO
CVX / DMSO	Q9Y3C0	Q9Y3C0	0.384418	0.384418	0.000707927	0.0109141	12	Q9Y3C0	WASHC3	WASH complex subunit 3	WASC3_HUMAN	4	30.5333	1.30533	CVX	DMSO
CVX / DMSO	Q674X7	Q674X7	-0.547203	0.547203	0.000711773	0.0109292	12	Q674X7	KAZN	Kazrin	KAZRN_HUMAN	2	-31.5654	0.684346	CVX	DMSO
CVX / DMSO	Q86UT8	Q86UT8	0.787446	0.787446	0.000719206	0.0109989	12	Q86UT8	CENATAC	Centrosomal AT-AC splicing factor	CATAC_HUMAN	2	72.6017	1.72602	CVX	DMSO
CVX / DMSO	Q9BQ69	Q9BQ69	-0.245264	0.245264	0.000723032	0.0110132	12	Q9BQ69	MACROD1	ADP-ribose glycohydrolase MACROD1	MACD1_HUMAN	7	-15.6339	0.843661	CVX	DMSO
CVX / DMSO	P42858	P42858	0.375616	0.375616	0.000726801	0.0110265	12	P42858	HTT	Huntingtin	HD_HUMAN	16	29.7394	1.29739	CVX	DMSO
CVX / DMSO	Q15057	Q15057	0.518198	0.518198	0.000733972	0.0110911	12	Q15057	ACAP2	Arf-GAP with coiled-coil, ANK repeat and PH domain-containing protein 2	ACAP2_HUMAN	12	43.2165	1.43217	CVX	DMSO
CVX / DMSO	O95999	O95999	0.41597	0.41597	0.000742948	0.0110947	12	O95999	BCL10	B-cell lymphoma/leukemia 10	BCL10_HUMAN	9	33.4195	1.3342	CVX	DMSO
CVX / DMSO	Q92538	Q92538	-0.462151	0.462151	0.000741015	0.0110947	12	Q92538	GBF1	Golgi-specific brefeldin A-resistance guanine nucleotide exchange factor 1	GBF1_HUMAN	24	-27.4097	0.725903	CVX	DMSO
CVX / DMSO	Q9UKI2	Q9UKI2	0.778434	0.778434	0.000741257	0.0110947	12	Q9UKI2	CDC42EP3	Cdc42 effector protein 3	BORG2_HUMAN	1	71.5269	1.71527	CVX	DMSO
CVX / DMSO	P56377	P56377	0.348654	0.348654	0.000748807	0.0111385	12	P56377	AP1S2	AP-1 complex subunit sigma-2	AP1S2_HUMAN	1	27.3372	1.27337	CVX	DMSO
CVX / DMSO	Q9NUS5	Q9NUS5	0.429872	0.429872	0.000752487	0.0111497	12	Q9NUS5	AP5S1	AP-5 complex subunit sigma-1	AP5S1_HUMAN	2	34.7114	1.34711	CVX	DMSO
CVX / DMSO	Q9H6K1	Q9H6K1	0.398703	0.398703	0.000757296	0.0111774	12	Q9H6K1	ILRUN	Protein ILRUN	ILRUN_HUMAN	3	31.8322	1.31832	CVX	DMSO
CVX / DMSO	A1A5D9	A1A5D9	-0.402348	0.402348	0.000765303	0.0112193	12	A1A5D9	BICDL2	BICD family-like cargo adapter 2	BICL2_HUMAN	3	-24.3374	0.756626	CVX	DMSO
CVX / DMSO	P01106	P01106	0.315741	0.315741	0.000770101	0.0112193	12	P01106	MYC	Myc proto-oncogene protein	MYC_HUMAN	10	24.4651	1.24465	CVX	DMSO
CVX / DMSO	P37231	P37231	0.279228	0.279228	0.000778853	0.0112193	12	P37231	PPARG	Peroxisome proliferator-activated receptor gamma	PPARG_HUMAN	5	21.3545	1.21355	CVX	DMSO
CVX / DMSO	P46976	P46976	0.675319	0.675319	0.000774432	0.0112193	12	P46976	GYG1	Glycogenin-1	GLYG_HUMAN	11	59.695	1.59695	CVX	DMSO
CVX / DMSO	Q8NBJ4	Q8NBJ4	-1.62936	1.62936	0.000767498	0.0112193	12	Q8NBJ4	GOLM1	Golgi membrane protein 1	GOLM1_HUMAN	18	-67.6768	0.323232	CVX	DMSO
CVX / DMSO	Q96C90	Q96C90	0.472212	0.472212	0.000780754	0.0112193	12	Q96C90	PPP1R14B	Protein phosphatase 1 regulatory subunit 14B	PP14B_HUMAN	8	38.7235	1.38723	CVX	DMSO
CVX / DMSO	Q9Y2I1	Q9Y2I1	0.243706	0.243706	0.000779532	0.0112193	12	Q9Y2I1	NISCH	Nischarin	NISCH_HUMAN	9	18.403	1.18403	CVX	DMSO
CVX / DMSO	P51397	P51397	1.2446	1.2446	0.000790463	0.0113161	12	P51397	DAP	Death-associated protein 1	DAP1_HUMAN	2	136.952	2.36952	CVX	DMSO
CVX / DMSO	Q16864	Q16864	0.210501	0.210501	0.000793498	0.011317	12	Q16864	ATP6V1F	V-type proton ATPase subunit F	VATF_HUMAN	4	15.709	1.15709	CVX	DMSO
CVX / DMSO	Q5VZF2	Q5VZF2	0.513812	0.513812	0.000807982	0.0114806	12	Q5VZF2	MBNL2	Muscleblind-like protein 2	MBNL2_HUMAN	2	42.7818	1.42782	CVX	DMSO
CVX / DMSO	Q92783	Q92783	0.338673	0.338673	0.000824099	0.0116661	12	Q92783	STAM	Signal transducing adapter molecule 1	STAM1_HUMAN	9	26.4593	1.26459	CVX	DMSO
CVX / DMSO	Q9P1Y5	Q9P1Y5	0.136675	0.136675	0.000842359	0.0118804	12	Q9P1Y5	CAMSAP3	Calmodulin-regulated spectrin-associated protein 3	CAMP3_HUMAN	8	9.93686	1.09937	CVX	DMSO
CVX / DMSO	Q9H270	Q9H270	0.511044	0.511044	0.000864719	0.0121507	12	Q9H270	VPS11	Vacuolar protein sorting-associated protein 11 homolog	VPS11_HUMAN	24	42.5081	1.42508	CVX	DMSO
CVX / DMSO	Q6NXT1	Q6NXT1	0.372308	0.372308	0.0008701	0.0121814	12	Q6NXT1	ANKRD54	Ankyrin repeat domain-containing protein 54	ANR54_HUMAN	4	29.4422	1.29442	CVX	DMSO
CVX / DMSO	Q9BS16	Q9BS16	0.17781	0.17781	0.000882528	0.012202	12	Q9BS16	CENPK	Centromere protein K	CENPK_HUMAN	4	13.1165	1.13117	CVX	DMSO
CVX / DMSO	Q9HBI1	Q9HBI1	0.407758	0.407758	0.000880819	0.012202	12	Q9HBI1	PARVB	Beta-parvin	PARVB_HUMAN	4	32.6623	1.32662	CVX	DMSO
CVX / DMSO	Q9UL45	Q9UL45	0.349783	0.349783	0.000884388	0.012202	12	Q9UL45	BLOC1S6	Biogenesis of lysosome-related organelles complex 1 subunit 6	BL1S6_HUMAN	1	27.4369	1.27437	CVX	DMSO
CVX / DMSO	Q9Y6W5	Q9Y6W5	0.240142	0.240142	0.000876915	0.012202	12	Q9Y6W5	WASF2	Wiskott-Aldrich syndrome protein family member 2	WASF2_HUMAN	8	18.1109	1.18111	CVX	DMSO
CVX / DMSO	P01040	P01040	0.611403	0.611403	0.000894453	0.0122309	12	P01040	CSTA	Cystatin-A	CYTA_HUMAN	3	52.7744	1.52774	CVX	DMSO
CVX / DMSO	Q96PM9	Q96PM9	-0.0867395	0.0867395	0.000894512	0.0122309	12	Q96PM9	ZNF385A	Zinc finger protein 385A	Z385A_HUMAN	9	-5.83515	0.941648	CVX	DMSO
CVX / DMSO	Q9UQ35	Q9UQ35	-0.122233	0.122233	0.000896117	0.0122309	12	Q9UQ35	SRRM2	Serine/arginine repetitive matrix protein 2	SRRM2_HUMAN	73	-8.12353	0.918765	CVX	DMSO
CVX / DMSO	O43865	O43865	0.310549	0.310549	0.000915901	0.0124535	12	O43865	AHCYL1	S-adenosylhomocysteine hydrolase-like protein 1	SAHH2_HUMAN	28	24.0179	1.24018	CVX	DMSO
CVX / DMSO	Q9NX01	Q9NX01	0.277673	0.277673	0.000918969	0.0124535	12	Q9NX01	TXNL4B	Thioredoxin-like protein 4B	TXN4B_HUMAN	4	21.2238	1.21224	CVX	DMSO
CVX / DMSO	P03973	P03973	1.11574	1.11574	0.000931163	0.0125625	11	P03973	SLPI	Antileukoproteinase	SLPI_HUMAN	2	116.706	2.16706	CVX	DMSO
CVX / DMSO	Q8IZ21	Q8IZ21	0.448993	0.448993	0.000933613	0.0125625	12	Q8IZ21	PHACTR4	Phosphatase and actin regulator 4	PHAR4_HUMAN	7	36.5087	1.36509	CVX	DMSO
CVX / DMSO	Q13233	Q13233	-0.246323	0.246323	0.000940689	0.0126132	12	Q13233	MAP3K1	Mitogen-activated protein kinase kinase kinase 1	M3K1_HUMAN	5	-15.6957	0.843043	CVX	DMSO
CVX / DMSO	O75886	O75886	0.938356	0.938356	0.000954955	0.0127595	12	O75886	STAM2	Signal transducing adapter molecule 2	STAM2_HUMAN	3	91.6343	1.91634	CVX	DMSO
CVX / DMSO	O75828	O75828	0.575563	0.575563	0.000962552	0.0128161	12	O75828	CBR3	Carbonyl reductase [NADPH] 3	CBR3_HUMAN	2	49.0259	1.49026	CVX	DMSO
CVX / DMSO	Q8IWE2	Q8IWE2	0.604316	0.604316	0.000969292	0.0128608	12	Q8IWE2	FAM114A1	Protein NOXP20	NXP20_HUMAN	13	52.0258	1.52026	CVX	DMSO
CVX / DMSO	O95140	O95140	-0.475882	0.475882	0.000980696	0.0129221	12	O95140	MFN2	Mitofusin-2	MFN2_HUMAN	18	-28.0973	0.719027	CVX	DMSO
CVX / DMSO	Q8IXK2	Q8IXK2	0.499117	0.499117	0.000978092	0.0129221	12	Q8IXK2	GALNT12	Polypeptide N-acetylgalactosaminyltransferase 12	GLT12_HUMAN	2	41.3348	1.41335	CVX	DMSO
CVX / DMSO	Q9UNH6	Q9UNH6	-0.477609	0.477609	0.000994259	0.0130557	12	Q9UNH6	SNX7	Sorting nexin-7	SNX7_HUMAN	4	-28.1833	0.718167	CVX	DMSO
CVX / DMSO	O60675	O60675	0.134637	0.134637	0.00101667	0.0133041	12	O60675	MAFK	Transcription factor MafK	MAFK_HUMAN	8	9.78162	1.09782	CVX	DMSO
CVX / DMSO	Q9NZZ3	Q9NZZ3	0.323974	0.323974	0.00102871	0.0134155	12	Q9NZZ3	CHMP5	Charged multivesicular body protein 5	CHMP5_HUMAN	2	25.1774	1.25177	CVX	DMSO
CVX / DMSO	Q92845	Q92845	0.414767	0.414767	0.00104371	0.0135646	12	Q92845	KIFAP3	Kinesin-associated protein 3	KIFA3_HUMAN	3	33.3083	1.33308	CVX	DMSO
CVX / DMSO	Q53SF7	Q53SF7	-0.184448	0.184448	0.00106035	0.0136412	12	Q53SF7	COBLL1	Cordon-bleu protein-like 1	COBL1_HUMAN	25	-12.0014	0.879986	CVX	DMSO
CVX / DMSO	Q9GZS3	Q9GZS3	0.148217	0.148217	0.00105834	0.0136412	12	Q9GZS3	WDR61	WD repeat-containing protein 61	WDR61_HUMAN	11	10.8199	1.1082	CVX	DMSO
CVX / DMSO	Q9Y5K6	Q9Y5K6	0.336095	0.336095	0.00105889	0.0136412	12	Q9Y5K6	CD2AP	CD2-associated protein	CD2AP_HUMAN	35	26.2335	1.26233	CVX	DMSO
CVX / DMSO	P51665	P51665	0.171026	0.171026	0.0010698	0.0137165	12	P51665	PSMD7	26S proteasome non-ATPase regulatory subunit 7	PSMD7_HUMAN	14	12.5859	1.12586	CVX	DMSO
CVX / DMSO	P08F94	P08F94	6.59706	6.59706	0.0011067	0.0137681	12	P08F94	PKHD1	Fibrocystin	PKHD1_HUMAN	1	9580.83	96.8083	CVX	DMSO
CVX / DMSO	P51812	P51812	0.304528	0.304528	0.00110576	0.0137681	12	P51812	RPS6KA3	Ribosomal protein S6 kinase alpha-3	KS6A3_HUMAN	17	23.5015	1.23501	CVX	DMSO
CVX / DMSO	Q6ZRV2	Q6ZRV2	-0.195983	0.195983	0.00110998	0.0137681	12	Q6ZRV2	FAM83H	Protein FAM83H	FA83H_HUMAN	49	-12.7022	0.872978	CVX	DMSO
CVX / DMSO	Q7Z3J2	Q7Z3J2	0.688708	0.688708	0.00108871	0.0137681	12	Q7Z3J2	VPS35L	VPS35 endosomal protein-sorting factor-like	VP35L_HUMAN	5	61.1839	1.61184	CVX	DMSO
CVX / DMSO	Q9BX68	Q9BX68	-0.356671	0.356671	0.00110858	0.0137681	12	Q9BX68	HINT2	Adenosine 5'-monophosphoramidase HINT2	HINT2_HUMAN	6	-21.9036	0.780964	CVX	DMSO
CVX / DMSO	Q9GZM7	Q9GZM7	0.384287	0.384287	0.00110931	0.0137681	12	Q9GZM7	TINAGL1	Tubulointerstitial nephritis antigen-like	TINAL_HUMAN	12	30.5215	1.30521	CVX	DMSO
CVX / DMSO	Q9NPH2	Q9NPH2	0.482121	0.482121	0.00109603	0.0137681	12	Q9NPH2	ISYNA1	Inositol-3-phosphate synthase 1	INO1_HUMAN	2	39.6796	1.3968	CVX	DMSO
CVX / DMSO	Q9NRV9	Q9NRV9	0.201002	0.201002	0.00109259	0.0137681	12	Q9NRV9	HEBP1	Heme-binding protein 1	HEBP1_HUMAN	14	14.9497	1.1495	CVX	DMSO
CVX / DMSO	Q9UNQ2	Q9UNQ2	-0.103216	0.103216	0.00109744	0.0137681	12	Q9UNQ2	DIMT1	Probable dimethyladenosine transferase	DIM1_HUMAN	10	-6.90444	0.930956	CVX	DMSO
CVX / DMSO	Q9Y5J5	Q9Y5J5	-0.0522027	0.0522027	0.00110773	0.0137681	12	Q9Y5J5	PHLDA3	Pleckstrin homology-like domain family A member 3	PHLA3_HUMAN	9	-3.55373	0.964463	CVX	DMSO
CVX / DMSO	Q8TE77	Q8TE77	0.438947	0.438947	0.00111576	0.0137949	12	Q8TE77	SSH3	Protein phosphatase Slingshot homolog 3	SSH3_HUMAN	10	35.5615	1.35561	CVX	DMSO
CVX / DMSO	P16401	P16401	-0.375271	0.375271	0.00112307	0.0138403	12	P16401	H1-5	Histone H1.5	H15_HUMAN	15	-22.904	0.77096	CVX	DMSO
CVX / DMSO	Q4G0F5	Q4G0F5	0.283423	0.283423	0.00113041	0.0138858	12	Q4G0F5	VPS26B	Vacuolar protein sorting-associated protein 26B	VP26B_HUMAN	5	21.7079	1.21708	CVX	DMSO
CVX / DMSO	O94830	O94830	0.752931	0.752931	0.00114119	0.0139435	12	O94830	DDHD2	Phospholipase DDHD2	DDHD2_HUMAN	4	68.5213	1.68521	CVX	DMSO
CVX / DMSO	P19174	P19174	0.33903	0.33903	0.00114609	0.0139435	12	P19174	PLCG1	1-phosphatidylinositol 4,5-bisphosphate phosphodiesterase gamma-1	PLCG1_HUMAN	9	26.4906	1.26491	CVX	DMSO
CVX / DMSO	Q8WUH1	Q8WUH1	0.367342	0.367342	0.00114276	0.0139435	12	Q8WUH1	CHURC1	Protein Churchill	CHUR_HUMAN	2	28.9974	1.28997	CVX	DMSO
CVX / DMSO	O75143	O75143	0.217755	0.217755	0.00115397	0.0139946	12	O75143	ATG13	Autophagy-related protein 13	ATG13_HUMAN	4	16.2922	1.16292	CVX	DMSO
CVX / DMSO	Q9Y2J4	Q9Y2J4	-0.416064	0.416064	0.00116412	0.0140729	12	Q9Y2J4	AMOTL2	Angiomotin-like protein 2	AMOL2_HUMAN	12	-25.0534	0.749466	CVX	DMSO
CVX / DMSO	O43439	O43439	-0.340109	0.340109	0.001187	0.014304	12	O43439	CBFA2T2	Protein CBFA2T2	MTG8R_HUMAN	4	-21.0019	0.789981	CVX	DMSO
CVX / DMSO	Q99767	Q99767	0.511986	0.511986	0.00121343	0.0144398	12	Q99767	APBA2	Amyloid-beta A4 precursor protein-binding family A member 2	APBA2_HUMAN	1	42.6012	1.42601	CVX	DMSO
CVX / DMSO	Q9H2Y7	Q9H2Y7	-0.0898498	0.0898498	0.00121048	0.0144398	12	Q9H2Y7	ZNF106	Zinc finger protein 106	ZN106_HUMAN	26	-6.03794	0.939621	CVX	DMSO
CVX / DMSO	Q9NZD2	Q9NZD2	0.339954	0.339954	0.00121068	0.0144398	12	Q9NZD2	GLTP	Glycolipid transfer protein	GLTP_HUMAN	2	26.5716	1.26572	CVX	DMSO
CVX / DMSO	G3V0H7;Q9NPD5;Q9Y6L6	G3V0H7;Q9NPD5;Q9Y6L6	-1.74877	1.74877	0.00120883	0.0144398	10	G3V0H7;Q9NPD5;Q9Y6L6	SLCO1B7;SLCO1B3;SLCO1B1	Putative solute carrier organic anion transporter family member 1B7;Solute carrier organic anion transporter family member 1B3;Solute carrier organic anion transporter family member 1B1	SO1B7_HUMAN;SO1B3_HUMAN;SO1B1_HUMAN	1	-70.2445	0.297555	CVX	DMSO
CVX / DMSO	O00764	O00764	0.458198	0.458198	0.00123272	0.0144418	12	O00764	PDXK	Pyridoxal kinase	PDXK_HUMAN	6	37.3825	1.37382	CVX	DMSO
CVX / DMSO	P16403	P16403	-0.587053	0.587053	0.00122829	0.0144418	12	P16403	H1-2	Histone H1.2	H12_HUMAN	4	-33.4299	0.665701	CVX	DMSO
CVX / DMSO	P23511	P23511	0.819816	0.819816	0.00123889	0.0144418	12	P23511	NFYA	Nuclear transcription factor Y subunit alpha	NFYA_HUMAN	2	76.5181	1.76518	CVX	DMSO
CVX / DMSO	Q14289	Q14289	0.219364	0.219364	0.00124773	0.0144418	12	Q14289	PTK2B	Protein-tyrosine kinase 2-beta	FAK2_HUMAN	5	16.4221	1.16422	CVX	DMSO
CVX / DMSO	Q7Z417	Q7Z417	0.0849216	0.0849216	0.00124595	0.0144418	12	Q7Z417	NUFIP2	Nuclear fragile X mental retardation-interacting protein 2	NUFP2_HUMAN	25	6.06301	1.06063	CVX	DMSO
CVX / DMSO	Q86UA6	Q86UA6	0.404854	0.404854	0.00122164	0.0144418	12	Q86UA6	RPAIN	RPA-interacting protein	RIP_HUMAN	3	32.3955	1.32395	CVX	DMSO
CVX / DMSO	Q8N999	Q8N999	0.451891	0.451891	0.00122473	0.0144418	12	Q8N999	C12orf29	Uncharacterized protein C12orf29	CL029_HUMAN	2	36.7832	1.36783	CVX	DMSO
CVX / DMSO	Q9BZG8	Q9BZG8	0.364976	0.364976	0.00124106	0.0144418	12	Q9BZG8	DPH1	2-(3-amino-3-carboxypropyl)histidine synthase subunit 1	DPH1_HUMAN	2	28.7861	1.28786	CVX	DMSO
CVX / DMSO	Q9NY97	Q9NY97	-0.903632	0.903632	0.00124152	0.0144418	12	Q9NY97	B3GNT2	N-acetyllactosaminide beta-1,3-N-acetylglucosaminyltransferase 2	B3GN2_HUMAN	1	-46.5461	0.534539	CVX	DMSO
CVX / DMSO	O43293	O43293	-0.166776	0.166776	0.0012588	0.0144783	12	O43293	DAPK3	Death-associated protein kinase 3	DAPK3_HUMAN	7	-10.9169	0.890831	CVX	DMSO
CVX / DMSO	P04424	P04424	0.254106	0.254106	0.00127118	0.0144783	12	P04424	ASL	Argininosuccinate lyase	ARLY_HUMAN	8	19.2596	1.1926	CVX	DMSO
CVX / DMSO	Q53EL6	Q53EL6	0.366299	0.366299	0.00126356	0.0144783	12	Q53EL6	PDCD4	Programmed cell death protein 4	PDCD4_HUMAN	6	28.9042	1.28904	CVX	DMSO
CVX / DMSO	Q9H0E2	Q9H0E2	0.251052	0.251052	0.0012775	0.0144783	12	Q9H0E2	TOLLIP	Toll-interacting protein	TOLIP_HUMAN	7	19.0074	1.19007	CVX	DMSO
CVX / DMSO	Q9HAH7	Q9HAH7	0.665976	0.665976	0.00127418	0.0144783	12	Q9HAH7	FBRS	Probable fibrosin-1	FBRS_HUMAN	2	58.6641	1.58664	CVX	DMSO
CVX / DMSO	Q9NS84	Q9NS84	-0.999407	0.999407	0.00126018	0.0144783	12	Q9NS84	CHST7	Carbohydrate sulfotransferase 7	CHST7_HUMAN	1	-49.9795	0.500205	CVX	DMSO
CVX / DMSO	Q9NW13	Q9NW13	-0.163986	0.163986	0.00126805	0.0144783	12	Q9NW13	RBM28	RNA-binding protein 28	RBM28_HUMAN	23	-10.7444	0.892556	CVX	DMSO
CVX / DMSO	Q15262	Q15262	-0.251781	0.251781	0.00129294	0.014543	12	Q15262	PTPRK	Receptor-type tyrosine-protein phosphatase kappa	PTPRK_HUMAN	21	-16.0141	0.839859	CVX	DMSO
CVX / DMSO	Q16512	Q16512	0.291031	0.291031	0.00129499	0.014543	12	Q16512	PKN1	Serine/threonine-protein kinase N1	PKN1_HUMAN	11	22.3514	1.22351	CVX	DMSO
CVX / DMSO	Q9NTM9	Q9NTM9	1.39063	1.39063	0.00129848	0.014543	12	Q9NTM9	CUTC	Copper homeostasis protein cutC homolog	CUTC_HUMAN	2	162.194	2.62194	CVX	DMSO
CVX / DMSO	Q9UBN7	Q9UBN7	0.206718	0.206718	0.00129746	0.014543	12	Q9UBN7	HDAC6	Histone deacetylase 6	HDAC6_HUMAN	8	15.406	1.15406	CVX	DMSO
CVX / DMSO	P55735	P55735	0.248636	0.248636	0.00134565	0.0148231	12	P55735	SEC13	Protein SEC13 homolog	SEC13_HUMAN	15	18.8084	1.18808	CVX	DMSO
CVX / DMSO	Q0PNE2	Q0PNE2	0.585583	0.585583	0.00135656	0.0148231	12	Q0PNE2	ELP6	Elongator complex protein 6	ELP6_HUMAN	1	50.0645	1.50064	CVX	DMSO
CVX / DMSO	Q6ZNC8	Q6ZNC8	0.531797	0.531797	0.00134614	0.0148231	12	Q6ZNC8	MBOAT1	Lysophospholipid acyltransferase 1	MBOA1_HUMAN	2	44.5729	1.44573	CVX	DMSO
CVX / DMSO	Q7Z6B0	Q7Z6B0	0.30676	0.30676	0.00136487	0.0148231	12	Q7Z6B0	CCDC91	Coiled-coil domain-containing protein 91	CCD91_HUMAN	5	23.6927	1.23693	CVX	DMSO
CVX / DMSO	Q8N3S3	Q8N3S3	1.30582	1.30582	0.00135899	0.0148231	12	Q8N3S3	PHTF2	Protein PHTF2	PHTF2_HUMAN	1	147.224	2.47224	CVX	DMSO
CVX / DMSO	Q9BUT9	Q9BUT9	0.142201	0.142201	0.00134767	0.0148231	12	Q9BUT9	MCRIP2	MAPK regulated corepressor interacting protein 2	MCRI2_HUMAN	5	10.3588	1.10359	CVX	DMSO
CVX / DMSO	Q9NR30	Q9NR30	-0.150546	0.150546	0.00134881	0.0148231	12	Q9NR30	DDX21	Nucleolar RNA helicase 2	DDX21_HUMAN	55	-9.90904	0.90091	CVX	DMSO
CVX / DMSO	Q9NRW3	Q9NRW3	0.479768	0.479768	0.00136631	0.0148231	12	Q9NRW3	APOBEC3C	DNA dC->dU-editing enzyme APOBEC-3C	ABC3C_HUMAN	6	39.4519	1.39452	CVX	DMSO
CVX / DMSO	Q9NXR1	Q9NXR1	0.217144	0.217144	0.00135595	0.0148231	12	Q9NXR1	NDE1	Nuclear distribution protein nudE homolog 1	NDE1_HUMAN	9	16.243	1.16243	CVX	DMSO
CVX / DMSO	Q9P253	Q9P253	0.388617	0.388617	0.00132902	0.0148231	12	Q9P253	VPS18	Vacuolar protein sorting-associated protein 18 homolog	VPS18_HUMAN	17	30.9138	1.30914	CVX	DMSO
CVX / DMSO	Q9Y4G2	Q9Y4G2	0.956815	0.956815	0.00135455	0.0148231	12	Q9Y4G2	PLEKHM1	Pleckstrin homology domain-containing family M member 1	PKHM1_HUMAN	3	94.102	1.94102	CVX	DMSO
CVX / DMSO	Q9Y692	Q9Y692	0.00643826	0.00643826	0.00137595	0.0148852	12	Q9Y692	GMEB1	Glucocorticoid modulatory element-binding protein 1	GMEB1_HUMAN	8	0.447263	1.00447	CVX	DMSO
CVX / DMSO	P17535	P17535	0.630743	0.630743	0.00139547	0.0150111	12	P17535	JUND	Transcription factor jun-D	JUND_HUMAN	2	54.8363	1.54836	CVX	DMSO
CVX / DMSO	Q8WV41	Q8WV41	-0.301417	0.301417	0.00139419	0.0150111	12	Q8WV41	SNX33	Sorting nexin-33	SNX33_HUMAN	5	-18.8545	0.811455	CVX	DMSO
CVX / DMSO	Q13572	Q13572	0.664998	0.664998	0.00140857	0.015067	12	Q13572	ITPK1	Inositol-tetrakisphosphate 1-kinase	ITPK1_HUMAN	6	58.5567	1.58557	CVX	DMSO
CVX / DMSO	Q9UL15	Q9UL15	0.242329	0.242329	0.00140719	0.015067	12	Q9UL15	BAG5	BAG family molecular chaperone regulator 5	BAG5_HUMAN	10	18.2901	1.1829	CVX	DMSO
CVX / DMSO	O95271	O95271	0.19853	0.19853	0.00142138	0.0151614	12	O95271	TNKS	Poly [ADP-ribose] polymerase tankyrase-1	TNKS1_HUMAN	6	14.7529	1.14753	CVX	DMSO
CVX / DMSO	Q96JB2	Q96JB2	-0.492218	0.492218	0.00143106	0.015222	12	Q96JB2	COG3	Conserved oligomeric Golgi complex subunit 3	COG3_HUMAN	13	-28.9069	0.710931	CVX	DMSO
CVX / DMSO	P02794	P02794	0.279254	0.279254	0.00145168	0.015313	12	P02794	FTH1	Ferritin heavy chain	FRIH_HUMAN	8	21.3567	1.21357	CVX	DMSO
CVX / DMSO	P52926	P52926	0.23735	0.23735	0.0014506	0.015313	12	P52926	HMGA2	High mobility group protein HMGI-C	HMGA2_HUMAN	3	17.8825	1.17883	CVX	DMSO
CVX / DMSO	Q15329	Q15329	0.382243	0.382243	0.00144371	0.015313	12	Q15329	E2F5	Transcription factor E2F5	E2F5_HUMAN	2	30.3367	1.30337	CVX	DMSO
CVX / DMSO	Q7Z4G1	Q7Z4G1	0.561837	0.561837	0.00147457	0.0155112	12	Q7Z4G1	COMMD6	COMM domain-containing protein 6	COMD6_HUMAN	4	47.6148	1.47615	CVX	DMSO
CVX / DMSO	Q96IU4	Q96IU4	0.363889	0.363889	0.00147861	0.0155112	12	Q96IU4	ABHD14B	Protein ABHD14B	ABHEB_HUMAN	8	28.6891	1.28689	CVX	DMSO
CVX / DMSO	O14841	O14841	0.34104	0.34104	0.00149853	0.0155223	12	O14841	OPLAH	5-oxoprolinase	OPLA_HUMAN	4	26.6669	1.26667	CVX	DMSO
CVX / DMSO	O60343	O60343	0.353522	0.353522	0.00150717	0.0155223	12	O60343	TBC1D4	TBC1 domain family member 4	TBCD4_HUMAN	13	27.7676	1.27768	CVX	DMSO
CVX / DMSO	P14324	P14324	0.361497	0.361497	0.00151189	0.0155223	12	P14324	FDPS	Farnesyl pyrophosphate synthase	FPPS_HUMAN	10	28.4759	1.28476	CVX	DMSO
CVX / DMSO	P35611	P35611	0.16568	0.16568	0.00150248	0.0155223	12	P35611	ADD1	Alpha-adducin	ADDA_HUMAN	20	12.1695	1.12169	CVX	DMSO
CVX / DMSO	P45985	P45985	0.396291	0.396291	0.00151228	0.0155223	12	P45985	MAP2K4	Dual specificity mitogen-activated protein kinase kinase 4	MP2K4_HUMAN	6	31.612	1.31612	CVX	DMSO
CVX / DMSO	P52789	P52789	-0.109309	0.109309	0.00150941	0.0155223	12	P52789	HK2	Hexokinase-2	HXK2_HUMAN	40	-7.2968	0.927032	CVX	DMSO
CVX / DMSO	Q9NYT0	Q9NYT0	0.74706	0.74706	0.00149885	0.0155223	12	Q9NYT0	PLEK2	Pleckstrin-2	PLEK2_HUMAN	4	67.8369	1.67837	CVX	DMSO
CVX / DMSO	Q9UJ41	Q9UJ41	0.231615	0.231615	0.00150845	0.0155223	12	Q9UJ41	RABGEF1	Rab5 GDP/GTP exchange factor	RABX5_HUMAN	5	17.4149	1.17415	CVX	DMSO
CVX / DMSO	O75864	O75864	0.569352	0.569352	0.00154395	0.0157331	12	O75864	PPP1R37	Protein phosphatase 1 regulatory subunit 37	PPR37_HUMAN	2	48.3856	1.48386	CVX	DMSO
CVX / DMSO	P32321	P32321	0.417879	0.417879	0.00154522	0.0157331	12	P32321	DCTD	Deoxycytidylate deaminase	DCTD_HUMAN	6	33.5962	1.33596	CVX	DMSO
CVX / DMSO	Q15390	Q15390	-0.184163	0.184163	0.00154306	0.0157331	12	Q15390	MTFR1	Mitochondrial fission regulator 1	MTFR1_HUMAN	6	-11.984	0.88016	CVX	DMSO
CVX / DMSO	O75037	O75037	-2.17807	2.17807	0.00156936	0.0157862	8	O75037	KIF21B	Kinesin-like protein KIF21B	KI21B_HUMAN	1	-77.9029	0.220971	CVX	DMSO
CVX / DMSO	P0DPD7	P0DPD7	0.531912	0.531912	0.00158925	0.0157862	12	P0DPD7	EEF1AKMT4	EEF1A lysine methyltransferase 4	EFMT4_HUMAN	3	44.5844	1.44584	CVX	DMSO
CVX / DMSO	P23528	P23528	0.273769	0.273769	0.00158308	0.0157862	12	P23528	CFL1	Cofilin-1	COF1_HUMAN	14	20.8962	1.20896	CVX	DMSO
CVX / DMSO	Q02750	Q02750	0.339804	0.339804	0.0015859	0.0157862	12	Q02750	MAP2K1	Dual specificity mitogen-activated protein kinase kinase 1	MP2K1_HUMAN	10	26.5584	1.26558	CVX	DMSO
CVX / DMSO	Q13049	Q13049	0.172265	0.172265	0.00159189	0.0157862	12	Q13049	TRIM32	E3 ubiquitin-protein ligase TRIM32	TRI32_HUMAN	11	12.6826	1.12683	CVX	DMSO
CVX / DMSO	Q13772	Q13772	0.306313	0.306313	0.00158838	0.0157862	12	Q13772	NCOA4	Nuclear receptor coactivator 4	NCOA4_HUMAN	7	23.6543	1.23654	CVX	DMSO
CVX / DMSO	Q3MHD2	Q3MHD2	0.179634	0.179634	0.00159074	0.0157862	12	Q3MHD2	LSM12	Protein LSM12 homolog	LSM12_HUMAN	7	13.2597	1.1326	CVX	DMSO
CVX / DMSO	Q8WV99	Q8WV99	0.227879	0.227879	0.00156334	0.0157862	12	Q8WV99	ZFAND2B	AN1-type zinc finger protein 2B	ZFN2B_HUMAN	6	17.1112	1.17111	CVX	DMSO
CVX / DMSO	Q9UBF6	Q9UBF6	0.396201	0.396201	0.00156201	0.0157862	12	Q9UBF6	RNF7	RING-box protein 2	RBX2_HUMAN	4	31.6038	1.31604	CVX	DMSO
CVX / DMSO	Q9Y5Y2	Q9Y5Y2	0.499665	0.499665	0.00158039	0.0157862	12	Q9Y5Y2	NUBP2	Cytosolic Fe-S cluster assembly factor NUBP2	NUBP2_HUMAN	4	41.3885	1.41388	CVX	DMSO
CVX / DMSO	Q9HD15	Q9HD15	0.417024	0.417024	0.0015983	0.0158087	12	Q9HD15	SRA1	Steroid receptor RNA activator 1	SRA1_HUMAN	6	33.517	1.33517	CVX	DMSO
CVX / DMSO	P0DI81;P0DI82	P0DI81;P0DI82	0.490752	0.490752	0.00160587	0.0158424	12	P0DI81;P0DI82	TRAPPC2;TRAPPC2B	Trafficking protein particle complex subunit 2;Trafficking protein particle complex subunit 2B	TPC2A_HUMAN;TPC2B_HUMAN	2	40.5177	1.40518	CVX	DMSO
CVX / DMSO	Q9H9Q2	Q9H9Q2	0.340962	0.340962	0.00162065	0.0159469	12	Q9H9Q2	COPS7B	COP9 signalosome complex subunit 7b	CSN7B_HUMAN	4	26.6601	1.2666	CVX	DMSO
CVX / DMSO	Q04864	Q04864	0.242124	0.242124	0.0016357	0.0160535	12	Q04864	REL	Proto-oncogene c-Rel	REL_HUMAN	8	18.2732	1.18273	CVX	DMSO
CVX / DMSO	O95379	O95379	0.352988	0.352988	0.00164557	0.0161088	12	O95379	TNFAIP8	Tumor necrosis factor alpha-induced protein 8	TFIP8_HUMAN	3	27.7203	1.2772	CVX	DMSO
CVX / DMSO	Q13332	Q13332	-0.508969	0.508969	0.00166426	0.01625	12	Q13332	PTPRS	Receptor-type tyrosine-protein phosphatase S	PTPRS_HUMAN	21	-29.7275	0.702725	CVX	DMSO
CVX / DMSO	P41236	P41236	0.426726	0.426726	0.00167337	0.0162971	12	P41236	PPP1R2	Protein phosphatase inhibitor 2	IPP2_HUMAN	5	34.418	1.34418	CVX	DMSO
CVX / DMSO	P40616	P40616	-0.916845	0.916845	0.00170052	0.0165193	12	P40616	ARL1	ADP-ribosylation factor-like protein 1	ARL1_HUMAN	6	-47.0334	0.529666	CVX	DMSO
CVX / DMSO	Q12980	Q12980	0.273749	0.273749	0.00172137	0.0166678	12	Q12980	NPRL3	GATOR complex protein NPRL3	NPRL3_HUMAN	4	20.8945	1.20895	CVX	DMSO
CVX / DMSO	Q9UFF9	Q9UFF9	0.605935	0.605935	0.00172455	0.0166678	12	Q9UFF9	CNOT8	CCR4-NOT transcription complex subunit 8	CNOT8_HUMAN	2	52.1965	1.52197	CVX	DMSO
CVX / DMSO	P13929	P13929	0.397063	0.397063	0.00174242	0.016756	12	P13929	ENO3	Beta-enolase	ENOB_HUMAN	5	31.6825	1.31682	CVX	DMSO
CVX / DMSO	P52655	P52655	0.462308	0.462308	0.00174248	0.016756	12	P52655	GTF2A1	Transcription initiation factor IIA subunit 1	TF2AA_HUMAN	3	37.7744	1.37774	CVX	DMSO
CVX / DMSO	Q13153	Q13153	0.3768	0.3768	0.00175301	0.0168148	12	Q13153	PAK1	Serine/threonine-protein kinase PAK 1	PAK1_HUMAN	15	29.8458	1.29846	CVX	DMSO
CVX / DMSO	Q12802	Q12802	0.368061	0.368061	0.00177304	0.0169641	12	Q12802	AKAP13	A-kinase anchor protein 13	AKP13_HUMAN	24	29.0617	1.29062	CVX	DMSO
CVX / DMSO	Q8WU17	Q8WU17	0.247622	0.247622	0.00180111	0.0171896	12	Q8WU17	RNF139	E3 ubiquitin-protein ligase RNF139	RN139_HUMAN	2	18.7249	1.18725	CVX	DMSO
CVX / DMSO	P24666	P24666	0.400263	0.400263	0.00180655	0.0171984	12	P24666	ACP1	Low molecular weight phosphotyrosine protein phosphatase	PPAC_HUMAN	9	31.9749	1.31975	CVX	DMSO
CVX / DMSO	Q96EK4	Q96EK4	-0.166876	0.166876	0.00181844	0.0172684	12	Q96EK4	THAP11	THAP domain-containing protein 11	THA11_HUMAN	6	-10.9231	0.890769	CVX	DMSO
CVX / DMSO	O60921	O60921	0.210616	0.210616	0.00183684	0.0172708	12	O60921	HUS1	Checkpoint protein HUS1	HUS1_HUMAN	4	15.7182	1.15718	CVX	DMSO
CVX / DMSO	O75382	O75382	1.43573	1.43573	0.00183323	0.0172708	12	O75382	TRIM3	Tripartite motif-containing protein 3	TRIM3_HUMAN	2	170.519	2.70519	CVX	DMSO
CVX / DMSO	O95989	O95989	0.534384	0.534384	0.00183426	0.0172708	12	O95989	NUDT3	Diphosphoinositol polyphosphate phosphohydrolase 1	NUDT3_HUMAN	2	44.8324	1.44832	CVX	DMSO
CVX / DMSO	P08949	P08949	-1.06417	1.06417	0.00183141	0.0172708	12	P08949	NMB	Neuromedin-B	NMB_HUMAN	2	-52.1751	0.478249	CVX	DMSO
CVX / DMSO	Q7KZI7	Q7KZI7	-0.224286	0.224286	0.00184645	0.0173185	12	Q7KZI7	MARK2	Serine/threonine-protein kinase MARK2	MARK2_HUMAN	21	-14.3981	0.856019	CVX	DMSO
CVX / DMSO	O75122	O75122	0.373792	0.373792	0.0018567	0.0173485	12	O75122	CLASP2	CLIP-associating protein 2	CLAP2_HUMAN	5	29.5754	1.29575	CVX	DMSO
CVX / DMSO	O75976	O75976	-1.03889	1.03889	0.00185877	0.0173485	12	O75976	CPD	Carboxypeptidase D	CBPD_HUMAN	36	-51.3298	0.486702	CVX	DMSO
CVX / DMSO	O14976	O14976	0.610631	0.610631	0.00187299	0.017396	12	O14976	GAK	Cyclin-G-associated kinase	GAK_HUMAN	29	52.6927	1.52693	CVX	DMSO
CVX / DMSO	Q15691	Q15691	0.266923	0.266923	0.00187219	0.017396	12	Q15691	MAPRE1	Microtubule-associated protein RP/EB family member 1	MARE1_HUMAN	19	20.3238	1.20324	CVX	DMSO
CVX / DMSO	Q01167	Q01167	-0.336619	0.336619	0.00188049	0.0173996	12	Q01167	FOXK2	Forkhead box protein K2	FOXK2_HUMAN	14	-20.8105	0.791895	CVX	DMSO
CVX / DMSO	Q15543	Q15543	0.237118	0.237118	0.00188252	0.0173996	12	Q15543	TAF13	Transcription initiation factor TFIID subunit 13	TAF13_HUMAN	1	17.8636	1.17864	CVX	DMSO
CVX / DMSO	P22234	P22234	0.323592	0.323592	0.00189617	0.0174358	12	P22234	PAICS	Multifunctional protein ADE2	PUR6_HUMAN	24	25.1443	1.25144	CVX	DMSO
CVX / DMSO	P26038	P26038	0.319758	0.319758	0.00190475	0.0174358	12	P26038	MSN	Moesin	MOES_HUMAN	44	24.8121	1.24812	CVX	DMSO
CVX / DMSO	Q96B36	Q96B36	0.377193	0.377193	0.00189536	0.0174358	12	Q96B36	AKT1S1	Proline-rich AKT1 substrate 1	AKTS1_HUMAN	4	29.8813	1.29881	CVX	DMSO
CVX / DMSO	Q99733	Q99733	0.309116	0.309116	0.00190176	0.0174358	12	Q99733	NAP1L4	Nucleosome assembly protein 1-like 4	NP1L4_HUMAN	14	23.8948	1.23895	CVX	DMSO
CVX / DMSO	Q9H4E7	Q9H4E7	0.2826	0.2826	0.00191761	0.0175114	12	Q9H4E7	DEF6	Differentially expressed in FDCP 6 homolog	DEFI6_HUMAN	5	21.6385	1.21639	CVX	DMSO
CVX / DMSO	O43524	O43524	1.1116	1.1116	0.00194671	0.017525	12	O43524	FOXO3	Forkhead box protein O3	FOXO3_HUMAN	2	116.086	2.16086	CVX	DMSO
CVX / DMSO	P40925	P40925	0.290641	0.290641	0.00194057	0.017525	12	P40925	MDH1	Malate dehydrogenase, cytoplasmic	MDHC_HUMAN	15	22.3183	1.22318	CVX	DMSO
CVX / DMSO	P52209	P52209	0.3801	0.3801	0.00193297	0.017525	12	P52209	PGD	6-phosphogluconate dehydrogenase, decarboxylating	6PGD_HUMAN	22	30.1432	1.30143	CVX	DMSO
CVX / DMSO	Q14315	Q14315	0.548088	0.548088	0.00194481	0.017525	12	Q14315	FLNC	Filamin-C	FLNC_HUMAN	2	46.2147	1.46215	CVX	DMSO
CVX / DMSO	Q8NBK3	Q8NBK3	0.125977	0.125977	0.00192814	0.017525	12	Q8NBK3	SUMF1	Formylglycine-generating enzyme	SUMF1_HUMAN	6	9.12464	1.09125	CVX	DMSO
CVX / DMSO	Q99622	Q99622	0.0817602	0.0817602	0.00193153	0.017525	12	Q99622	C12orf57	Protein C10	C10_HUMAN	4	5.83085	1.05831	CVX	DMSO
CVX / DMSO	O75083	O75083	0.242013	0.242013	0.00195271	0.0175375	12	O75083	WDR1	WD repeat-containing protein 1	WDR1_HUMAN	31	18.2642	1.18264	CVX	DMSO
CVX / DMSO	O00472	O00472	-0.375839	0.375839	0.0019741	0.0176018	12	O00472	ELL2	RNA polymerase II elongation factor ELL2	ELL2_HUMAN	9	-22.9343	0.770657	CVX	DMSO
CVX / DMSO	O60825	O60825	0.277455	0.277455	0.00196951	0.0176018	12	O60825	PFKFB2	6-phosphofructo-2-kinase/fructose-2,6-bisphosphatase 2	F262_HUMAN	4	21.2055	1.21206	CVX	DMSO
CVX / DMSO	P53816	P53816	0.307161	0.307161	0.00196558	0.0176018	12	P53816	PLAAT3	Phospholipase A and acyltransferase 3	PLAT3_HUMAN	2	23.727	1.23727	CVX	DMSO
CVX / DMSO	Q13093	Q13093	0.404243	0.404243	0.00198298	0.0176018	12	Q13093	PLA2G7	Platelet-activating factor acetylhydrolase	PAFA_HUMAN	2	32.3394	1.32339	CVX	DMSO
CVX / DMSO	Q9Y3M8	Q9Y3M8	0.190707	0.190707	0.00197903	0.0176018	12	Q9Y3M8	STARD13	StAR-related lipid transfer protein 13	STA13_HUMAN	2	14.1323	1.14132	CVX	DMSO
CVX / DMSO	O00461	O00461	-1.27883	1.27883	0.00200813	0.0177628	12	O00461	GOLIM4	Golgi integral membrane protein 4	GOLI4_HUMAN	17	-58.787	0.41213	CVX	DMSO
CVX / DMSO	Q6PD74	Q6PD74	0.432541	0.432541	0.00201044	0.0177628	12	Q6PD74	AAGAB	Alpha- and gamma-adaptin-binding protein p34	AAGAB_HUMAN	6	34.9609	1.34961	CVX	DMSO
CVX / DMSO	P63104	P63104	0.316748	0.316748	0.00201596	0.0177703	12	P63104	YWHAZ	14-3-3 protein zeta/delta	1433Z_HUMAN	25	24.552	1.24552	CVX	DMSO
CVX / DMSO	O15318	O15318	0.129541	0.129541	0.00202335	0.0177942	12	O15318	POLR3G	DNA-directed RNA polymerase III subunit RPC7	RPC7_HUMAN	2	9.39458	1.09395	CVX	DMSO
CVX / DMSO	Q8N584	Q8N584	0.224119	0.224119	0.00202911	0.0178038	12	Q8N584	TTC39C	Tetratricopeptide repeat protein 39C	TT39C_HUMAN	2	16.8064	1.16806	CVX	DMSO
CVX / DMSO	P54252	P54252	0.533833	0.533833	0.00203481	0.0178128	12	P54252	ATXN3	Ataxin-3	ATX3_HUMAN	2	44.7771	1.44777	CVX	DMSO
CVX / DMSO	Q92890	Q92890	0.241898	0.241898	0.00205846	0.0179627	12	Q92890	UFD1	Ubiquitin recognition factor in ER-associated degradation protein 1	UFD1_HUMAN	16	18.2547	1.18255	CVX	DMSO
CVX / DMSO	Q9NZM3	Q9NZM3	-0.156513	0.156513	0.00206138	0.0179627	12	Q9NZM3	ITSN2	Intersectin-2	ITSN2_HUMAN	18	-10.2809	0.897191	CVX	DMSO
CVX / DMSO	Q9Y4E1	Q9Y4E1	0.373372	0.373372	0.00207197	0.0180139	12	Q9Y4E1	WASHC2C	WASH complex subunit 2C	WAC2C_HUMAN	12	29.5377	1.29538	CVX	DMSO
CVX / DMSO	Q8IVV2	Q8IVV2	0.570953	0.570953	0.00210933	0.0182969	12	Q8IVV2	LOXHD1	Lipoxygenase homology domain-containing protein 1	LOXH1_HUMAN	2	48.5504	1.4855	CVX	DMSO
CVX / DMSO	Q86X83	Q86X83	0.673354	0.673354	0.00212016	0.0183074	12	Q86X83	COMMD2	COMM domain-containing protein 2	COMD2_HUMAN	6	59.4776	1.59478	CVX	DMSO
CVX / DMSO	Q9Y224	Q9Y224	0.170589	0.170589	0.00211927	0.0183074	12	Q9Y224	RTRAF	RNA transcription, translation and transport factor protein	RTRAF_HUMAN	22	12.5518	1.12552	CVX	DMSO
CVX / DMSO	Q8WUM4	Q8WUM4	0.307829	0.307829	0.00213416	0.0183866	12	Q8WUM4	PDCD6IP	Programmed cell death 6-interacting protein	PDC6I_HUMAN	45	23.7844	1.23784	CVX	DMSO
CVX / DMSO	Q9BV19	Q9BV19	0.489708	0.489708	0.00214161	0.0184091	12	Q9BV19	C1orf50	Uncharacterized protein C1orf50	CA050_HUMAN	2	40.4161	1.40416	CVX	DMSO
CVX / DMSO	C4AMC7;Q6VEQ5	C4AMC7;Q6VEQ5	0.329924	0.329924	0.00216065	0.0184746	12	C4AMC7;Q6VEQ5	WASH3P;WASH2P	Putative WAS protein family homolog 3;WAS protein family homolog 2	WASH3_HUMAN;WASH2_HUMAN	8	25.6947	1.25695	CVX	DMSO
CVX / DMSO	Q9C0C2	Q9C0C2	0.169692	0.169692	0.00216378	0.0184746	12	Q9C0C2	TNKS1BP1	182 kDa tankyrase-1-binding protein	TB182_HUMAN	41	12.4819	1.12482	CVX	DMSO
CVX / DMSO	Q9NSC5	Q9NSC5	0.14161	0.14161	0.00216257	0.0184746	12	Q9NSC5	HOMER3	Homer protein homolog 3	HOME3_HUMAN	12	10.3136	1.10314	CVX	DMSO
CVX / DMSO	Q9NXC5	Q9NXC5	0.212914	0.212914	0.00217	0.0184862	12	Q9NXC5	MIOS	GATOR complex protein MIOS	MIO_HUMAN	28	15.9027	1.15903	CVX	DMSO
CVX / DMSO	O43813	O43813	0.204933	0.204933	0.00219358	0.018493	12	O43813	LANCL1	Glutathione S-transferase LANCL1	LANC1_HUMAN	11	15.2633	1.15263	CVX	DMSO
CVX / DMSO	O95834	O95834	0.26823	0.26823	0.0021915	0.018493	12	O95834	EML2	Echinoderm microtubule-associated protein-like 2	EMAL2_HUMAN	13	20.4329	1.20433	CVX	DMSO
CVX / DMSO	Q13887	Q13887	0.420398	0.420398	0.00218143	0.018493	12	Q13887	KLF5	Krueppel-like factor 5	KLF5_HUMAN	3	33.8296	1.3383	CVX	DMSO
CVX / DMSO	Q15042	Q15042	0.361653	0.361653	0.00219993	0.018493	12	Q15042	RAB3GAP1	Rab3 GTPase-activating protein catalytic subunit	RB3GP_HUMAN	26	28.4897	1.2849	CVX	DMSO
CVX / DMSO	Q8WYP3	Q8WYP3	0.483925	0.483925	0.00218954	0.018493	12	Q8WYP3	RIN2	Ras and Rab interactor 2	RIN2_HUMAN	2	39.8544	1.39854	CVX	DMSO
CVX / DMSO	Q9GZP8	Q9GZP8	1.00457	1.00457	0.00219846	0.018493	12	Q9GZP8	IMUP	Immortalization up-regulated protein	IMUP_HUMAN	2	100.634	2.00634	CVX	DMSO
CVX / DMSO	P37268	P37268	0.269497	0.269497	0.0022205	0.01857	12	P37268	FDFT1	Squalene synthase	FDFT_HUMAN	21	20.5388	1.20539	CVX	DMSO
CVX / DMSO	Q8ND90	Q8ND90	0.35518	0.35518	0.00221935	0.01857	12	Q8ND90	PNMA1	Paraneoplastic antigen Ma1	PNMA1_HUMAN	2	27.9145	1.27914	CVX	DMSO
CVX / DMSO	Q8NEL9	Q8NEL9	0.60117	0.60117	0.00222372	0.01857	12	Q8NEL9	DDHD1	Phospholipase DDHD1	DDHD1_HUMAN	2	51.6946	1.51695	CVX	DMSO
CVX / DMSO	O43493	O43493	-0.45243	0.45243	0.00223977	0.0185818	12	O43493	TGOLN2	Trans-Golgi network integral membrane protein 2	TGON2_HUMAN	5	-26.9189	0.730811	CVX	DMSO
CVX / DMSO	P10109	P10109	-0.274425	0.274425	0.00223107	0.0185818	12	P10109	FDX1	Adrenodoxin, mitochondrial	ADX_HUMAN	6	-17.322	0.82678	CVX	DMSO
CVX / DMSO	Q8IYD1	Q8IYD1	0.463227	0.463227	0.00223916	0.0185818	12	Q8IYD1	GSPT2	Eukaryotic peptide chain release factor GTP-binding subunit ERF3B	ERF3B_HUMAN	2	37.8622	1.37862	CVX	DMSO
CVX / DMSO	Q9NXV6	Q9NXV6	0.167724	0.167724	0.00228423	0.0189095	12	Q9NXV6	CDKN2AIP	CDKN2A-interacting protein	CARF_HUMAN	6	12.3285	1.12328	CVX	DMSO
CVX / DMSO	P21980	P21980	0.341151	0.341151	0.0022894	0.0189112	12	P21980	TGM2	Protein-glutamine gamma-glutamyltransferase 2	TGM2_HUMAN	19	26.6767	1.26677	CVX	DMSO
CVX / DMSO	Q8IUR0	Q8IUR0	0.375829	0.375829	0.00229631	0.0189271	12	Q8IUR0	TRAPPC5	Trafficking protein particle complex subunit 5	TPPC5_HUMAN	6	29.7585	1.29759	CVX	DMSO
CVX / DMSO	Q9Y6X2	Q9Y6X2	-0.0857778	0.0857778	0.00231258	0.0190201	12	Q9Y6X2	PIAS3	E3 SUMO-protein ligase PIAS3	PIAS3_HUMAN	3	-5.77236	0.942276	CVX	DMSO
CVX / DMSO	P0CW27	P0CW27	0.975156	0.975156	0.00232686	0.0190963	12	P0CW27	CCDC166	Coiled-coil domain-containing protein 166	CC166_HUMAN	1	96.5854	1.96585	CVX	DMSO
CVX / DMSO	Q9GZX9	Q9GZX9	0.187742	0.187742	0.0023513	0.0192554	12	Q9GZX9	TWSG1	Twisted gastrulation protein homolog 1	TWSG1_HUMAN	7	13.898	1.13898	CVX	DMSO
CVX / DMSO	Q8N4S0	Q8N4S0	0.250879	0.250879	0.00235975	0.0192831	12	Q8N4S0	CCDC82	Coiled-coil domain-containing protein 82	CCD82_HUMAN	1	18.9932	1.18993	CVX	DMSO
CVX / DMSO	P51965	P51965	0.452042	0.452042	0.00238622	0.0194161	12	P51965	UBE2E1	Ubiquitin-conjugating enzyme E2 E1	UB2E1_HUMAN	2	36.7975	1.36797	CVX	DMSO
CVX / DMSO	Q9BTT0	Q9BTT0	0.350815	0.350815	0.00238412	0.0194161	12	Q9BTT0	ANP32E	Acidic leucine-rich nuclear phosphoprotein 32 family member E	AN32E_HUMAN	8	27.5281	1.27528	CVX	DMSO
CVX / DMSO	O75600	O75600	-0.749377	0.749377	0.00242273	0.0196521	12	O75600	GCAT	2-amino-3-ketobutyrate coenzyme A ligase, mitochondrial	KBL_HUMAN	1	-40.514	0.59486	CVX	DMSO
CVX / DMSO	Q17RB8	Q17RB8	0.172514	0.172514	0.0024307	0.0196521	12	Q17RB8	LONRF1	LON peptidase N-terminal domain and RING finger protein 1	LONF1_HUMAN	1	12.7021	1.12702	CVX	DMSO
CVX / DMSO	Q8NEZ2	Q8NEZ2	0.432494	0.432494	0.00243005	0.0196521	12	Q8NEZ2	VPS37A	Vacuolar protein sorting-associated protein 37A	VP37A_HUMAN	4	34.9565	1.34956	CVX	DMSO
CVX / DMSO	Q9NXE8	Q9NXE8	-0.133414	0.133414	0.00245107	0.0197747	12	Q9NXE8	CWC25	Pre-mRNA-splicing factor CWC25 homolog	CWC25_HUMAN	8	-8.83287	0.911671	CVX	DMSO
CVX / DMSO	O14964	O14964	0.212617	0.212617	0.0024673	0.0198636	12	O14964	HGS	Hepatocyte growth factor-regulated tyrosine kinase substrate	HGS_HUMAN	23	15.8789	1.15879	CVX	DMSO
CVX / DMSO	P19388	P19388	0.0917608	0.0917608	0.00249901	0.0200764	12	P19388	POLR2E	DNA-directed RNA polymerases I, II, and III subunit RPABC1	RPAB1_HUMAN	9	6.56701	1.06567	CVX	DMSO
CVX / DMSO	P30041	P30041	0.440243	0.440243	0.00250508	0.0200829	12	P30041	PRDX6	Peroxiredoxin-6	PRDX6_HUMAN	20	35.6833	1.35683	CVX	DMSO
CVX / DMSO	O00499	O00499	0.227977	0.227977	0.0025295	0.0201093	12	O00499	BIN1	Myc box-dependent-interacting protein 1	BIN1_HUMAN	15	17.1191	1.17119	CVX	DMSO
CVX / DMSO	Q06546	Q06546	0.431848	0.431848	0.00252782	0.0201093	12	Q06546	GABPA	GA-binding protein alpha chain	GABPA_HUMAN	6	34.896	1.34896	CVX	DMSO
CVX / DMSO	Q8IYS2	Q8IYS2	-1.22184	1.22184	0.00252382	0.0201093	12	Q8IYS2	KIAA2013	Uncharacterized protein KIAA2013	K2013_HUMAN	10	-57.1265	0.428735	CVX	DMSO
CVX / DMSO	Q96LD4	Q96LD4	0.289213	0.289213	0.00252488	0.0201093	12	Q96LD4	TRIM47	E3 ubiquitin-protein ligase TRIM47	TRI47_HUMAN	11	22.1974	1.22197	CVX	DMSO
CVX / DMSO	O96013	O96013	0.167888	0.167888	0.00256902	0.0202617	12	O96013	PAK4	Serine/threonine-protein kinase PAK 4	PAK4_HUMAN	14	12.3412	1.12341	CVX	DMSO
CVX / DMSO	Q14247	Q14247	0.29381	0.29381	0.00256996	0.0202617	12	Q14247	CTTN	Src substrate cortactin	SRC8_HUMAN	56	22.5874	1.22587	CVX	DMSO
CVX / DMSO	Q8N122	Q8N122	-0.303681	0.303681	0.0025595	0.0202617	12	Q8N122	RPTOR	Regulatory-associated protein of mTOR	RPTOR_HUMAN	20	-18.9818	0.810182	CVX	DMSO
CVX / DMSO	Q93062	Q93062	0.219676	0.219676	0.00256517	0.0202617	12	Q93062	RBPMS	RNA-binding protein with multiple splicing	RBPMS_HUMAN	4	16.4472	1.16447	CVX	DMSO
CVX / DMSO	P60983	P60983	0.482648	0.482648	0.00258962	0.0203745	12	P60983	GMFB	Glia maturation factor beta	GMFB_HUMAN	6	39.7306	1.39731	CVX	DMSO
CVX / DMSO	Q8N2M8	Q8N2M8	0.0972895	0.0972895	0.00259748	0.0203943	12	Q8N2M8	CLASRP	CLK4-associating serine/arginine rich protein	CLASR_HUMAN	7	6.97617	1.06976	CVX	DMSO
CVX / DMSO	O75223	O75223	0.39108	0.39108	0.00264694	0.0207398	12	O75223	GGCT	Gamma-glutamylcyclotransferase	GGCT_HUMAN	16	31.1374	1.31137	CVX	DMSO
CVX / DMSO	Q9UNF1	Q9UNF1	0.117678	0.117678	0.00265493	0.0207597	12	Q9UNF1	MAGED2	Melanoma-associated antigen D2	MAGD2_HUMAN	8	8.49874	1.08499	CVX	DMSO
CVX / DMSO	P29218	P29218	0.378116	0.378116	0.00271887	0.0210348	12	P29218	IMPA1	Inositol monophosphatase 1	IMPA1_HUMAN	8	29.9643	1.29964	CVX	DMSO
CVX / DMSO	P61978	P61978	0.0684148	0.0684148	0.00269778	0.0210348	12	P61978	HNRNPK	Heterogeneous nuclear ribonucleoprotein K	HNRPK_HUMAN	32	4.85639	1.04856	CVX	DMSO
CVX / DMSO	Q2VPK5	Q2VPK5	0.296462	0.296462	0.00270526	0.0210348	12	Q2VPK5	CTU2	Cytoplasmic tRNA 2-thiolation protein 2	CTU2_HUMAN	2	22.8129	1.22813	CVX	DMSO
CVX / DMSO	Q9H993	Q9H993	0.842141	0.842141	0.00272326	0.0210348	12	Q9H993	ARMT1	Damage-control phosphatase ARMT1	ARMT1_HUMAN	6	79.2708	1.79271	CVX	DMSO
CVX / DMSO	Q9NRS6	Q9NRS6	0.428882	0.428882	0.00272077	0.0210348	12	Q9NRS6	SNX15	Sorting nexin-15	SNX15_HUMAN	4	34.619	1.34619	CVX	DMSO
CVX / DMSO	Q9Y4D1	Q9Y4D1	-0.170178	0.170178	0.00271815	0.0210348	12	Q9Y4D1	DAAM1	Disheveled-associated activator of morphogenesis 1	DAAM1_HUMAN	3	-11.1267	0.888733	CVX	DMSO
CVX / DMSO	Q15642	Q15642	0.662725	0.662725	0.00276472	0.0213119	12	Q15642	TRIP10	Cdc42-interacting protein 4	CIP4_HUMAN	17	58.307	1.58307	CVX	DMSO
CVX / DMSO	Q8TBC4	Q8TBC4	0.430523	0.430523	0.00277868	0.0213762	12	Q8TBC4	UBA3	NEDD8-activating enzyme E1 catalytic subunit	UBA3_HUMAN	11	34.7722	1.34772	CVX	DMSO
CVX / DMSO	Q15714	Q15714	1.74969	1.74969	0.00279094	0.0214272	10	Q15714	TSC22D1	TSC22 domain family protein 1	T22D1_HUMAN	1	236.286	3.36286	CVX	DMSO
CVX / DMSO	Q13490	Q13490	0.440013	0.440013	0.00281393	0.0215603	12	Q13490	BIRC2	Baculoviral IAP repeat-containing protein 2	BIRC2_HUMAN	3	35.6616	1.35662	CVX	DMSO
CVX / DMSO	Q96C92	Q96C92	0.106814	0.106814	0.00285524	0.0218329	12	Q96C92	ENTR1	Endosome-associated-trafficking regulator 1	ENTR1_HUMAN	6	7.68478	1.07685	CVX	DMSO
CVX / DMSO	P86790;P86791	P86790;P86791	0.437026	0.437026	0.00288313	0.0219218	12	P86790;P86791	CCZ1B;CCZ1	Vacuolar fusion protein CCZ1 homolog B;Vacuolar fusion protein CCZ1 homolog	CCZ1B_HUMAN;CCZ1_HUMAN	16	35.3811	1.35381	CVX	DMSO
CVX / DMSO	Q86YT6	Q86YT6	0.0548855	0.0548855	0.0028888	0.0219218	12	Q86YT6	MIB1	E3 ubiquitin-protein ligase MIB1	MIB1_HUMAN	17	3.87767	1.03878	CVX	DMSO
CVX / DMSO	Q8WUX9	Q8WUX9	0.513069	0.513069	0.0028754	0.0219218	12	Q8WUX9	CHMP7	Charged multivesicular body protein 7	CHMP7_HUMAN	2	42.7083	1.42708	CVX	DMSO
CVX / DMSO	Q9Y490	Q9Y490	0.205405	0.205405	0.0028899	0.0219218	12	Q9Y490	TLN1	Talin-1	TLN1_HUMAN	117	15.301	1.15301	CVX	DMSO
CVX / DMSO	P55039	P55039	0.276758	0.276758	0.00295093	0.0219735	12	P55039	DRG2	Developmentally-regulated GTP-binding protein 2	DRG2_HUMAN	12	21.147	1.21147	CVX	DMSO
CVX / DMSO	Q5SXM2	Q5SXM2	0.232245	0.232245	0.00295442	0.0219735	12	Q5SXM2	SNAPC4	snRNA-activating protein complex subunit 4	SNPC4_HUMAN	4	17.4662	1.17466	CVX	DMSO
CVX / DMSO	Q5T0N5	Q5T0N5	0.53877	0.53877	0.00293945	0.0219735	12	Q5T0N5	FNBP1L	Formin-binding protein 1-like	FBP1L_HUMAN	11	45.2733	1.45273	CVX	DMSO
CVX / DMSO	Q6IQ20	Q6IQ20	0.503417	0.503417	0.00295103	0.0219735	12	Q6IQ20	NAPEPLD	N-acyl-phosphatidylethanolamine-hydrolyzing phospholipase D	NAPEP_HUMAN	2	41.7567	1.41757	CVX	DMSO
CVX / DMSO	Q6R327	Q6R327	0.274628	0.274628	0.00293753	0.0219735	12	Q6R327	RICTOR	Rapamycin-insensitive companion of mTOR	RICTR_HUMAN	10	20.9682	1.20968	CVX	DMSO
CVX / DMSO	Q8WXW3	Q8WXW3	0.124057	0.124057	0.00291711	0.0219735	12	Q8WXW3	PIBF1	Progesterone-induced-blocking factor 1	PIBF1_HUMAN	14	8.97954	1.0898	CVX	DMSO
CVX / DMSO	Q93100	Q93100	0.557939	0.557939	0.00294498	0.0219735	12	Q93100	PHKB	Phosphorylase b kinase regulatory subunit beta	KPBB_HUMAN	6	47.2165	1.47216	CVX	DMSO
CVX / DMSO	Q9GZZ9	Q9GZZ9	0.569228	0.569228	0.00291192	0.0219735	12	Q9GZZ9	UBA5	Ubiquitin-like modifier-activating enzyme 5	UBA5_HUMAN	5	48.3729	1.48373	CVX	DMSO
CVX / DMSO	Q9H7X7	Q9H7X7	0.363881	0.363881	0.0029056	0.0219735	12	Q9H7X7	IFT22	Intraflagellar transport protein 22 homolog	IFT22_HUMAN	4	28.6883	1.28688	CVX	DMSO
CVX / DMSO	Q9UBK8	Q9UBK8	0.348977	0.348977	0.0029234	0.0219735	12	Q9UBK8	MTRR	Methionine synthase reductase	MTRR_HUMAN	5	27.3657	1.27366	CVX	DMSO
CVX / DMSO	Q92990	Q92990	0.516594	0.516594	0.00297556	0.0220876	12	Q92990	GLMN	Glomulin	GLMN_HUMAN	3	43.0574	1.43057	CVX	DMSO
CVX / DMSO	O94964	O94964	0.826249	0.826249	0.00298865	0.0221416	12	O94964	SOGA1	Protein SOGA1	SOGA1_HUMAN	2	77.3069	1.77307	CVX	DMSO
CVX / DMSO	P00813	P00813	0.462547	0.462547	0.00300411	0.0221698	12	P00813	ADA	Adenosine deaminase	ADA_HUMAN	2	37.7972	1.37797	CVX	DMSO
CVX / DMSO	Q9UHV9	Q9UHV9	0.449778	0.449778	0.00300253	0.0221698	12	Q9UHV9	PFDN2	Prefoldin subunit 2	PFD2_HUMAN	11	36.583	1.36583	CVX	DMSO
CVX / DMSO	Q8NI35	Q8NI35	0.130613	0.130613	0.00303007	0.0223182	12	Q8NI35	PATJ	InaD-like protein	INADL_HUMAN	47	9.47585	1.09476	CVX	DMSO
CVX / DMSO	Q6PJI9	Q6PJI9	0.193233	0.193233	0.00304512	0.0223857	12	Q6PJI9	WDR59	GATOR complex protein WDR59	WDR59_HUMAN	14	14.3323	1.14332	CVX	DMSO
CVX / DMSO	Q8WVX9	Q8WVX9	-1.78599	1.78599	0.00305111	0.0223865	12	Q8WVX9	FAR1	Fatty acyl-CoA reductase 1	FACR1_HUMAN	11	-71.0023	0.289977	CVX	DMSO
CVX / DMSO	Q9BZF9	Q9BZF9	0.121532	0.121532	0.00307196	0.0224962	12	Q9BZF9	UACA	Uveal autoantigen with coiled-coil domains and ankyrin repeats	UACA_HUMAN	83	8.78897	1.08789	CVX	DMSO
CVX / DMSO	Q9Y467	Q9Y467	0.435604	0.435604	0.00307998	0.0225117	12	Q9Y467	SALL2	Sal-like protein 2	SALL2_HUMAN	1	35.2477	1.35248	CVX	DMSO
CVX / DMSO	P47756	P47756	0.194696	0.194696	0.00310416	0.0226449	12	P47756	CAPZB	F-actin-capping protein subunit beta	CAPZB_HUMAN	19	14.4483	1.14448	CVX	DMSO
CVX / DMSO	O43504	O43504	0.461094	0.461094	0.00318044	0.0228214	12	O43504	LAMTOR5	Ragulator complex protein LAMTOR5	LTOR5_HUMAN	2	37.6586	1.37659	CVX	DMSO
CVX / DMSO	P17655	P17655	0.289406	0.289406	0.00318638	0.0228214	12	P17655	CAPN2	Calpain-2 catalytic subunit	CAN2_HUMAN	27	22.2137	1.22214	CVX	DMSO
CVX / DMSO	P52333	P52333	0.22157	0.22157	0.00317585	0.0228214	12	P52333	JAK3	Tyrosine-protein kinase JAK3	JAK3_HUMAN	1	16.6002	1.166	CVX	DMSO
CVX / DMSO	P60981	P60981	0.304376	0.304376	0.00316702	0.0228214	12	P60981	DSTN	Destrin	DEST_HUMAN	16	23.4884	1.23488	CVX	DMSO
CVX / DMSO	P78415	P78415	-0.133506	0.133506	0.00316417	0.0228214	12	P78415	IRX3	Iroquois-class homeodomain protein IRX-3	IRX3_HUMAN	1	-8.83867	0.911613	CVX	DMSO
CVX / DMSO	Q6GQQ9	Q6GQQ9	0.381863	0.381863	0.00316868	0.0228214	12	Q6GQQ9	OTUD7B	OTU domain-containing protein 7B	OTU7B_HUMAN	8	30.3023	1.30302	CVX	DMSO
CVX / DMSO	Q7Z624	Q7Z624	0.609575	0.609575	0.00316266	0.0228214	12	Q7Z624	CAMKMT	Calmodulin-lysine N-methyltransferase	CMKMT_HUMAN	2	52.581	1.52581	CVX	DMSO
CVX / DMSO	Q8WUP2	Q8WUP2	-0.358667	0.358667	0.00318829	0.0228214	12	Q8WUP2	FBLIM1	Filamin-binding LIM protein 1	FBLI1_HUMAN	12	-22.0115	0.779885	CVX	DMSO
CVX / DMSO	Q92520	Q92520	-1.15945	1.15945	0.00318259	0.0228214	12	Q92520	FAM3C	Protein FAM3C	FAM3C_HUMAN	14	-55.2318	0.447682	CVX	DMSO
CVX / DMSO	Q9NQB0	Q9NQB0	0.361423	0.361423	0.00318481	0.0228214	12	Q9NQB0	TCF7L2	Transcription factor 7-like 2	TF7L2_HUMAN	2	28.4692	1.28469	CVX	DMSO
CVX / DMSO	Q7Z7K0	Q7Z7K0	0.261761	0.261761	0.00320934	0.0228861	12	Q7Z7K0	CMC1	COX assembly mitochondrial protein homolog	COXM1_HUMAN	4	19.8941	1.19894	CVX	DMSO
CVX / DMSO	Q9UKG9	Q9UKG9	0.121912	0.121912	0.00320805	0.0228861	12	Q9UKG9	CROT	Peroxisomal carnitine O-octanoyltransferase	OCTC_HUMAN	12	8.81757	1.08818	CVX	DMSO
CVX / DMSO	O60443	O60443	0.309849	0.309849	0.00324869	0.0230802	12	O60443	GSDME	Gasdermin-E	GSDME_HUMAN	7	23.9578	1.23958	CVX	DMSO
CVX / DMSO	Q8NB14	Q8NB14	0.762915	0.762915	0.00324859	0.0230802	12	Q8NB14	USP38	Ubiquitin carboxyl-terminal hydrolase 38	UBP38_HUMAN	2	69.6915	1.69692	CVX	DMSO
CVX / DMSO	Q9UBS3	Q9UBS3	-0.528255	0.528255	0.00325562	0.0230864	12	Q9UBS3	DNAJB9	DnaJ homolog subfamily B member 9	DNJB9_HUMAN	1	-30.6607	0.693393	CVX	DMSO
CVX / DMSO	Q8TE56	Q8TE56	-0.353266	0.353266	0.00326773	0.0231292	12	Q8TE56	ADAMTS17	A disintegrin and metalloproteinase with thrombospondin motifs 17	ATS17_HUMAN	1	-21.719	0.78281	CVX	DMSO
CVX / DMSO	Q9Y315	Q9Y315	0.812295	0.812295	0.00327527	0.0231396	12	Q9Y315	DERA	Deoxyribose-phosphate aldolase	DEOC_HUMAN	5	75.6003	1.756	CVX	DMSO
CVX / DMSO	Q99519	Q99519	-0.2786	0.2786	0.00330817	0.0232478	12	Q99519	NEU1	Sialidase-1	NEUR1_HUMAN	8	-17.5609	0.824391	CVX	DMSO
CVX / DMSO	Q9NQP4	Q9NQP4	0.243768	0.243768	0.0033089	0.0232478	12	Q9NQP4	PFDN4	Prefoldin subunit 4	PFD4_HUMAN	7	18.4081	1.18408	CVX	DMSO
CVX / DMSO	Q9NQS7	Q9NQS7	-0.139027	0.139027	0.00330257	0.0232478	12	Q9NQS7	INCENP	Inner centromere protein	INCE_HUMAN	20	-9.18687	0.908131	CVX	DMSO
CVX / DMSO	P63241	P63241	0.296355	0.296355	0.00332477	0.0232786	12	P63241	EIF5A	Eukaryotic translation initiation factor 5A-1	IF5A1_HUMAN	18	22.8038	1.22804	CVX	DMSO
CVX / DMSO	Q15131	Q15131	0.0246976	0.0246976	0.00332552	0.0232786	12	Q15131	CDK10	Cyclin-dependent kinase 10	CDK10_HUMAN	3	1.72665	1.01727	CVX	DMSO
CVX / DMSO	P27348	P27348	0.375737	0.375737	0.00333179	0.0232797	12	P27348	YWHAQ	14-3-3 protein theta	1433T_HUMAN	16	29.7502	1.2975	CVX	DMSO
CVX / DMSO	Q8NB37	Q8NB37	0.421543	0.421543	0.00335592	0.0233884	12	Q8NB37	GATD1	Glutamine amidotransferase-like class 1 domain-containing protein 1	GALD1_HUMAN	7	33.9359	1.33936	CVX	DMSO
CVX / DMSO	Q9H3Y8	Q9H3Y8	0.691881	0.691881	0.00335962	0.0233884	12	Q9H3Y8	PPDPF	Pancreatic progenitor cell differentiation and proliferation factor	PPDPF_HUMAN	1	61.5388	1.61539	CVX	DMSO
CVX / DMSO	Q9HAV0	Q9HAV0	0.00360202	0.00360202	0.00338117	0.0234955	12	Q9HAV0	GNB4	Guanine nucleotide-binding protein subunit beta-4	GBB4_HUMAN	4	0.249985	1.0025	CVX	DMSO
CVX / DMSO	Q9UJU6	Q9UJU6	0.324652	0.324652	0.00339181	0.0235264	12	Q9UJU6	DBNL	Drebrin-like protein	DBNL_HUMAN	12	25.2362	1.25236	CVX	DMSO
CVX / DMSO	Q6ZMI0	Q6ZMI0	0.569964	0.569964	0.00342729	0.023558	12	Q6ZMI0	PPP1R21	Protein phosphatase 1 regulatory subunit 21	PPR21_HUMAN	13	48.4487	1.48449	CVX	DMSO
CVX / DMSO	Q9BPZ7	Q9BPZ7	0.309542	0.309542	0.00342234	0.023558	12	Q9BPZ7	MAPKAP1	Target of rapamycin complex 2 subunit MAPKAP1	SIN1_HUMAN	2	23.9314	1.23931	CVX	DMSO
CVX / DMSO	Q9C0C7	Q9C0C7	-0.1527	0.1527	0.00342257	0.023558	12	Q9C0C7	AMBRA1	Activating molecule in BECN1-regulated autophagy protein 1	AMRA1_HUMAN	5	-10.0435	0.899565	CVX	DMSO
CVX / DMSO	Q9H7B2	Q9H7B2	-0.143799	0.143799	0.00340897	0.023558	12	Q9H7B2	RPF2	Ribosome production factor 2 homolog	RPF2_HUMAN	19	-9.48676	0.905132	CVX	DMSO
CVX / DMSO	Q9H920	Q9H920	0.465062	0.465062	0.00342209	0.023558	12	Q9H920	RNF121	RING finger protein 121	RN121_HUMAN	2	38.0377	1.38038	CVX	DMSO
CVX / DMSO	O00418	O00418	0.507556	0.507556	0.00345722	0.0235765	12	O00418	EEF2K	Eukaryotic elongation factor 2 kinase	EF2K_HUMAN	6	42.164	1.42164	CVX	DMSO
CVX / DMSO	P36639	P36639	1.05627	1.05627	0.00346621	0.0235765	12	P36639	NUDT1	Oxidized purine nucleoside triphosphate hydrolase	8ODP_HUMAN	3	107.955	2.07955	CVX	DMSO
CVX / DMSO	Q6P5R6	Q6P5R6	0.175274	0.175274	0.00344037	0.0235765	12	Q6P5R6	RPL22L1	60S ribosomal protein L22-like 1	RL22L_HUMAN	4	12.9179	1.12918	CVX	DMSO
CVX / DMSO	Q7L1T6	Q7L1T6	0.496869	0.496869	0.00345445	0.0235765	12	Q7L1T6	CYB5R4	Cytochrome b5 reductase 4	NB5R4_HUMAN	4	41.1148	1.41115	CVX	DMSO
CVX / DMSO	Q8IVT2	Q8IVT2	-0.114878	0.114878	0.00346713	0.0235765	12	Q8IVT2	MISP	Mitotic interactor and substrate of PLK1	MISP_HUMAN	20	-7.65395	0.923461	CVX	DMSO
CVX / DMSO	Q9UMY4	Q9UMY4	0.328353	0.328353	0.00344512	0.0235765	12	Q9UMY4	SNX12	Sorting nexin-12	SNX12_HUMAN	10	25.5579	1.25558	CVX	DMSO
CVX / DMSO	Q96IJ6	Q96IJ6	0.391827	0.391827	0.00347454	0.0235848	12	Q96IJ6	GMPPA	Mannose-1-phosphate guanyltransferase alpha	GMPPA_HUMAN	11	31.2054	1.31205	CVX	DMSO
CVX / DMSO	Q8IY47	Q8IY47	0.338407	0.338407	0.00348611	0.0236212	12	Q8IY47	KBTBD2	Kelch repeat and BTB domain-containing protein 2	KBTB2_HUMAN	2	26.436	1.26436	CVX	DMSO
CVX / DMSO	O60885	O60885	-0.128314	0.128314	0.00349892	0.0236239	12	O60885	BRD4	Bromodomain-containing protein 4	BRD4_HUMAN	34	-8.51001	0.9149	CVX	DMSO
CVX / DMSO	P52657	P52657	0.194903	0.194903	0.00349488	0.0236239	12	P52657	GTF2A2	Transcription initiation factor IIA subunit 2	T2AG_HUMAN	2	14.4647	1.14465	CVX	DMSO
CVX / DMSO	Q14241	Q14241	-0.242491	0.242491	0.00352054	0.0237278	12	Q14241	ELOA	Elongin-A	ELOA1_HUMAN	10	-15.4715	0.845285	CVX	DMSO
CVX / DMSO	Q9UBI1	Q9UBI1	0.440087	0.440087	0.00352791	0.0237355	12	Q9UBI1	COMMD3	COMM domain-containing protein 3	COMD3_HUMAN	8	35.6686	1.35669	CVX	DMSO
CVX / DMSO	O95295	O95295	0.246617	0.246617	0.00355272	0.023816	12	O95295	SNAPIN	SNARE-associated protein Snapin	SNAPN_HUMAN	6	18.6422	1.18642	CVX	DMSO
CVX / DMSO	P98170	P98170	0.305977	0.305977	0.00355833	0.023816	12	P98170	XIAP	E3 ubiquitin-protein ligase XIAP	XIAP_HUMAN	10	23.6255	1.23626	CVX	DMSO
CVX / DMSO	Q6DKI1	Q6DKI1	-0.155162	0.155162	0.00355864	0.023816	12	Q6DKI1	RPL7L1	60S ribosomal protein L7-like 1	RL7L_HUMAN	14	-10.1968	0.898032	CVX	DMSO
CVX / DMSO	P0DMV8;P0DMV9	P0DMV8;P0DMV9	0.190709	0.190709	0.00360946	0.0240591	12	P0DMV8;P0DMV9	HSPA1A;HSPA1B	Heat shock 70 kDa protein 1A;Heat shock 70 kDa protein 1B	HS71A_HUMAN;HS71B_HUMAN	55	14.1325	1.14132	CVX	DMSO
CVX / DMSO	Q8TDP1	Q8TDP1	0.453477	0.453477	0.00361392	0.0240591	12	Q8TDP1	RNASEH2C	Ribonuclease H2 subunit C	RNH2C_HUMAN	4	36.9336	1.36934	CVX	DMSO
CVX / DMSO	Q96Q06	Q96Q06	0.178753	0.178753	0.00360222	0.0240591	12	Q96Q06	PLIN4	Perilipin-4	PLIN4_HUMAN	26	13.1905	1.1319	CVX	DMSO
CVX / DMSO	O95149	O95149	0.618425	0.618425	0.00362987	0.0240907	12	O95149	SNUPN	Snurportin-1	SPN1_HUMAN	2	53.5199	1.5352	CVX	DMSO
CVX / DMSO	Q96EX3	Q96EX3	0.45493	0.45493	0.00363132	0.0240907	12	Q96EX3	DYNC2I2	Cytoplasmic dynein 2 intermediate chain 2	DC2I2_HUMAN	2	37.0717	1.37072	CVX	DMSO
CVX / DMSO	O60645	O60645	-0.0362326	0.0362326	0.00365289	0.0241887	12	O60645	EXOC3	Exocyst complex component 3	EXOC3_HUMAN	14	-2.48018	0.975198	CVX	DMSO
CVX / DMSO	P34949	P34949	0.419668	0.419668	0.0036616	0.0241887	12	P34949	MPI	Mannose-6-phosphate isomerase	MPI_HUMAN	9	33.762	1.33762	CVX	DMSO
CVX / DMSO	P35241	P35241	0.294243	0.294243	0.00369055	0.0241887	12	P35241	RDX	Radixin	RADI_HUMAN	51	22.6241	1.22624	CVX	DMSO
CVX / DMSO	P85298	P85298	0.494423	0.494423	0.00368415	0.0241887	12	P85298	ARHGAP8	Rho GTPase-activating protein 8	RHG08_HUMAN	10	40.8757	1.40876	CVX	DMSO
CVX / DMSO	Q06190	Q06190	0.327974	0.327974	0.00366973	0.0241887	12	Q06190	PPP2R3A	Serine/threonine-protein phosphatase 2A regulatory subunit B'' subunit alpha	P2R3A_HUMAN	8	25.525	1.25525	CVX	DMSO
CVX / DMSO	Q12768	Q12768	0.354256	0.354256	0.00368742	0.0241887	12	Q12768	WASHC5	WASH complex subunit 5	WASC5_HUMAN	36	27.8326	1.27833	CVX	DMSO
CVX / DMSO	Q9NPA8	Q9NPA8	0.144128	0.144128	0.00368021	0.0241887	12	Q9NPA8	ENY2	Transcription and mRNA export factor ENY2	ENY2_HUMAN	9	10.5063	1.10506	CVX	DMSO
CVX / DMSO	O15013	O15013	0.550086	0.550086	0.00372108	0.0243051	12	O15013	ARHGEF10	Rho guanine nucleotide exchange factor 10	ARHGA_HUMAN	4	46.4173	1.46417	CVX	DMSO
CVX / DMSO	Q96QB1	Q96QB1	0.163604	0.163604	0.00371553	0.0243051	12	Q96QB1	DLC1	Rho GTPase-activating protein 7	RHG07_HUMAN	1	12.0082	1.12008	CVX	DMSO
CVX / DMSO	Q15365	Q15365	0.260397	0.260397	0.00373487	0.0243118	12	Q15365	PCBP1	Poly(rC)-binding protein 1	PCBP1_HUMAN	12	19.7809	1.19781	CVX	DMSO
CVX / DMSO	Q9NSY1	Q9NSY1	-0.0466455	0.0466455	0.00373002	0.0243118	12	Q9NSY1	BMP2K	BMP-2-inducible protein kinase	BMP2K_HUMAN	15	-3.18151	0.968185	CVX	DMSO
CVX / DMSO	O14896	O14896	0.404646	0.404646	0.00375414	0.0243123	12	O14896	IRF6	Interferon regulatory factor 6	IRF6_HUMAN	12	32.3764	1.32376	CVX	DMSO
CVX / DMSO	O43264	O43264	0.116942	0.116942	0.0037625	0.0243123	12	O43264	ZW10	Centromere/kinetochore protein zw10 homolog	ZW10_HUMAN	26	8.44338	1.08443	CVX	DMSO
CVX / DMSO	P27986	P27986	0.279287	0.279287	0.00376687	0.0243123	12	P27986	PIK3R1	Phosphatidylinositol 3-kinase regulatory subunit alpha	P85A_HUMAN	2	21.3595	1.21359	CVX	DMSO
CVX / DMSO	Q92786	Q92786	1.26958	1.26958	0.00374805	0.0243123	12	Q92786	PROX1	Prospero homeobox protein 1	PROX1_HUMAN	1	141.091	2.41091	CVX	DMSO
CVX / DMSO	Q96HQ2	Q96HQ2	0.0325179	0.0325179	0.00375279	0.0243123	12	Q96HQ2	CDKN2AIPNL	CDKN2AIP N-terminal-like protein	C2AIL_HUMAN	6	2.27956	1.0228	CVX	DMSO
CVX / DMSO	A8MT69	A8MT69	0.102951	0.102951	0.00377685	0.0243354	12	A8MT69	CENPX	Centromere protein X	CENPX_HUMAN	3	7.39677	1.07397	CVX	DMSO
CVX / DMSO	P62841	P62841	0.471023	0.471023	0.00379833	0.0244322	12	P62841	RPS15	40S ribosomal protein S15	RS15_HUMAN	7	38.6092	1.38609	CVX	DMSO
CVX / DMSO	Q16181	Q16181	0.348466	0.348466	0.00381111	0.0244322	12	Q16181	SEPTIN7	Septin-7	SEPT7_HUMAN	36	27.3206	1.27321	CVX	DMSO
CVX / DMSO	Q92696	Q92696	0.101651	0.101651	0.00381084	0.0244322	12	Q92696	RABGGTA	Geranylgeranyl transferase type-2 subunit alpha	PGTA_HUMAN	3	7.30003	1.073	CVX	DMSO
CVX / DMSO	Q5T1C6	Q5T1C6	-0.276972	0.276972	0.00383258	0.0245285	12	Q5T1C6	THEM4	Acyl-coenzyme A thioesterase THEM4	THEM4_HUMAN	4	-17.4679	0.825321	CVX	DMSO
CVX / DMSO	Q9NZN8	Q9NZN8	0.244266	0.244266	0.00383915	0.0245293	12	Q9NZN8	CNOT2	CCR4-NOT transcription complex subunit 2	CNOT2_HUMAN	11	18.449	1.18449	CVX	DMSO
CVX / DMSO	Q8WUW1	Q8WUW1	0.111633	0.111633	0.00387531	0.0247189	12	Q8WUW1	BRK1	Protein BRICK1	BRK1_HUMAN	7	8.04504	1.08045	CVX	DMSO
CVX / DMSO	Q9BWD1	Q9BWD1	0.328722	0.328722	0.00389125	0.0247791	12	Q9BWD1	ACAT2	Acetyl-CoA acetyltransferase, cytosolic	THIC_HUMAN	15	25.59	1.2559	CVX	DMSO
CVX / DMSO	P80511	P80511	-1.06539	1.06539	0.00390301	0.0247793	12	P80511	S100A12	Protein S100-A12	S10AC_HUMAN	1	-52.2155	0.477845	CVX	DMSO
CVX / DMSO	Q15435	Q15435	0.28963	0.28963	0.00390429	0.0247793	12	Q15435	PPP1R7	Protein phosphatase 1 regulatory subunit 7	PP1R7_HUMAN	12	22.2327	1.22233	CVX	DMSO
CVX / DMSO	O75367	O75367	-0.121545	0.121545	0.0039396	0.0248936	12	O75367	MACROH2A1	Core histone macro-H2A.1	H2AY_HUMAN	21	-8.07972	0.919203	CVX	DMSO
CVX / DMSO	P48163	P48163	0.333419	0.333419	0.0039414	0.0248936	12	P48163	ME1	NADP-dependent malic enzyme	MAOX_HUMAN	13	25.9996	1.26	CVX	DMSO
CVX / DMSO	Q15019	Q15019	0.313851	0.313851	0.00394846	0.0248936	12	Q15019	SEPTIN2	Septin-2	SEPT2_HUMAN	20	24.3022	1.24302	CVX	DMSO
CVX / DMSO	Q9UHI6	Q9UHI6	-0.123036	0.123036	0.00394542	0.0248936	12	Q9UHI6	DDX20	Probable ATP-dependent RNA helicase DDX20	DDX20_HUMAN	27	-8.17467	0.918253	CVX	DMSO
CVX / DMSO	P19419	P19419	0.408787	0.408787	0.00396596	0.0249626	12	P19419	ELK1	ETS domain-containing protein Elk-1	ELK1_HUMAN	2	32.7569	1.32757	CVX	DMSO
CVX / DMSO	P04040	P04040	0.184879	0.184879	0.00399651	0.0249897	12	P04040	CAT	Catalase	CATA_HUMAN	32	13.6721	1.13672	CVX	DMSO
CVX / DMSO	Q6ZT12	Q6ZT12	0.33438	0.33438	0.00399628	0.0249897	12	Q6ZT12	UBR3	E3 ubiquitin-protein ligase UBR3	UBR3_HUMAN	4	26.0835	1.26084	CVX	DMSO
CVX / DMSO	Q9BZE4	Q9BZE4	-0.117229	0.117229	0.00399161	0.0249897	12	Q9BZE4	GTPBP4	GTP-binding protein 4	GTPB4_HUMAN	36	-7.80432	0.921957	CVX	DMSO
CVX / DMSO	Q9H1A3	Q9H1A3	0.216697	0.216697	0.00398235	0.0249897	12	Q9H1A3	METTL9	Protein-L-histidine N-pros-methyltransferase	METL9_HUMAN	4	16.207	1.16207	CVX	DMSO
CVX / DMSO	O60547	O60547	0.286119	0.286119	0.00402942	0.0249987	12	O60547	GMDS	GDP-mannose 4,6 dehydratase	GMDS_HUMAN	18	21.9356	1.21936	CVX	DMSO
CVX / DMSO	P02751	P02751	-1.20265	1.20265	0.00403078	0.0249987	12	P02751	FN1	Fibronectin	FINC_HUMAN	35	-56.5522	0.434478	CVX	DMSO
CVX / DMSO	Q8IYT2	Q8IYT2	1.29868	1.29868	0.00401953	0.0249987	12	Q8IYT2	CMTR2	Cap-specific mRNA (nucleoside-2'-O-)-methyltransferase 2	CMTR2_HUMAN	2	146.003	2.46003	CVX	DMSO
CVX / DMSO	Q9H3K6	Q9H3K6	0.39995	0.39995	0.00401513	0.0249987	12	Q9H3K6	BOLA2B	BolA-like protein 2	BOLA2_HUMAN	5	31.9462	1.31946	CVX	DMSO
CVX / DMSO	Q9UNY4	Q9UNY4	0.225679	0.225679	0.00401746	0.0249987	12	Q9UNY4	TTF2	Transcription termination factor 2	TTF2_HUMAN	28	16.9327	1.16933	CVX	DMSO
CVX / DMSO	P52306	P52306	0.23642	0.23642	0.00404929	0.0250193	12	P52306	RAP1GDS1	Rap1 GTPase-GDP dissociation stimulator 1	GDS1_HUMAN	11	17.8066	1.17807	CVX	DMSO
CVX / DMSO	P54578	P54578	0.229905	0.229905	0.00404666	0.0250193	12	P54578	USP14	Ubiquitin carboxyl-terminal hydrolase 14	UBP14_HUMAN	39	17.2757	1.17276	CVX	DMSO
CVX / DMSO	Q14C86	Q14C86	0.370039	0.370039	0.00405381	0.0250193	12	Q14C86	GAPVD1	GTPase-activating protein and VPS9 domain-containing protein 1	GAPD1_HUMAN	24	29.2388	1.29239	CVX	DMSO
CVX / DMSO	P09211	P09211	0.453064	0.453064	0.00407463	0.0250837	12	P09211	GSTP1	Glutathione S-transferase P	GSTP1_HUMAN	12	36.8945	1.36894	CVX	DMSO
CVX / DMSO	P13928	P13928	0.43232	0.43232	0.00408401	0.0250837	12	P13928	ANXA8	Annexin A8	ANXA8_HUMAN	1	34.9402	1.3494	CVX	DMSO
CVX / DMSO	Q9UGJ0	Q9UGJ0	0.712963	0.712963	0.00408063	0.0250837	12	Q9UGJ0	PRKAG2	5'-AMP-activated protein kinase subunit gamma-2	AAKG2_HUMAN	2	63.9168	1.63917	CVX	DMSO
CVX / DMSO	P55212	P55212	0.293221	0.293221	0.0041126	0.025213	12	P55212	CASP6	Caspase-6	CASP6_HUMAN	6	22.5373	1.22537	CVX	DMSO
CVX / DMSO	Q13950	Q13950	0.50783	0.50783	0.0041183	0.025213	12	Q13950	RUNX2	Runt-related transcription factor 2	RUNX2_HUMAN	2	42.1909	1.42191	CVX	DMSO
CVX / DMSO	Q9H4B7	Q9H4B7	-0.482813	0.482813	0.00414954	0.0253635	12	Q9H4B7	TUBB1	Tubulin beta-1 chain	TBB1_HUMAN	1	-28.4419	0.715581	CVX	DMSO
CVX / DMSO	Q969F9	Q969F9	0.319537	0.319537	0.00416703	0.0254296	12	Q969F9	HPS3	Hermansky-Pudlak syndrome 3 protein	HPS3_HUMAN	14	24.793	1.24793	CVX	DMSO
CVX / DMSO	O75326	O75326	-0.416883	0.416883	0.00420216	0.025562	12	O75326	SEMA7A	Semaphorin-7A	SEM7A_HUMAN	16	-25.0959	0.749041	CVX	DMSO
CVX / DMSO	Q86X10	Q86X10	0.348072	0.348072	0.00419794	0.025562	12	Q86X10	RALGAPB	Ral GTPase-activating protein subunit beta	RLGPB_HUMAN	12	27.2858	1.27286	CVX	DMSO
CVX / DMSO	Q9Y6Q2	Q9Y6Q2	-0.229911	0.229911	0.00421332	0.025589	12	Q9Y6Q2	STON1	Stonin-1	STON1_HUMAN	1	-14.7312	0.852688	CVX	DMSO
CVX / DMSO	P02649	P02649	-0.420035	0.420035	0.00423243	0.0256025	12	P02649	APOE	Apolipoprotein E	APOE_HUMAN	3	-25.2593	0.747407	CVX	DMSO
CVX / DMSO	Q4G0P3	Q4G0P3	0.981867	0.981867	0.00423453	0.0256025	12	Q4G0P3	HYDIN	Hydrocephalus-inducing protein homolog	HYDIN_HUMAN	1	97.502	1.97502	CVX	DMSO
CVX / DMSO	Q8N5M4	Q8N5M4	0.24551	0.24551	0.00424243	0.0256025	12	Q8N5M4	TTC9C	Tetratricopeptide repeat protein 9C	TTC9C_HUMAN	6	18.5512	1.18551	CVX	DMSO
CVX / DMSO	Q8TB61	Q8TB61	-1.03745	1.03745	0.00423945	0.0256025	12	Q8TB61	SLC35B2	Adenosine 3'-phospho 5'-phosphosulfate transporter 1	S35B2_HUMAN	6	-51.2811	0.487189	CVX	DMSO
CVX / DMSO	Q9H6S0	Q9H6S0	0.146629	0.146629	0.00425469	0.0256359	12	Q9H6S0	YTHDC2	3'-5' RNA helicase YTHDC2	YTDC2_HUMAN	18	10.698	1.10698	CVX	DMSO
CVX / DMSO	Q96RT8	Q96RT8	0.10517	0.10517	0.00427066	0.0256914	12	Q96RT8	TUBGCP5	Gamma-tubulin complex component 5	GCP5_HUMAN	2	7.56213	1.07562	CVX	DMSO
CVX / DMSO	Q8WW12	Q8WW12	0.578115	0.578115	0.00428343	0.0257276	12	Q8WW12	PCNP	PEST proteolytic signal-containing nuclear protein	PCNP_HUMAN	7	49.2897	1.4929	CVX	DMSO
CVX / DMSO	P09874	P09874	-0.163875	0.163875	0.00431414	0.0258213	12	P09874	PARP1	Poly [ADP-ribose] polymerase 1	PARP1_HUMAN	62	-10.7376	0.892624	CVX	DMSO
CVX / DMSO	Q03426	Q03426	0.53768	0.53768	0.00431938	0.0258213	12	Q03426	MVK	Mevalonate kinase	KIME_HUMAN	6	45.1637	1.45164	CVX	DMSO
CVX / DMSO	Q8N806	Q8N806	0.368831	0.368831	0.00430985	0.0258213	12	Q8N806	UBR7	Putative E3 ubiquitin-protein ligase UBR7	UBR7_HUMAN	15	29.1306	1.29131	CVX	DMSO
CVX / DMSO	Q15181	Q15181	0.399727	0.399727	0.00434188	0.0259152	12	Q15181	PPA1	Inorganic pyrophosphatase	IPYR_HUMAN	25	31.9259	1.31926	CVX	DMSO
CVX / DMSO	Q6DKJ4	Q6DKJ4	0.317726	0.317726	0.0043664	0.0259801	12	Q6DKJ4	NXN	Nucleoredoxin	NXN_HUMAN	11	24.6364	1.24636	CVX	DMSO
CVX / DMSO	Q9H446	Q9H446	0.36793	0.36793	0.00436533	0.0259801	12	Q9H446	RWDD1	RWD domain-containing protein 1	RWDD1_HUMAN	3	29.05	1.2905	CVX	DMSO
CVX / DMSO	P09496	P09496	0.16412	0.16412	0.00437487	0.0259899	12	P09496	CLTA	Clathrin light chain A	CLCA_HUMAN	10	12.0482	1.12048	CVX	DMSO
CVX / DMSO	Q9HD42	Q9HD42	0.193856	0.193856	0.00439089	0.0260444	12	Q9HD42	CHMP1A	Charged multivesicular body protein 1a	CHM1A_HUMAN	5	14.3817	1.14382	CVX	DMSO
CVX / DMSO	O95721	O95721	0.17975	0.17975	0.00441859	0.0260548	12	O95721	SNAP29	Synaptosomal-associated protein 29	SNP29_HUMAN	14	13.2687	1.13269	CVX	DMSO
CVX / DMSO	P29353	P29353	0.198308	0.198308	0.00439966	0.0260548	12	P29353	SHC1	SHC-transforming protein 1	SHC1_HUMAN	9	14.7352	1.14735	CVX	DMSO
CVX / DMSO	P60520	P60520	0.186218	0.186218	0.00441534	0.0260548	12	P60520	GABARAPL2	Gamma-aminobutyric acid receptor-associated protein-like 2	GBRL2_HUMAN	5	13.7777	1.13778	CVX	DMSO
CVX / DMSO	Q01415	Q01415	0.341641	0.341641	0.00442315	0.0260548	12	Q01415	GALK2	N-acetylgalactosamine kinase	GALK2_HUMAN	4	26.7197	1.2672	CVX	DMSO
CVX / DMSO	Q15814	Q15814	0.279008	0.279008	0.00442685	0.0260548	12	Q15814	TBCC	Tubulin-specific chaperone C	TBCC_HUMAN	5	21.336	1.21336	CVX	DMSO
CVX / DMSO	P49588	P49588	0.291263	0.291263	0.00444009	0.0260924	12	P49588	AARS1	Alanine--tRNA ligase, cytoplasmic	SYAC_HUMAN	45	22.3711	1.22371	CVX	DMSO
CVX / DMSO	O00488	O00488	-0.0723769	0.0723769	0.004491	0.0261348	12	O00488	ZNF593	Zinc finger protein 593	ZN593_HUMAN	6	-4.89302	0.95107	CVX	DMSO
CVX / DMSO	O00625	O00625	0.31269	0.31269	0.00454403	0.0261348	12	O00625	PIR	Pirin	PIR_HUMAN	16	24.2022	1.24202	CVX	DMSO
CVX / DMSO	O76071	O76071	0.481868	0.481868	0.00455495	0.0261348	12	O76071	CIAO1	Probable cytosolic iron-sulfur protein assembly protein CIAO1	CIAO1_HUMAN	12	39.655	1.39655	CVX	DMSO
CVX / DMSO	P04150	P04150	0.199279	0.199279	0.00455237	0.0261348	12	P04150	NR3C1	Glucocorticoid receptor	GCR_HUMAN	8	14.8124	1.14812	CVX	DMSO
CVX / DMSO	P04632	P04632	0.348715	0.348715	0.00446127	0.0261348	12	P04632	CAPNS1	Calpain small subunit 1	CPNS1_HUMAN	15	27.3426	1.27343	CVX	DMSO
CVX / DMSO	P26651	P26651	0.387331	0.387331	0.00451522	0.0261348	12	P26651	ZFP36	mRNA decay activator protein ZFP36	TTP_HUMAN	2	30.7971	1.30797	CVX	DMSO
CVX / DMSO	P53384	P53384	0.367879	0.367879	0.00454515	0.0261348	12	P53384	NUBP1	Cytosolic Fe-S cluster assembly factor NUBP1	NUBP1_HUMAN	11	29.0454	1.29045	CVX	DMSO
CVX / DMSO	P56381;Q5VTU8	P56381;Q5VTU8	-0.319801	0.319801	0.00451112	0.0261348	12	P56381;Q5VTU8	ATP5F1E;ATP5F1EP2	ATP synthase subunit epsilon, mitochondrial;ATP synthase subunit epsilon-like protein, mitochondrial	ATP5E_HUMAN;AT5EL_HUMAN	3	-19.882	0.80118	CVX	DMSO
CVX / DMSO	Q16584	Q16584	0.445649	0.445649	0.00454133	0.0261348	12	Q16584	MAP3K11	Mitogen-activated protein kinase kinase kinase 11	M3K11_HUMAN	2	36.1926	1.36193	CVX	DMSO
CVX / DMSO	Q4V328	Q4V328	0.259689	0.259689	0.00454526	0.0261348	12	Q4V328	GRIPAP1	GRIP1-associated protein 1	GRAP1_HUMAN	22	19.7221	1.19722	CVX	DMSO
CVX / DMSO	Q96IK1	Q96IK1	0.213993	0.213993	0.00449381	0.0261348	12	Q96IK1	BOD1	Biorientation of chromosomes in cell division protein 1	BOD1_HUMAN	2	15.9894	1.15989	CVX	DMSO
CVX / DMSO	Q9H981	Q9H981	0.109626	0.109626	0.00448528	0.0261348	12	Q9H981	ACTR8	Actin-related protein 8	ARP8_HUMAN	12	7.89486	1.07895	CVX	DMSO
CVX / DMSO	Q9NP79	Q9NP79	0.281519	0.281519	0.00451781	0.0261348	12	Q9NP79	VTA1	Vacuolar protein sorting-associated protein VTA1 homolog	VTA1_HUMAN	9	21.5474	1.21547	CVX	DMSO
CVX / DMSO	Q9UHQ1	Q9UHQ1	0.410005	0.410005	0.0044948	0.0261348	12	Q9UHQ1	NARF	Nuclear prelamin A recognition factor	NARF_HUMAN	2	32.8691	1.32869	CVX	DMSO
CVX / DMSO	Q9UI30	Q9UI30	0.16608	0.16608	0.0045029	0.0261348	12	Q9UI30	TRMT112	Multifunctional methyltransferase subunit TRM112-like protein	TR112_HUMAN	6	12.2006	1.12201	CVX	DMSO
CVX / DMSO	Q9Y248	Q9Y248	0.666108	0.666108	0.00455711	0.0261348	12	Q9Y248	GINS2	DNA replication complex GINS protein PSF2	PSF2_HUMAN	3	58.6786	1.58679	CVX	DMSO
CVX / DMSO	O43633	O43633	0.176369	0.176369	0.0045789	0.0262149	12	O43633	CHMP2A	Charged multivesicular body protein 2a	CHM2A_HUMAN	7	13.0036	1.13004	CVX	DMSO
CVX / DMSO	Q9NS15	Q9NS15	0.338645	0.338645	0.00458485	0.0262149	12	Q9NS15	LTBP3	Latent-transforming growth factor beta-binding protein 3	LTBP3_HUMAN	6	26.4568	1.26457	CVX	DMSO
CVX / DMSO	P22392	P22392	0.275476	0.275476	0.00462796	0.0262266	12	P22392	NME2	Nucleoside diphosphate kinase B	NDKB_HUMAN	12	21.0393	1.21039	CVX	DMSO
CVX / DMSO	P35080	P35080	0.363994	0.363994	0.00461107	0.0262266	12	P35080	PFN2	Profilin-2	PROF2_HUMAN	7	28.6984	1.28698	CVX	DMSO
CVX / DMSO	P84101	P84101	0.299451	0.299451	0.0046351	0.0262266	12	P84101	SERF2	Small EDRK-rich factor 2	SERF2_HUMAN	4	23.0676	1.23068	CVX	DMSO
CVX / DMSO	Q01664	Q01664	0.0673307	0.0673307	0.00460595	0.0262266	12	Q01664	TFAP4	Transcription factor AP-4	TFAP4_HUMAN	8	4.77763	1.04778	CVX	DMSO
CVX / DMSO	Q15813	Q15813	0.318403	0.318403	0.00463415	0.0262266	12	Q15813	TBCE	Tubulin-specific chaperone E	TBCE_HUMAN	12	24.6949	1.24695	CVX	DMSO
CVX / DMSO	Q9NYV6	Q9NYV6	-0.228059	0.228059	0.00462384	0.0262266	12	Q9NYV6	RRN3	RNA polymerase I-specific transcription initiation factor RRN3	RRN3_HUMAN	6	-14.6217	0.853783	CVX	DMSO
CVX / DMSO	Q9UJC3	Q9UJC3	0.242983	0.242983	0.0046052	0.0262266	12	Q9UJC3	HOOK1	Protein Hook homolog 1	HOOK1_HUMAN	14	18.3437	1.18344	CVX	DMSO
CVX / DMSO	Q6NXR4	Q6NXR4	0.15388	0.15388	0.00469431	0.0265222	12	Q6NXR4	TTI2	TELO2-interacting protein 2	TTI2_HUMAN	6	11.2557	1.11256	CVX	DMSO
CVX / DMSO	Q9H160	Q9H160	0.580961	0.580961	0.00470949	0.0265685	12	Q9H160	ING2	Inhibitor of growth protein 2	ING2_HUMAN	2	49.5846	1.49585	CVX	DMSO
CVX / DMSO	Q06033	Q06033	-0.50182	0.50182	0.00475199	0.0266717	12	Q06033	ITIH3	Inter-alpha-trypsin inhibitor heavy chain H3	ITIH3_HUMAN	1	-29.3785	0.706215	CVX	DMSO
CVX / DMSO	Q13185	Q13185	0.0951558	0.0951558	0.00475086	0.0266717	12	Q13185	CBX3	Chromobox protein homolog 3	CBX3_HUMAN	11	6.81808	1.06818	CVX	DMSO
CVX / DMSO	Q15583	Q15583	0.586543	0.586543	0.00473736	0.0266717	12	Q15583	TGIF1	Homeobox protein TGIF1	TGIF1_HUMAN	6	50.1644	1.50164	CVX	DMSO
CVX / DMSO	Q9H6T3	Q9H6T3	0.255488	0.255488	0.00475644	0.0266717	12	Q9H6T3	RPAP3	RNA polymerase II-associated protein 3	RPAP3_HUMAN	28	19.3739	1.19374	CVX	DMSO
CVX / DMSO	Q9UJ83	Q9UJ83	0.27787	0.27787	0.00476281	0.0266717	12	Q9UJ83	HACL1	2-hydroxyacyl-CoA lyase 1	HACL1_HUMAN	25	21.2403	1.2124	CVX	DMSO
CVX / DMSO	O00429	O00429	0.277558	0.277558	0.00477482	0.0266997	12	O00429	DNM1L	Dynamin-1-like protein	DNM1L_HUMAN	35	21.2142	1.21214	CVX	DMSO
CVX / DMSO	O60826	O60826	0.286108	0.286108	0.00479934	0.0267191	12	O60826	CCDC22	Coiled-coil domain-containing protein 22	CCD22_HUMAN	20	21.9347	1.21935	CVX	DMSO
CVX / DMSO	Q13283	Q13283	0.133512	0.133512	0.00479757	0.0267191	12	Q13283	G3BP1	Ras GTPase-activating protein-binding protein 1	G3BP1_HUMAN	25	9.6961	1.09696	CVX	DMSO
CVX / DMSO	Q9BRX9	Q9BRX9	0.0623758	0.0623758	0.00479465	0.0267191	12	Q9BRX9	WDR83	WD repeat domain-containing protein 83	WDR83_HUMAN	7	4.41839	1.04418	CVX	DMSO
CVX / DMSO	Q9H425	Q9H425	0.165044	0.165044	0.00484061	0.0269096	12	Q9H425	C1orf198	Uncharacterized protein C1orf198	CA198_HUMAN	4	12.12	1.1212	CVX	DMSO
CVX / DMSO	P14618	P14618	0.282839	0.282839	0.00487298	0.0269466	12	P14618	PKM	Pyruvate kinase PKM	KPYM_HUMAN	51	21.6587	1.21659	CVX	DMSO
CVX / DMSO	Q01968	Q01968	0.281762	0.281762	0.00486744	0.0269466	12	Q01968	OCRL	Inositol polyphosphate 5-phosphatase OCRL	OCRL_HUMAN	16	21.5678	1.21568	CVX	DMSO
CVX / DMSO	Q03169	Q03169	0.181418	0.181418	0.00487559	0.0269466	12	Q03169	TNFAIP2	Tumor necrosis factor alpha-induced protein 2	TNAP2_HUMAN	24	13.3998	1.134	CVX	DMSO
CVX / DMSO	Q8IY37	Q8IY37	-0.136986	0.136986	0.00487107	0.0269466	12	Q8IY37	DHX37	Probable ATP-dependent RNA helicase DHX37	DHX37_HUMAN	29	-9.05829	0.909417	CVX	DMSO
CVX / DMSO	O14617	O14617	0.244624	0.244624	0.00494779	0.0269737	12	O14617	AP3D1	AP-3 complex subunit delta-1	AP3D1_HUMAN	21	18.4784	1.18478	CVX	DMSO
CVX / DMSO	O75794	O75794	0.351549	0.351549	0.00498182	0.0269737	12	O75794	CDC123	Cell division cycle protein 123 homolog	CD123_HUMAN	11	27.593	1.27593	CVX	DMSO
CVX / DMSO	P01023	P01023	-0.766194	0.766194	0.00497637	0.0269737	12	P01023	A2M	Alpha-2-macroglobulin	A2MG_HUMAN	3	-41.2034	0.587966	CVX	DMSO
CVX / DMSO	P55268	P55268	0.218136	0.218136	0.00490073	0.0269737	12	P55268	LAMB2	Laminin subunit beta-2	LAMB2_HUMAN	9	16.323	1.16323	CVX	DMSO
CVX / DMSO	Q13671	Q13671	0.428656	0.428656	0.00496428	0.0269737	12	Q13671	RIN1	Ras and Rab interactor 1	RIN1_HUMAN	2	34.5979	1.34598	CVX	DMSO
CVX / DMSO	Q14651	Q14651	0.205072	0.205072	0.00497833	0.0269737	12	Q14651	PLS1	Plastin-1	PLSI_HUMAN	21	15.2743	1.15274	CVX	DMSO
CVX / DMSO	Q15172	Q15172	0.493924	0.493924	0.0049686	0.0269737	12	Q15172	PPP2R5A	Serine/threonine-protein phosphatase 2A 56 kDa regulatory subunit alpha isoform	2A5A_HUMAN	2	40.827	1.40827	CVX	DMSO
CVX / DMSO	Q4L180	Q4L180	0.397389	0.397389	0.00496247	0.0269737	12	Q4L180	FILIP1L	Filamin A-interacting protein 1-like	FIL1L_HUMAN	2	31.7122	1.31712	CVX	DMSO
CVX / DMSO	Q5M775	Q5M775	-0.126526	0.126526	0.00491516	0.0269737	12	Q5M775	SPECC1	Cytospin-B	CYTSB_HUMAN	30	-8.39651	0.916035	CVX	DMSO
CVX / DMSO	Q6SJ93	Q6SJ93	-0.242868	0.242868	0.00494246	0.0269737	12	Q6SJ93	FAM111B	Serine protease FAM111B	F111B_HUMAN	14	-15.4936	0.845064	CVX	DMSO
CVX / DMSO	Q92994	Q92994	0.261782	0.261782	0.00498674	0.0269737	12	Q92994	BRF1	Transcription factor IIIB 90 kDa subunit	TF3B_HUMAN	2	19.8958	1.19896	CVX	DMSO
CVX / DMSO	Q969E8	Q969E8	0.776258	0.776258	0.00493063	0.0269737	12	Q969E8	TSR2	Pre-rRNA-processing protein TSR2 homolog	TSR2_HUMAN	4	71.2683	1.71268	CVX	DMSO
CVX / DMSO	Q9H8Y8	Q9H8Y8	-0.207091	0.207091	0.0049841	0.0269737	12	Q9H8Y8	GORASP2	Golgi reassembly-stacking protein 2	GORS2_HUMAN	13	-13.3718	0.866282	CVX	DMSO
CVX / DMSO	Q9NVZ3	Q9NVZ3	0.315141	0.315141	0.00494222	0.0269737	12	Q9NVZ3	NECAP2	Adaptin ear-binding coat-associated protein 2	NECP2_HUMAN	6	24.4134	1.24413	CVX	DMSO
CVX / DMSO	Q9UKD2	Q9UKD2	-0.0378911	0.0378911	0.00495021	0.0269737	12	Q9UKD2	MRTO4	mRNA turnover protein 4 homolog	MRT4_HUMAN	17	-2.59222	0.974078	CVX	DMSO
CVX / DMSO	Q9HB21	Q9HB21	0.188854	0.188854	0.00499977	0.0270058	12	Q9HB21	PLEKHA1	Pleckstrin homology domain-containing family A member 1	PKHA1_HUMAN	7	13.9858	1.13986	CVX	DMSO
CVX / DMSO	P52630	P52630	0.404245	0.404245	0.00501901	0.0270228	12	P52630	STAT2	Signal transducer and activator of transcription 2	STAT2_HUMAN	3	32.3396	1.3234	CVX	DMSO
CVX / DMSO	P60174	P60174	0.393448	0.393448	0.0050242	0.0270228	12	P60174	TPI1	Triosephosphate isomerase	TPIS_HUMAN	23	31.3529	1.31353	CVX	DMSO
CVX / DMSO	Q96M96	Q96M96	0.210838	0.210838	0.00501929	0.0270228	12	Q96M96	FGD4	FYVE, RhoGEF and PH domain-containing protein 4	FGD4_HUMAN	9	15.7361	1.15736	CVX	DMSO
CVX / DMSO	P07942	P07942	0.106263	0.106263	0.00503788	0.0270582	12	P07942	LAMB1	Laminin subunit beta-1	LAMB1_HUMAN	52	7.64362	1.07644	CVX	DMSO
CVX / DMSO	Q8TCF1	Q8TCF1	0.390472	0.390472	0.00504972	0.0270835	12	Q8TCF1	ZFAND1	AN1-type zinc finger protein 1	ZFAN1_HUMAN	5	31.0822	1.31082	CVX	DMSO
CVX / DMSO	Q9H0A8	Q9H0A8	0.351436	0.351436	0.00507519	0.0271197	12	Q9H0A8	COMMD4	COMM domain-containing protein 4	COMD4_HUMAN	4	27.583	1.27583	CVX	DMSO
CVX / DMSO	Q9H3L0	Q9H3L0	0.165955	0.165955	0.00506565	0.0271197	12	Q9H3L0	MMADHC	Cobalamin trafficking protein CblD	MMAD_HUMAN	7	12.1909	1.12191	CVX	DMSO
CVX / DMSO	Q9H4A4	Q9H4A4	0.299468	0.299468	0.00507783	0.0271197	12	Q9H4A4	RNPEP	Aminopeptidase B	AMPB_HUMAN	27	23.069	1.23069	CVX	DMSO
CVX / DMSO	A1IGU5	A1IGU5	0.345939	0.345939	0.00514005	0.0272996	12	A1IGU5	ARHGEF37	Rho guanine nucleotide exchange factor 37	ARH37_HUMAN	2	27.0978	1.27098	CVX	DMSO
CVX / DMSO	O43427	O43427	-0.150785	0.150785	0.00515039	0.0272996	12	O43427	FIBP	Acidic fibroblast growth factor intracellular-binding protein	FIBP_HUMAN	5	-9.92397	0.90076	CVX	DMSO
CVX / DMSO	P06733	P06733	0.354465	0.354465	0.00515452	0.0272996	12	P06733	ENO1	Alpha-enolase	ENOA_HUMAN	33	27.8511	1.27851	CVX	DMSO
CVX / DMSO	P49662	P49662	0.399127	0.399127	0.0051412	0.0272996	12	P49662	CASP4	Caspase-4	CASP4_HUMAN	6	31.871	1.31871	CVX	DMSO
CVX / DMSO	Q9H173	Q9H173	-0.130887	0.130887	0.00513839	0.0272996	12	Q9H173	SIL1	Nucleotide exchange factor SIL1	SIL1_HUMAN	9	-8.67302	0.91327	CVX	DMSO
CVX / DMSO	Q9HC35	Q9HC35	0.235654	0.235654	0.0051492	0.0272996	12	Q9HC35	EML4	Echinoderm microtubule-associated protein-like 4	EMAL4_HUMAN	32	17.744	1.17744	CVX	DMSO
CVX / DMSO	O00299	O00299	0.378359	0.378359	0.00523752	0.0273292	12	O00299	CLIC1	Chloride intracellular channel protein 1	CLIC1_HUMAN	14	29.9863	1.29986	CVX	DMSO
CVX / DMSO	P02750	P02750	0.220396	0.220396	0.00523607	0.0273292	12	P02750	LRG1	Leucine-rich alpha-2-glycoprotein	A2GL_HUMAN	6	16.5053	1.16505	CVX	DMSO
CVX / DMSO	P21399	P21399	0.279832	0.279832	0.00519786	0.0273292	12	P21399	ACO1	Cytoplasmic aconitate hydratase	ACOHC_HUMAN	25	21.4054	1.21405	CVX	DMSO
CVX / DMSO	P55209	P55209	0.221295	0.221295	0.00523896	0.0273292	12	P55209	NAP1L1	Nucleosome assembly protein 1-like 1	NP1L1_HUMAN	11	16.5779	1.16578	CVX	DMSO
CVX / DMSO	P68402	P68402	0.362323	0.362323	0.0051768	0.0273292	12	P68402	PAFAH1B2	Platelet-activating factor acetylhydrolase IB subunit alpha2	PA1B2_HUMAN	7	28.5494	1.28549	CVX	DMSO
CVX / DMSO	Q52LW3	Q52LW3	0.296492	0.296492	0.0052393	0.0273292	12	Q52LW3	ARHGAP29	Rho GTPase-activating protein 29	RHG29_HUMAN	37	22.8154	1.22815	CVX	DMSO
CVX / DMSO	Q6NXE6	Q6NXE6	0.308788	0.308788	0.00520076	0.0273292	12	Q6NXE6	ARMC6	Armadillo repeat-containing protein 6	ARMC6_HUMAN	10	23.8666	1.23867	CVX	DMSO
CVX / DMSO	Q6ZVM7	Q6ZVM7	0.30005	0.30005	0.00519828	0.0273292	12	Q6ZVM7	TOM1L2	TOM1-like protein 2	TM1L2_HUMAN	14	23.1187	1.23119	CVX	DMSO
CVX / DMSO	Q92625	Q92625	0.383389	0.383389	0.00518641	0.0273292	12	Q92625	ANKS1A	Ankyrin repeat and SAM domain-containing protein 1A	ANS1A_HUMAN	12	30.4402	1.3044	CVX	DMSO
CVX / DMSO	Q969U7	Q969U7	0.377981	0.377981	0.00524624	0.0273292	12	Q969U7	PSMG2	Proteasome assembly chaperone 2	PSMG2_HUMAN	6	29.9522	1.29952	CVX	DMSO
CVX / DMSO	Q9UEY8	Q9UEY8	0.185712	0.185712	0.00523523	0.0273292	12	Q9UEY8	ADD3	Gamma-adducin	ADDG_HUMAN	19	13.7378	1.13738	CVX	DMSO
CVX / DMSO	Q8N1G1	Q8N1G1	-0.73324	0.73324	0.00521839	0.0273292	10	Q8N1G1	REXO1	RNA exonuclease 1 homolog	REXO1_HUMAN	1	-39.8448	0.601552	CVX	DMSO
CVX / DMSO	P36871	P36871	0.290465	0.290465	0.00528647	0.0274915	12	P36871	PGM1	Phosphoglucomutase-1	PGM1_HUMAN	26	22.3035	1.22303	CVX	DMSO
CVX / DMSO	P49840	P49840	0.389717	0.389717	0.00529183	0.0274915	12	P49840	GSK3A	Glycogen synthase kinase-3 alpha	GSK3A_HUMAN	7	31.0136	1.31014	CVX	DMSO
CVX / DMSO	O60573	O60573	0.242221	0.242221	0.00532279	0.0276147	12	O60573	EIF4E2	Eukaryotic translation initiation factor 4E type 2	IF4E2_HUMAN	11	18.2812	1.18281	CVX	DMSO
CVX / DMSO	P62993	P62993	0.217246	0.217246	0.00533925	0.0276624	12	P62993	GRB2	Growth factor receptor-bound protein 2	GRB2_HUMAN	13	16.2512	1.16251	CVX	DMSO
CVX / DMSO	P05386	P05386	0.735565	0.735565	0.00535948	0.0276919	12	P05386	RPLP1	60S acidic ribosomal protein P1	RLA1_HUMAN	1	66.5049	1.66505	CVX	DMSO
CVX / DMSO	P48553	P48553	0.0842132	0.0842132	0.00535703	0.0276919	12	P48553	TRAPPC10	Trafficking protein particle complex subunit 10	TPC10_HUMAN	11	6.01095	1.06011	CVX	DMSO
CVX / DMSO	O00462	O00462	-0.106158	0.106158	0.00540079	0.0278675	12	O00462	MANBA	Beta-mannosidase	MANBA_HUMAN	14	-7.09414	0.929059	CVX	DMSO
CVX / DMSO	Q96EU7	Q96EU7	-0.632694	0.632694	0.00541109	0.0278828	12	Q96EU7	C1GALT1C1	C1GALT1-specific chaperone 1	C1GLC_HUMAN	9	-35.5029	0.644971	CVX	DMSO
CVX / DMSO	O95777	O95777	0.240576	0.240576	0.00545018	0.0279331	12	O95777	LSM8	U6 snRNA-associated Sm-like protein LSm8	LSM8_HUMAN	4	18.1464	1.18146	CVX	DMSO
CVX / DMSO	Q8IY22	Q8IY22	0.239421	0.239421	0.00544336	0.0279331	12	Q8IY22	CMIP	C-Maf-inducing protein	CMIP_HUMAN	7	18.0519	1.18052	CVX	DMSO
CVX / DMSO	Q9BT73	Q9BT73	0.411104	0.411104	0.0054401	0.0279331	12	Q9BT73	PSMG3	Proteasome assembly chaperone 3	PSMG3_HUMAN	5	32.9703	1.3297	CVX	DMSO
CVX / DMSO	Q9UGK3	Q9UGK3	0.363405	0.363405	0.00543792	0.0279331	12	Q9UGK3	STAP2	Signal-transducing adaptor protein 2	STAP2_HUMAN	4	28.6459	1.28646	CVX	DMSO
CVX / DMSO	O14929	O14929	0.325925	0.325925	0.00549553	0.0279565	12	O14929	HAT1	Histone acetyltransferase type B catalytic subunit	HAT1_HUMAN	13	25.3468	1.25347	CVX	DMSO
CVX / DMSO	P30566	P30566	0.319347	0.319347	0.00551349	0.0279565	12	P30566	ADSL	Adenylosuccinate lyase	PUR8_HUMAN	23	24.7766	1.24777	CVX	DMSO
CVX / DMSO	Q00653	Q00653	0.105725	0.105725	0.0054626	0.0279565	12	Q00653	NFKB2	Nuclear factor NF-kappa-B p100 subunit	NFKB2_HUMAN	14	7.60351	1.07604	CVX	DMSO
CVX / DMSO	Q7L3B6	Q7L3B6	0.329537	0.329537	0.00550945	0.0279565	12	Q7L3B6	CDC37L1	Hsp90 co-chaperone Cdc37-like 1	CD37L_HUMAN	3	25.661	1.25661	CVX	DMSO
CVX / DMSO	Q8NBN3	Q8NBN3	-0.728718	0.728718	0.00547803	0.0279565	12	Q8NBN3	TMEM87A	Transmembrane protein 87A	TM87A_HUMAN	6	-39.656	0.60344	CVX	DMSO
CVX / DMSO	Q8TEV9	Q8TEV9	0.836372	0.836372	0.00549451	0.0279565	12	Q8TEV9	SMCR8	Guanine nucleotide exchange protein SMCR8	SMCR8_HUMAN	1	78.5555	1.78555	CVX	DMSO
CVX / DMSO	Q9BUF5	Q9BUF5	0.316948	0.316948	0.00549946	0.0279565	12	Q9BUF5	TUBB6	Tubulin beta-6 chain	TBB6_HUMAN	19	24.5692	1.24569	CVX	DMSO
CVX / DMSO	Q9UIC8	Q9UIC8	0.28357	0.28357	0.0055008	0.0279565	12	Q9UIC8	LCMT1	Leucine carboxyl methyltransferase 1	LCMT1_HUMAN	5	21.7203	1.2172	CVX	DMSO
CVX / DMSO	P35869	P35869	0.191386	0.191386	0.00553952	0.0280139	12	P35869	AHR	Aryl hydrocarbon receptor	AHR_HUMAN	4	14.1861	1.14186	CVX	DMSO
CVX / DMSO	Q99871	Q99871	0.260979	0.260979	0.00553728	0.0280139	12	Q99871	HAUS7	HAUS augmin-like complex subunit 7	HAUS7_HUMAN	4	19.8292	1.19829	CVX	DMSO
CVX / DMSO	O94923	O94923	-0.596587	0.596587	0.00555247	0.0280181	12	O94923	GLCE	D-glucuronyl C5-epimerase	GLCE_HUMAN	1	-33.8683	0.661317	CVX	DMSO
CVX / DMSO	Q969H4	Q969H4	0.439519	0.439519	0.00555799	0.0280181	12	Q969H4	CNKSR1	Connector enhancer of kinase suppressor of ras 1	CNKR1_HUMAN	3	35.6152	1.35615	CVX	DMSO
CVX / DMSO	Q96K17	Q96K17	0.264512	0.264512	0.00556241	0.0280181	12	Q96K17	BTF3L4	Transcription factor BTF3 homolog 4	BT3L4_HUMAN	6	20.123	1.20123	CVX	DMSO
CVX / DMSO	P36873	P36873	0.055086	0.055086	0.00559095	0.0280875	12	P36873	PPP1CC	Serine/threonine-protein phosphatase PP1-gamma catalytic subunit	PP1G_HUMAN	20	3.89211	1.03892	CVX	DMSO
CVX / DMSO	Q9BXK1	Q9BXK1	-0.227716	0.227716	0.00558585	0.0280875	12	Q9BXK1	KLF16	Krueppel-like factor 16	KLF16_HUMAN	4	-14.6014	0.853986	CVX	DMSO
CVX / DMSO	Q2T9J0	Q2T9J0	0.348911	0.348911	0.00561529	0.0281726	12	Q2T9J0	TYSND1	Peroxisomal leader peptide-processing protease	TYSD1_HUMAN	10	27.3599	1.2736	CVX	DMSO
CVX / DMSO	Q9GZV5	Q9GZV5	-0.362764	0.362764	0.00562657	0.0281921	12	Q9GZV5	WWTR1	WW domain-containing transcription regulator protein 1	WWTR1_HUMAN	7	-22.2327	0.777673	CVX	DMSO
CVX / DMSO	O00203	O00203	0.253457	0.253457	0.00564875	0.028199	12	O00203	AP3B1	AP-3 complex subunit beta-1	AP3B1_HUMAN	37	19.206	1.19206	CVX	DMSO
CVX / DMSO	P18440	P18440	0.226568	0.226568	0.00565475	0.028199	12	P18440	NAT1	Arylamine N-acetyltransferase 1	ARY1_HUMAN	2	17.0048	1.17005	CVX	DMSO
CVX / DMSO	Q14790	Q14790	0.320612	0.320612	0.00566047	0.028199	12	Q14790	CASP8	Caspase-8	CASP8_HUMAN	15	24.886	1.24886	CVX	DMSO
CVX / DMSO	Q8NC96	Q8NC96	0.430702	0.430702	0.0056625	0.028199	12	Q8NC96	NECAP1	Adaptin ear-binding coat-associated protein 1	NECP1_HUMAN	3	34.789	1.34789	CVX	DMSO
CVX / DMSO	Q96FJ2	Q96FJ2	0.180972	0.180972	0.00566498	0.028199	12	Q96FJ2	DYNLL2	Dynein light chain 2, cytoplasmic	DYL2_HUMAN	2	13.3647	1.13365	CVX	DMSO
CVX / DMSO	Q3YEC7	Q3YEC7	0.253846	0.253846	0.00567895	0.0282316	12	Q3YEC7	RABL6	Rab-like protein 6	RABL6_HUMAN	11	19.2382	1.19238	CVX	DMSO
CVX / DMSO	Q92882	Q92882	0.21629	0.21629	0.00572574	0.0283232	12	Q92882	OSTF1	Osteoclast-stimulating factor 1	OSTF1_HUMAN	7	16.1742	1.16174	CVX	DMSO
CVX / DMSO	Q9BW04	Q9BW04	0.34763	0.34763	0.00571102	0.0283232	12	Q9BW04	SARG	Specifically androgen-regulated gene protein	SARG_HUMAN	13	27.2469	1.27247	CVX	DMSO
CVX / DMSO	Q9P2E5	Q9P2E5	-0.249428	0.249428	0.00572593	0.0283232	12	Q9P2E5	CHPF2	Chondroitin sulfate glucuronyltransferase	CHPF2_HUMAN	3	-15.877	0.84123	CVX	DMSO
CVX / DMSO	Q9UI43	Q9UI43	-0.234786	0.234786	0.00572712	0.0283232	12	Q9UI43	MRM2	rRNA methyltransferase 2, mitochondrial	MRM2_HUMAN	5	-15.0189	0.849811	CVX	DMSO
CVX / DMSO	P10155	P10155	0.216196	0.216196	0.00575858	0.0283316	12	P10155	RO60	60 kDa SS-A/Ro ribonucleoprotein	RO60_HUMAN	13	16.1666	1.16167	CVX	DMSO
CVX / DMSO	Q13158	Q13158	0.26313	0.26313	0.00574018	0.0283316	12	Q13158	FADD	FAS-associated death domain protein	FADD_HUMAN	6	20.0079	1.20008	CVX	DMSO
CVX / DMSO	Q99836	Q99836	0.321118	0.321118	0.0057465	0.0283316	12	Q99836	MYD88	Myeloid differentiation primary response protein MyD88	MYD88_HUMAN	5	24.9298	1.2493	CVX	DMSO
CVX / DMSO	Q9Y4U1	Q9Y4U1	0.58913	0.58913	0.00575577	0.0283316	12	Q9Y4U1	MMACHC	Cyanocobalamin reductase / alkylcobalamin dealkylase	MMAC_HUMAN	2	50.4339	1.50434	CVX	DMSO
CVX / DMSO	O00170	O00170	0.2967	0.2967	0.0058063	0.0284014	12	O00170	AIP	AH receptor-interacting protein	AIP_HUMAN	17	22.8331	1.22833	CVX	DMSO
CVX / DMSO	P02675	P02675	-1.32473	1.32473	0.00580667	0.0284014	12	P02675	FGB	Fibrinogen beta chain	FIBB_HUMAN	6	-60.0775	0.399225	CVX	DMSO
CVX / DMSO	P48059	P48059	0.286084	0.286084	0.0057989	0.0284014	12	P48059	LIMS1	LIM and senescent cell antigen-like-containing domain protein 1	LIMS1_HUMAN	18	21.9326	1.21933	CVX	DMSO
CVX / DMSO	Q96IZ0	Q96IZ0	0.204657	0.204657	0.00578918	0.0284014	12	Q96IZ0	PAWR	PRKC apoptosis WT1 regulator protein	PAWR_HUMAN	5	15.2412	1.15241	CVX	DMSO
CVX / DMSO	Q9Y3D0	Q9Y3D0	0.335956	0.335956	0.00581006	0.0284014	12	Q9Y3D0	CIAO2B	Cytosolic iron-sulfur assembly component 2B	CIA2B_HUMAN	7	26.2214	1.26221	CVX	DMSO
CVX / DMSO	Q00796	Q00796	0.310355	0.310355	0.00582254	0.0284023	12	Q00796	SORD	Sorbitol dehydrogenase	DHSO_HUMAN	23	24.0012	1.24001	CVX	DMSO
CVX / DMSO	Q9Y678	Q9Y678	0.232811	0.232811	0.00582516	0.0284023	12	Q9Y678	COPG1	Coatomer subunit gamma-1	COPG1_HUMAN	40	17.5122	1.17512	CVX	DMSO
CVX / DMSO	O94927	O94927	0.268742	0.268742	0.00590411	0.0284302	12	O94927	HAUS5	HAUS augmin-like complex subunit 5	HAUS5_HUMAN	7	20.4757	1.20476	CVX	DMSO
CVX / DMSO	P02787	P02787	0.276884	0.276884	0.00592581	0.0284302	12	P02787	TF	Serotransferrin	TRFE_HUMAN	3	21.1575	1.21158	CVX	DMSO
CVX / DMSO	P02792	P02792	0.339869	0.339869	0.00586914	0.0284302	12	P02792	FTL	Ferritin light chain	FRIL_HUMAN	4	26.5642	1.26564	CVX	DMSO
CVX / DMSO	P43490	P43490	0.319282	0.319282	0.00593214	0.0284302	12	P43490	NAMPT	Nicotinamide phosphoribosyltransferase	NAMPT_HUMAN	34	24.7709	1.24771	CVX	DMSO
CVX / DMSO	P51692	P51692	0.390931	0.390931	0.00590043	0.0284302	12	P51692	STAT5B	Signal transducer and activator of transcription 5B	STA5B_HUMAN	8	31.1239	1.31124	CVX	DMSO
CVX / DMSO	Q16594	Q16594	-0.091733	0.091733	0.00590621	0.0284302	12	Q16594	TAF9	Transcription initiation factor TFIID subunit 9	TAF9_HUMAN	7	-6.16052	0.938395	CVX	DMSO
CVX / DMSO	Q8N414	Q8N414	0.89703	0.89703	0.00589617	0.0284302	12	Q8N414	PGBD5	PiggyBac transposable element-derived protein 5	PGBD5_HUMAN	2	86.2229	1.86223	CVX	DMSO
CVX / DMSO	Q8WZA0	Q8WZA0	0.333269	0.333269	0.00592482	0.0284302	12	Q8WZA0	LZIC	Protein LZIC	LZIC_HUMAN	3	25.9865	1.25987	CVX	DMSO
CVX / DMSO	Q9BST9	Q9BST9	0.10973	0.10973	0.00584007	0.0284302	12	Q9BST9	RTKN	Rhotekin	RTKN_HUMAN	12	7.90266	1.07903	CVX	DMSO
CVX / DMSO	Q9HC38	Q9HC38	0.258075	0.258075	0.00588358	0.0284302	12	Q9HC38	GLOD4	Glyoxalase domain-containing protein 4	GLOD4_HUMAN	14	19.5882	1.19588	CVX	DMSO
CVX / DMSO	Q9NQ89	Q9NQ89	0.549393	0.549393	0.00591158	0.0284302	12	Q9NQ89	C12orf4	Protein C12orf4	CL004_HUMAN	1	46.347	1.46347	CVX	DMSO
CVX / DMSO	Q9NQA3	Q9NQA3	0.689137	0.689137	0.00587024	0.0284302	12	Q9NQA3	WASH6P	WAS protein family homolog 6	WASH6_HUMAN	2	61.2319	1.61232	CVX	DMSO
CVX / DMSO	Q9NTK5	Q9NTK5	0.257226	0.257226	0.00593541	0.0284302	12	Q9NTK5	OLA1	Obg-like ATPase 1	OLA1_HUMAN	24	19.5178	1.19518	CVX	DMSO
CVX / DMSO	Q9UPN3	Q9UPN3	0.146081	0.146081	0.00589587	0.0284302	12	Q9UPN3	MACF1	Microtubule-actin cross-linking factor 1, isoforms 1/2/3/5	MACF1_HUMAN	111	10.656	1.10656	CVX	DMSO
CVX / DMSO	P06396	P06396	0.181321	0.181321	0.00597781	0.0284766	12	P06396	GSN	Gelsolin	GELS_HUMAN	11	13.3922	1.13392	CVX	DMSO
CVX / DMSO	P15374	P15374	0.355808	0.355808	0.00597701	0.0284766	12	P15374	UCHL3	Ubiquitin carboxyl-terminal hydrolase isozyme L3	UCHL3_HUMAN	17	27.9702	1.2797	CVX	DMSO
CVX / DMSO	P61024	P61024	0.834428	0.834428	0.00597892	0.0284766	12	P61024	CKS1B	Cyclin-dependent kinases regulatory subunit 1	CKS1_HUMAN	2	78.3149	1.78315	CVX	DMSO
CVX / DMSO	Q2NKX8	Q2NKX8	0.227405	0.227405	0.00599575	0.0284766	12	Q2NKX8	ERCC6L	DNA excision repair protein ERCC-6-like	ERC6L_HUMAN	14	17.0727	1.17073	CVX	DMSO
CVX / DMSO	Q6VY07	Q6VY07	0.0769151	0.0769151	0.00598302	0.0284766	12	Q6VY07	PACS1	Phosphofurin acidic cluster sorting protein 1	PACS1_HUMAN	6	5.47603	1.05476	CVX	DMSO
CVX / DMSO	Q8NDH3	Q8NDH3	0.267331	0.267331	0.00599743	0.0284766	12	Q8NDH3	NPEPL1	Probable aminopeptidase NPEPL1	PEPL1_HUMAN	6	20.3579	1.20358	CVX	DMSO
CVX / DMSO	Q9BPX6	Q9BPX6	-0.13217	0.13217	0.00598317	0.0284766	12	Q9BPX6	MICU1	Calcium uptake protein 1, mitochondrial	MICU1_HUMAN	11	-8.75422	0.912458	CVX	DMSO
CVX / DMSO	P52907	P52907	0.134685	0.134685	0.00601889	0.0285083	12	P52907	CAPZA1	F-actin-capping protein subunit alpha-1	CAZA1_HUMAN	17	9.78532	1.09785	CVX	DMSO
CVX / DMSO	Q9HCM9	Q9HCM9	0.0900598	0.0900598	0.00601909	0.0285083	12	Q9HCM9	TRIM39	E3 ubiquitin-protein ligase TRIM39	TRI39_HUMAN	2	6.44143	1.06441	CVX	DMSO
CVX / DMSO	Q8IW50	Q8IW50	-0.395597	0.395597	0.00603954	0.0285697	12	Q8IW50	FAM219A	Protein FAM219A	F219A_HUMAN	1	-23.9825	0.760175	CVX	DMSO
CVX / DMSO	P45984	P45984	0.311031	0.311031	0.00605197	0.0285893	12	P45984	MAPK9	Mitogen-activated protein kinase 9	MK09_HUMAN	2	24.0594	1.24059	CVX	DMSO
CVX / DMSO	Q15631	Q15631	0.239197	0.239197	0.0060587	0.0285893	12	Q15631	TSN	Translin	TSN_HUMAN	11	18.0335	1.18034	CVX	DMSO
CVX / DMSO	O15305	O15305	0.441079	0.441079	0.00607114	0.0285984	12	O15305	PMM2	Phosphomannomutase 2	PMM2_HUMAN	7	35.762	1.35762	CVX	DMSO
CVX / DMSO	Q8WXG6	Q8WXG6	0.339746	0.339746	0.00608316	0.0285984	12	Q8WXG6	MADD	MAP kinase-activating death domain protein	MADD_HUMAN	5	26.5533	1.26553	CVX	DMSO
CVX / DMSO	Q9Y333	Q9Y333	0.170353	0.170353	0.00607723	0.0285984	12	Q9Y333	LSM2	U6 snRNA-associated Sm-like protein LSm2	LSM2_HUMAN	11	12.5334	1.12533	CVX	DMSO
CVX / DMSO	O75347	O75347	0.337053	0.337053	0.00609774	0.0286316	12	O75347	TBCA	Tubulin-specific chaperone A	TBCA_HUMAN	12	26.3174	1.26317	CVX	DMSO
CVX / DMSO	Q68CZ6	Q68CZ6	0.303194	0.303194	0.00610786	0.0286437	12	Q68CZ6	HAUS3	HAUS augmin-like complex subunit 3	HAUS3_HUMAN	4	23.3873	1.23387	CVX	DMSO
CVX / DMSO	P22681	P22681	0.360065	0.360065	0.00615799	0.0288079	12	P22681	CBL	E3 ubiquitin-protein ligase CBL	CBL_HUMAN	3	28.3484	1.28348	CVX	DMSO
CVX / DMSO	Q4G0X9	Q4G0X9	-1.387	1.387	0.00615092	0.0288079	12	Q4G0X9	CCDC40	Coiled-coil domain-containing protein 40	CCD40_HUMAN	1	-61.7642	0.382358	CVX	DMSO
CVX / DMSO	P34913	P34913	0.298026	0.298026	0.00621407	0.0289821	12	P34913	EPHX2	Bifunctional epoxide hydrolase 2	HYES_HUMAN	8	22.9461	1.22946	CVX	DMSO
CVX / DMSO	Q13177	Q13177	0.29106	0.29106	0.00623136	0.0289821	12	Q13177	PAK2	Serine/threonine-protein kinase PAK 2	PAK2_HUMAN	25	22.3539	1.22354	CVX	DMSO
CVX / DMSO	Q58WW2	Q58WW2	0.140765	0.140765	0.006214	0.0289821	12	Q58WW2	DCAF6	DDB1- and CUL4-associated factor 6	DCAF6_HUMAN	3	10.249	1.10249	CVX	DMSO
CVX / DMSO	Q7L7V1	Q7L7V1	0.394787	0.394787	0.00622618	0.0289821	12	Q7L7V1	DHX32	Putative pre-mRNA-splicing factor ATP-dependent RNA helicase DHX32	DHX32_HUMAN	12	31.4749	1.31475	CVX	DMSO
CVX / DMSO	Q96P47	Q96P47	-0.151359	0.151359	0.0062409	0.0289821	12	Q96P47	AGAP3	Arf-GAP with GTPase, ANK repeat and PH domain-containing protein 3	AGAP3_HUMAN	4	-9.95982	0.900402	CVX	DMSO
CVX / DMSO	Q9UHJ3	Q9UHJ3	-0.0793419	0.0793419	0.00623973	0.0289821	12	Q9UHJ3	SFMBT1	Scm-like with four MBT domains protein 1	SMBT1_HUMAN	12	-5.35107	0.946489	CVX	DMSO
CVX / DMSO	O14753	O14753	-0.47019	0.47019	0.00626732	0.0290008	12	O14753	OVOL1	Putative transcription factor Ovo-like 1	OVOL1_HUMAN	3	-27.8131	0.721869	CVX	DMSO
CVX / DMSO	Q6WCQ1	Q6WCQ1	-0.110717	0.110717	0.00625381	0.0290008	12	Q6WCQ1	MPRIP	Myosin phosphatase Rho-interacting protein	MPRIP_HUMAN	60	-7.38722	0.926128	CVX	DMSO
CVX / DMSO	Q9BRP1	Q9BRP1	0.11013	0.11013	0.00626777	0.0290008	12	Q9BRP1	PDCD2L	Programmed cell death protein 2-like	PDD2L_HUMAN	7	7.93258	1.07933	CVX	DMSO
CVX / DMSO	Q96CW5	Q96CW5	0.185809	0.185809	0.00627561	0.0290018	12	Q96CW5	TUBGCP3	Gamma-tubulin complex component 3	GCP3_HUMAN	22	13.7454	1.13745	CVX	DMSO
CVX / DMSO	Q99967	Q99967	0.320446	0.320446	0.00628759	0.029022	12	Q99967	CITED2	Cbp/p300-interacting transactivator 2	CITE2_HUMAN	1	24.8717	1.24872	CVX	DMSO
CVX / DMSO	O95825	O95825	0.438732	0.438732	0.00629531	0.0290225	12	O95825	CRYZL1	Quinone oxidoreductase-like protein 1	QORL1_HUMAN	10	35.5412	1.35541	CVX	DMSO
CVX / DMSO	Q96S44	Q96S44	0.282076	0.282076	0.00630602	0.0290367	12	Q96S44	TP53RK	EKC/KEOPS complex subunit TP53RK	PRPK_HUMAN	4	21.5944	1.21594	CVX	DMSO
CVX / DMSO	O75351	O75351	0.234077	0.234077	0.00631744	0.0290541	12	O75351	VPS4B	Vacuolar protein sorting-associated protein 4B	VPS4B_HUMAN	19	17.6154	1.17615	CVX	DMSO
CVX / DMSO	Q8NA72	Q8NA72	0.178624	0.178624	0.00633428	0.0290964	12	Q8NA72	POC5	Centrosomal protein POC5	POC5_HUMAN	3	13.1804	1.1318	CVX	DMSO
CVX / DMSO	Q01826	Q01826	-0.132253	0.132253	0.00634302	0.0291015	12	Q01826	SATB1	DNA-binding protein SATB1	SATB1_HUMAN	5	-8.75942	0.912406	CVX	DMSO
CVX / DMSO	O95684	O95684	0.197919	0.197919	0.00637659	0.0292203	12	O95684	CEP43	Centrosomal protein 43	CEP43_HUMAN	7	14.7042	1.14704	CVX	DMSO
CVX / DMSO	Q14019	Q14019	0.321902	0.321902	0.0063965	0.0292763	12	Q14019	COTL1	Coactosin-like protein	COTL1_HUMAN	17	24.9977	1.24998	CVX	DMSO
CVX / DMSO	O60678	O60678	0.324027	0.324027	0.0064199	0.0293481	12	O60678	PRMT3	Protein arginine N-methyltransferase 3	ANM3_HUMAN	11	25.182	1.25182	CVX	DMSO
CVX / DMSO	P22676	P22676	0.293524	0.293524	0.00645081	0.029454	12	P22676	CALB2	Calretinin	CALB2_HUMAN	18	22.563	1.22563	CVX	DMSO
CVX / DMSO	Q8TAT6	Q8TAT6	0.209369	0.209369	0.0064766	0.0295067	12	Q8TAT6	NPLOC4	Nuclear protein localization protein 4 homolog	NPL4_HUMAN	36	15.6182	1.15618	CVX	DMSO
CVX / DMSO	Q9P0R6	Q9P0R6	1.00944	1.00944	0.00647784	0.0295067	12	Q9P0R6	GSKIP	GSK3B-interacting protein	GSKIP_HUMAN	2	101.313	2.01313	CVX	DMSO
CVX / DMSO	Q9C0F1	Q9C0F1	0.291187	0.291187	0.00650091	0.0295764	12	Q9C0F1	CEP44	Centrosomal protein of 44 kDa	CEP44_HUMAN	2	22.3647	1.22365	CVX	DMSO
CVX / DMSO	Q567U6	Q567U6	0.254391	0.254391	0.00650954	0.0295804	12	Q567U6	CCDC93	Coiled-coil domain-containing protein 93	CCD93_HUMAN	6	19.2832	1.19283	CVX	DMSO
CVX / DMSO	O95405	O95405	0.243696	0.243696	0.00654325	0.0295923	12	O95405	ZFYVE9	Zinc finger FYVE domain-containing protein 9	ZFYV9_HUMAN	13	18.4022	1.18402	CVX	DMSO
CVX / DMSO	P17036	P17036	-0.111186	0.111186	0.0065284	0.0295923	12	P17036	ZNF3	Zinc finger protein 3	ZNF3_HUMAN	3	-7.41734	0.925827	CVX	DMSO
CVX / DMSO	Q15843	Q15843	0.197653	0.197653	0.00653686	0.0295923	12	Q15843	NEDD8	NEDD8	NEDD8_HUMAN	5	14.6831	1.14683	CVX	DMSO
CVX / DMSO	Q9NZ52	Q9NZ52	0.3696	0.3696	0.00653554	0.0295923	12	Q9NZ52	GGA3	ADP-ribosylation factor-binding protein GGA3	GGA3_HUMAN	1	29.1994	1.29199	CVX	DMSO
CVX / DMSO	Q8TF72	Q8TF72	-0.108876	0.108876	0.00655558	0.0296129	12	Q8TF72	SHROOM3	Protein Shroom3	SHRM3_HUMAN	15	-7.26899	0.92731	CVX	DMSO
CVX / DMSO	Q9UBV8	Q9UBV8	0.301189	0.301189	0.00661584	0.0298497	12	Q9UBV8	PEF1	Peflin	PEF1_HUMAN	5	23.216	1.23216	CVX	DMSO
CVX / DMSO	O95487	O95487	0.157595	0.157595	0.00663826	0.0298917	12	O95487	SEC24B	Protein transport protein Sec24B	SC24B_HUMAN	25	11.5426	1.11543	CVX	DMSO
CVX / DMSO	Q96RK0	Q96RK0	-0.189192	0.189192	0.00664085	0.0298917	12	Q96RK0	CIC	Protein capicua homolog	CIC_HUMAN	5	-12.2903	0.877097	CVX	DMSO
CVX / DMSO	Q96MT8	Q96MT8	1.03342	1.03342	0.00666003	0.0299426	12	Q96MT8	CEP63	Centrosomal protein of 63 kDa	CEP63_HUMAN	2	104.688	2.04688	CVX	DMSO
CVX / DMSO	Q9H8W4	Q9H8W4	0.315015	0.315015	0.00666935	0.0299491	12	Q9H8W4	PLEKHF2	Pleckstrin homology domain-containing family F member 2	PKHF2_HUMAN	4	24.4025	1.24402	CVX	DMSO
CVX / DMSO	Q8WXI4	Q8WXI4	0.400029	0.400029	0.00670076	0.0300548	12	Q8WXI4	ACOT11	Acyl-coenzyme A thioesterase 11	ACO11_HUMAN	2	31.9535	1.31953	CVX	DMSO
CVX / DMSO	Q9BXW9	Q9BXW9	0.130242	0.130242	0.0067106	0.0300635	12	Q9BXW9	FANCD2	Fanconi anemia group D2 protein	FACD2_HUMAN	10	9.4477	1.09448	CVX	DMSO
CVX / DMSO	Q8WV16	Q8WV16	0.00795171	0.00795171	0.00672106	0.030075	12	Q8WV16	DCAF4	DDB1- and CUL4-associated factor 4	DCAF4_HUMAN	3	0.552692	1.00553	CVX	DMSO
CVX / DMSO	Q5SY16	Q5SY16	-0.138266	0.138266	0.00675298	0.0301116	12	Q5SY16	NOL9	Polynucleotide 5'-hydroxyl-kinase NOL9	NOL9_HUMAN	14	-9.13896	0.90861	CVX	DMSO
CVX / DMSO	Q96FJ0	Q96FJ0	0.188922	0.188922	0.00675157	0.0301116	12	Q96FJ0	STAMBPL1	AMSH-like protease	STALP_HUMAN	6	13.9912	1.13991	CVX	DMSO
CVX / DMSO	Q9UBP0	Q9UBP0	0.304855	0.304855	0.0067436	0.0301116	12	Q9UBP0	SPAST	Spastin	SPAST_HUMAN	1	23.5294	1.23529	CVX	DMSO
CVX / DMSO	P53618	P53618	0.27716	0.27716	0.0067685	0.0301456	12	P53618	COPB1	Coatomer subunit beta	COPB_HUMAN	45	21.1807	1.21181	CVX	DMSO
CVX / DMSO	O15116	O15116	0.158157	0.158157	0.00682496	0.0301464	12	O15116	LSM1	U6 snRNA-associated Sm-like protein LSm1	LSM1_HUMAN	2	11.5861	1.11586	CVX	DMSO
CVX / DMSO	Q08AF3	Q08AF3	1.34124	1.34124	0.00679843	0.0301464	12	Q08AF3	SLFN5	Schlafen family member 5	SLFN5_HUMAN	2	153.369	2.53369	CVX	DMSO
CVX / DMSO	Q32P44	Q32P44	0.202462	0.202462	0.00680972	0.0301464	12	Q32P44	EML3	Echinoderm microtubule-associated protein-like 3	EMAL3_HUMAN	8	15.066	1.15066	CVX	DMSO
CVX / DMSO	Q8IX90	Q8IX90	0.190811	0.190811	0.00682115	0.0301464	12	Q8IX90	SKA3	Spindle and kinetochore-associated protein 3	SKA3_HUMAN	7	14.1405	1.14141	CVX	DMSO
CVX / DMSO	Q8WUR7	Q8WUR7	0.889244	0.889244	0.00683203	0.0301464	12	Q8WUR7	C15orf40	UPF0235 protein C15orf40	CO040_HUMAN	2	85.2206	1.85221	CVX	DMSO
CVX / DMSO	Q96JI7	Q96JI7	0.203517	0.203517	0.00677781	0.0301464	12	Q96JI7	SPG11	Spatacsin	SPTCS_HUMAN	3	15.1502	1.1515	CVX	DMSO
CVX / DMSO	Q9H7C9	Q9H7C9	0.619557	0.619557	0.00682735	0.0301464	12	Q9H7C9	AAMDC	Mth938 domain-containing protein	AAMDC_HUMAN	2	53.6403	1.5364	CVX	DMSO
CVX / DMSO	Q9NRH1	Q9NRH1	0.42009	0.42009	0.00678735	0.0301464	12	Q9NRH1	YAE1	Protein YAE1 homolog	YAE1_HUMAN	4	33.8011	1.33801	CVX	DMSO
CVX / DMSO	Q96G01	Q96G01	0.436074	0.436074	0.00684983	0.03019	12	Q96G01	BICD1	Protein bicaudal D homolog 1	BICD1_HUMAN	2	35.2918	1.35292	CVX	DMSO
CVX / DMSO	O14773	O14773	0.296773	0.296773	0.00689481	0.0303167	12	O14773	TPP1	Tripeptidyl-peptidase 1	TPP1_HUMAN	8	22.8393	1.22839	CVX	DMSO
CVX / DMSO	Q14994	Q14994	0.524552	0.524552	0.00690247	0.0303167	12	Q14994	NR1I3	Nuclear receptor subfamily 1 group I member 3	NR1I3_HUMAN	1	43.8487	1.43849	CVX	DMSO
CVX / DMSO	Q86SX6	Q86SX6	-0.195162	0.195162	0.00689555	0.0303167	12	Q86SX6	GLRX5	Glutaredoxin-related protein 5, mitochondrial	GLRX5_HUMAN	7	-12.6525	0.873475	CVX	DMSO
CVX / DMSO	Q2TAA2	Q2TAA2	0.765522	0.765522	0.00692709	0.0303898	12	Q2TAA2	IAH1	Isoamyl acetate-hydrolyzing esterase 1 homolog	IAH1_HUMAN	5	69.9985	1.69999	CVX	DMSO
CVX / DMSO	P31939	P31939	0.279687	0.279687	0.00694825	0.0304476	12	P31939	ATIC	Bifunctional purine biosynthesis protein ATIC	PUR9_HUMAN	39	21.3931	1.21393	CVX	DMSO
CVX / DMSO	Q01484	Q01484	0.180471	0.180471	0.00698314	0.0305653	12	Q01484	ANK2	Ankyrin-2	ANK2_HUMAN	4	13.3254	1.13325	CVX	DMSO
CVX / DMSO	O14908	O14908	0.216818	0.216818	0.00699492	0.0305817	12	O14908	GIPC1	PDZ domain-containing protein GIPC1	GIPC1_HUMAN	16	16.2168	1.16217	CVX	DMSO
CVX / DMSO	P53602	P53602	0.447779	0.447779	0.00701808	0.0306478	12	P53602	MVD	Diphosphomevalonate decarboxylase	MVD1_HUMAN	8	36.3939	1.36394	CVX	DMSO
CVX / DMSO	P62753	P62753	-0.126881	0.126881	0.00703724	0.0306962	12	P62753	RPS6	40S ribosomal protein S6	RS6_HUMAN	22	-8.41908	0.915809	CVX	DMSO
CVX / DMSO	Q13438	Q13438	0.191743	0.191743	0.00706609	0.0307868	12	Q13438	OS9	Protein OS-9	OS9_HUMAN	12	14.2143	1.14214	CVX	DMSO
CVX / DMSO	Q14444	Q14444	0.0948173	0.0948173	0.00709134	0.0308615	12	Q14444	CAPRIN1	Caprin-1	CAPR1_HUMAN	23	6.79302	1.06793	CVX	DMSO
CVX / DMSO	Q9Y5Z9	Q9Y5Z9	-0.746902	0.746902	0.00713091	0.0309983	12	Q9Y5Z9	UBIAD1	UbiA prenyltransferase domain-containing protein 1	UBIA1_HUMAN	3	-40.4118	0.595882	CVX	DMSO
CVX / DMSO	O15304	O15304	0.616488	0.616488	0.00715311	0.0310593	12	O15304	SIVA1	Apoptosis regulatory protein Siva	SIVA_HUMAN	1	53.3139	1.53314	CVX	DMSO
CVX / DMSO	P52788	P52788	0.254103	0.254103	0.00720076	0.0311951	12	P52788	SMS	Spermine synthase	SPSY_HUMAN	16	19.2594	1.19259	CVX	DMSO
CVX / DMSO	Q15643	Q15643	-0.133254	0.133254	0.00720014	0.0311951	12	Q15643	TRIP11	Thyroid receptor-interacting protein 11	TRIPB_HUMAN	100	-8.82275	0.911772	CVX	DMSO
CVX / DMSO	Q2M2I8	Q2M2I8	0.28433	0.28433	0.00722078	0.0312394	12	Q2M2I8	AAK1	AP2-associated protein kinase 1	AAK1_HUMAN	15	21.7845	1.21784	CVX	DMSO
CVX / DMSO	Q6YHU6	Q6YHU6	0.275675	0.275675	0.0072356	0.0312394	12	Q6YHU6	THADA	Thyroid adenoma-associated protein	THADA_HUMAN	17	21.056	1.21056	CVX	DMSO
CVX / DMSO	Q9UK41	Q9UK41	0.300733	0.300733	0.00722746	0.0312394	12	Q9UK41	VPS28	Vacuolar protein sorting-associated protein 28 homolog	VPS28_HUMAN	9	23.177	1.23177	CVX	DMSO
CVX / DMSO	P21359	P21359	0.139615	0.139615	0.00725181	0.031274	12	P21359	NF1	Neurofibromin	NF1_HUMAN	24	10.1611	1.10161	CVX	DMSO
CVX / DMSO	Q9NQS1	Q9NQS1	0.195891	0.195891	0.00726233	0.0312839	12	Q9NQS1	AVEN	Cell death regulator Aven	AVEN_HUMAN	6	14.5431	1.14543	CVX	DMSO
CVX / DMSO	O94823	O94823	0.31466	0.31466	0.0072875	0.0313214	12	O94823	ATP10B	Phospholipid-transporting ATPase VB	AT10B_HUMAN	2	24.3718	1.24372	CVX	DMSO
CVX / DMSO	P49247	P49247	0.267177	0.267177	0.007282	0.0313214	12	P49247	RPIA	Ribose-5-phosphate isomerase	RPIA_HUMAN	12	20.3451	1.20345	CVX	DMSO
CVX / DMSO	Q9BUP3	Q9BUP3	0.0822318	0.0822318	0.00729879	0.0313346	12	Q9BUP3	HTATIP2	Oxidoreductase HTATIP2	HTAI2_HUMAN	19	5.86544	1.05865	CVX	DMSO
CVX / DMSO	Q9C0B7	Q9C0B7	0.356522	0.356522	0.00733453	0.0314172	12	Q9C0B7	TANGO6	Transport and Golgi organization protein 6 homolog	TNG6_HUMAN	2	28.0336	1.28034	CVX	DMSO
CVX / DMSO	Q9H2G9	Q9H2G9	-0.289587	0.289587	0.00733351	0.0314172	12	Q9H2G9	BLZF1	Golgin-45	GO45_HUMAN	6	-18.1864	0.818136	CVX	DMSO
CVX / DMSO	P09237	P09237	0.453345	0.453345	0.00738598	0.0315721	12	P09237	MMP7	Matrilysin	MMP7_HUMAN	1	36.9211	1.36921	CVX	DMSO
CVX / DMSO	Q96RT7	Q96RT7	0.231001	0.231001	0.00738727	0.0315721	12	Q96RT7	TUBGCP6	Gamma-tubulin complex component 6	GCP6_HUMAN	6	17.3649	1.17365	CVX	DMSO
CVX / DMSO	O43164	O43164	0.200499	0.200499	0.00740684	0.0316202	12	O43164	PJA2	E3 ubiquitin-protein ligase Praja-2	PJA2_HUMAN	5	14.9096	1.1491	CVX	DMSO
CVX / DMSO	Q8TD19	Q8TD19	0.230454	0.230454	0.00742806	0.0316399	12	Q8TD19	NEK9	Serine/threonine-protein kinase Nek9	NEK9_HUMAN	21	17.3204	1.1732	CVX	DMSO
CVX / DMSO	Q99707	Q99707	0.140201	0.140201	0.00743636	0.0316399	12	Q99707	MTR	Methionine synthase	METH_HUMAN	7	10.2058	1.10206	CVX	DMSO
CVX / DMSO	Q9Y6E2	Q9Y6E2	0.243993	0.243993	0.00743186	0.0316399	12	Q9Y6E2	BZW2	Basic leucine zipper and W2 domain-containing protein 2	BZW2_HUMAN	24	18.4266	1.18427	CVX	DMSO
CVX / DMSO	O75394	O75394	-0.339519	0.339519	0.00746715	0.031712	12	O75394	MRPL33	39S ribosomal protein L33, mitochondrial	RM33_HUMAN	2	-20.9695	0.790305	CVX	DMSO
CVX / DMSO	P01833	P01833	0.389764	0.389764	0.00746997	0.031712	12	P01833	PIGR	Polymeric immunoglobulin receptor	PIGR_HUMAN	4	31.0179	1.31018	CVX	DMSO
CVX / DMSO	O95340	O95340	0.410029	0.410029	0.0075069	0.0318333	12	O95340	PAPSS2	Bifunctional 3'-phosphoadenosine 5'-phosphosulfate synthase 2	PAPS2_HUMAN	2	32.8713	1.32871	CVX	DMSO
CVX / DMSO	Q92664	Q92664	0.352659	0.352659	0.0075167	0.0318394	12	Q92664	GTF3A	Transcription factor IIIA	TF3A_HUMAN	3	27.6912	1.27691	CVX	DMSO
CVX / DMSO	P28676	P28676	0.248603	0.248603	0.00757612	0.0318783	12	P28676	GCA	Grancalcin	GRAN_HUMAN	7	18.8056	1.18806	CVX	DMSO
CVX / DMSO	P58546	P58546	0.523737	0.523737	0.00756109	0.0318783	12	P58546	MTPN	Myotrophin	MTPN_HUMAN	8	43.7674	1.43767	CVX	DMSO
CVX / DMSO	P61081	P61081	0.487865	0.487865	0.00755612	0.0318783	12	P61081	UBE2M	NEDD8-conjugating enzyme Ubc12	UBC12_HUMAN	8	40.2368	1.40237	CVX	DMSO
CVX / DMSO	Q9H223	Q9H223	0.269942	0.269942	0.00755854	0.0318783	12	Q9H223	EHD4	EH domain-containing protein 4	EHD4_HUMAN	31	20.5759	1.20576	CVX	DMSO
CVX / DMSO	Q9ULT8	Q9ULT8	0.23818	0.23818	0.00756187	0.0318783	12	Q9ULT8	HECTD1	E3 ubiquitin-protein ligase HECTD1	HECD1_HUMAN	34	17.9504	1.1795	CVX	DMSO
CVX / DMSO	Q9Y5R8	Q9Y5R8	0.383925	0.383925	0.00756869	0.0318783	12	Q9Y5R8	TRAPPC1	Trafficking protein particle complex subunit 1	TPPC1_HUMAN	4	30.4887	1.30489	CVX	DMSO
CVX / DMSO	P30086	P30086	0.403811	0.403811	0.00760168	0.0319506	12	P30086	PEBP1	Phosphatidylethanolamine-binding protein 1	PEBP1_HUMAN	15	32.2999	1.323	CVX	DMSO
CVX / DMSO	Q96GA3	Q96GA3	0.183792	0.183792	0.0076236	0.0320074	12	Q96GA3	LTV1	Protein LTV1 homolog	LTV1_HUMAN	8	13.5865	1.13587	CVX	DMSO
CVX / DMSO	A0A6I8PU40	A0A6I8PU40	-0.168605	0.168605	0.00764757	0.0320347	12	A0A6I8PU40	TUG1	Taurine up-regulated 1	A0A6I8PU40_HUMAN	1	-11.0297	0.889703	CVX	DMSO
CVX / DMSO	O00399	O00399	0.188168	0.188168	0.00765207	0.0320347	12	O00399	DCTN6	Dynactin subunit 6	DCTN6_HUMAN	2	13.9316	1.13932	CVX	DMSO
CVX / DMSO	P23142	P23142	0.275345	0.275345	0.00765772	0.0320347	12	P23142	FBLN1	Fibulin-1	FBLN1_HUMAN	6	21.0283	1.21028	CVX	DMSO
CVX / DMSO	Q07283	Q07283	0.258724	0.258724	0.00766375	0.0320347	12	Q07283	TCHH	Trichohyalin	TRHY_HUMAN	2	19.642	1.19642	CVX	DMSO
CVX / DMSO	Q9H2D6	Q9H2D6	0.129416	0.129416	0.00768252	0.0320779	12	Q9H2D6	TRIOBP	TRIO and F-actin-binding protein	TARA_HUMAN	30	9.38512	1.09385	CVX	DMSO
CVX / DMSO	Q16626	Q16626	0.595629	0.595629	0.00771163	0.0321642	12	Q16626	MEA1	Male-enhanced antigen 1	MEA1_HUMAN	1	51.1131	1.51113	CVX	DMSO
CVX / DMSO	P02679	P02679	-1.31812	1.31812	0.00775623	0.0323148	12	P02679	FGG	Fibrinogen gamma chain	FIBG_HUMAN	2	-59.8943	0.401057	CVX	DMSO
CVX / DMSO	Q7Z6K5	Q7Z6K5	0.426696	0.426696	0.00776633	0.0323163	12	Q7Z6K5	ARPIN	Arpin	ARPIN_HUMAN	2	34.4152	1.34415	CVX	DMSO
CVX / DMSO	Q9Y2Y1	Q9Y2Y1	-0.264162	0.264162	0.00777355	0.0323163	12	Q9Y2Y1	POLR3K	DNA-directed RNA polymerase III subunit RPC10	RPC10_HUMAN	1	-16.7318	0.832682	CVX	DMSO
CVX / DMSO	P42566	P42566	0.227441	0.227441	0.00779064	0.0323486	12	P42566	EPS15	Epidermal growth factor receptor substrate 15	EPS15_HUMAN	20	17.0757	1.17076	CVX	DMSO
CVX / DMSO	Q15653	Q15653	0.253678	0.253678	0.00781069	0.0323486	12	Q15653	NFKBIB	NF-kappa-B inhibitor beta	IKBB_HUMAN	2	19.2243	1.19224	CVX	DMSO
CVX / DMSO	Q99755	Q99755	-0.249901	0.249901	0.00781531	0.0323486	12	Q99755	PIP5K1A	Phosphatidylinositol 4-phosphate 5-kinase type-1 alpha	PI51A_HUMAN	14	-15.9046	0.840954	CVX	DMSO
CVX / DMSO	Q9NQT8	Q9NQT8	0.0792578	0.0792578	0.00779852	0.0323486	12	Q9NQT8	KIF13B	Kinesin-like protein KIF13B	KI13B_HUMAN	9	5.64744	1.05647	CVX	DMSO
CVX / DMSO	O14562	O14562	0.305939	0.305939	0.00782756	0.0323641	12	O14562	UBFD1	Ubiquitin domain-containing protein UBFD1	UBFD1_HUMAN	10	23.6223	1.23622	CVX	DMSO
CVX / DMSO	P10915	P10915	0.383568	0.383568	0.00784647	0.0324071	12	P10915	HAPLN1	Hyaluronan and proteoglycan link protein 1	HPLN1_HUMAN	1	30.4564	1.30456	CVX	DMSO
CVX / DMSO	Q9Y3D2	Q9Y3D2	-0.159299	0.159299	0.0078717	0.0324761	12	Q9Y3D2	MSRB2	Methionine-R-sulfoxide reductase B2, mitochondrial	MSRB2_HUMAN	7	-10.454	0.89546	CVX	DMSO
CVX / DMSO	O15379	O15379	-0.0734839	0.0734839	0.00791505	0.0326196	12	O15379	HDAC3	Histone deacetylase 3	HDAC3_HUMAN	11	-4.96597	0.95034	CVX	DMSO
CVX / DMSO	P49754	P49754	0.27008	0.27008	0.00792819	0.0326252	12	P49754	VPS41	Vacuolar protein sorting-associated protein 41 homolog	VPS41_HUMAN	14	20.5874	1.20587	CVX	DMSO
CVX / DMSO	Q6ZSR9	Q6ZSR9	0.289601	0.289601	0.00794211	0.0326252	12	Q6ZSR9	NaN	Uncharacterized protein FLJ45252	YJ005_HUMAN	9	22.2302	1.2223	CVX	DMSO
CVX / DMSO	Q9UHD8	Q9UHD8	0.270961	0.270961	0.0079403	0.0326252	12	Q9UHD8	SEPTIN9	Septin-9	SEPT9_HUMAN	50	20.6611	1.20661	CVX	DMSO
CVX / DMSO	Q8N392	Q8N392	0.320533	0.320533	0.00795547	0.0326449	12	Q8N392	ARHGAP18	Rho GTPase-activating protein 18	RHG18_HUMAN	3	24.8792	1.24879	CVX	DMSO
CVX / DMSO	P62633	P62633	0.201013	0.201013	0.00796857	0.0326634	12	P62633	CNBP	CCHC-type zinc finger nucleic acid binding protein	CNBP_HUMAN	15	14.9505	1.14951	CVX	DMSO
CVX / DMSO	P49441	P49441	0.362302	0.362302	0.00799866	0.0326839	12	P49441	INPP1	Inositol polyphosphate 1-phosphatase	INPP_HUMAN	7	28.5475	1.28548	CVX	DMSO
CVX / DMSO	Q6FI81	Q6FI81	0.28857	0.28857	0.00799163	0.0326839	12	Q6FI81	CIAPIN1	Anamorsin	CPIN1_HUMAN	15	22.1429	1.22143	CVX	DMSO
CVX / DMSO	Q9BQ67	Q9BQ67	-0.21519	0.21519	0.00799933	0.0326839	12	Q9BQ67	GRWD1	Glutamate-rich WD repeat-containing protein 1	GRWD1_HUMAN	18	-13.8567	0.861433	CVX	DMSO
CVX / DMSO	Q96CM8	Q96CM8	-0.366099	0.366099	0.00801195	0.0327004	12	Q96CM8	ACSF2	Medium-chain acyl-CoA ligase ACSF2, mitochondrial	ACSF2_HUMAN	10	-22.4122	0.775878	CVX	DMSO
CVX / DMSO	P48200	P48200	0.261659	0.261659	0.00808186	0.0329505	12	P48200	IREB2	Iron-responsive element-binding protein 2	IREB2_HUMAN	4	19.8856	1.19886	CVX	DMSO
CVX / DMSO	P24941	P24941	0.187832	0.187832	0.00811861	0.0330295	12	P24941	CDK2	Cyclin-dependent kinase 2	CDK2_HUMAN	16	13.9051	1.13905	CVX	DMSO
CVX / DMSO	Q5T5U3	Q5T5U3	-0.24714	0.24714	0.00811085	0.0330295	12	Q5T5U3	ARHGAP21	Rho GTPase-activating protein 21	RHG21_HUMAN	16	-15.7435	0.842565	CVX	DMSO
CVX / DMSO	Q9UK22	Q9UK22	0.455633	0.455633	0.00813416	0.0330575	12	Q9UK22	FBXO2	F-box only protein 2	FBX2_HUMAN	2	37.1385	1.37138	CVX	DMSO
CVX / DMSO	Q96ME1	Q96ME1	0.30132	0.30132	0.00818904	0.0332451	12	Q96ME1	FBXL18	F-box/LRR-repeat protein 18	FXL18_HUMAN	6	23.2271	1.23227	CVX	DMSO
CVX / DMSO	P02042;P68871	P02042;P68871	-0.590042	0.590042	0.00823719	0.0333471	12	P02042;P68871	HBD;HBB	Hemoglobin subunit delta;Hemoglobin subunit beta	HBD_HUMAN;HBB_HUMAN	1	-33.5676	0.664324	CVX	DMSO
CVX / DMSO	Q15418	Q15418	0.259213	0.259213	0.00823619	0.0333471	12	Q15418	RPS6KA1	Ribosomal protein S6 kinase alpha-1	KS6A1_HUMAN	14	19.6825	1.19683	CVX	DMSO
CVX / DMSO	Q8WU79	Q8WU79	0.464219	0.464219	0.00824046	0.0333471	12	Q8WU79	SMAP2	Stromal membrane-associated protein 2	SMAP2_HUMAN	4	37.957	1.37957	CVX	DMSO
CVX / DMSO	P42345	P42345	-0.1187	0.1187	0.00825963	0.0333892	12	P42345	MTOR	Serine/threonine-protein kinase mTOR	MTOR_HUMAN	49	-7.89829	0.921017	CVX	DMSO
CVX / DMSO	Q8N4B1	Q8N4B1	0.430989	0.430989	0.00829741	0.0334355	12	Q8N4B1	PHETA1	Sesquipedalian-1	SESQ1_HUMAN	3	34.8158	1.34816	CVX	DMSO
CVX / DMSO	Q9NVA2	Q9NVA2	0.362266	0.362266	0.00829602	0.0334355	12	Q9NVA2	SEPTIN11	Septin-11	SEP11_HUMAN	23	28.5443	1.28544	CVX	DMSO
CVX / DMSO	Q9UPZ3	Q9UPZ3	0.723022	0.723022	0.00828649	0.0334355	12	Q9UPZ3	HPS5	Hermansky-Pudlak syndrome 5 protein	HPS5_HUMAN	5	65.0636	1.65064	CVX	DMSO
CVX / DMSO	Q3L8U1	Q3L8U1	0.233275	0.233275	0.00833203	0.0334698	12	Q3L8U1	CHD9	Chromodomain-helicase-DNA-binding protein 9	CHD9_HUMAN	4	17.55	1.1755	CVX	DMSO
CVX / DMSO	Q9P2G9	Q9P2G9	0.471873	0.471873	0.00831882	0.0334698	12	Q9P2G9	KLHL8	Kelch-like protein 8	KLHL8_HUMAN	3	38.6909	1.38691	CVX	DMSO
CVX / DMSO	Q9UBP9	Q9UBP9	0.315398	0.315398	0.0083323	0.0334698	12	Q9UBP9	GULP1	PTB domain-containing engulfment adapter protein 1	GULP1_HUMAN	2	24.4355	1.24436	CVX	DMSO
CVX / DMSO	Q9UQ13	Q9UQ13	0.19562	0.19562	0.00835228	0.0335147	12	Q9UQ13	SHOC2	Leucine-rich repeat protein SHOC-2	SHOC2_HUMAN	5	14.5216	1.14522	CVX	DMSO
CVX / DMSO	P63313	P63313	0.354368	0.354368	0.00839014	0.0336311	12	P63313	TMSB10	Thymosin beta-10	TYB10_HUMAN	8	27.8425	1.27843	CVX	DMSO
CVX / DMSO	Q5TCZ1	Q5TCZ1	0.25067	0.25067	0.00839894	0.0336311	12	Q5TCZ1	SH3PXD2A	SH3 and PX domain-containing protein 2A	SPD2A_HUMAN	1	18.9759	1.18976	CVX	DMSO
CVX / DMSO	Q6IA69	Q6IA69	0.0405693	0.0405693	0.00841946	0.0336595	10	Q6IA69	NADSYN1	Glutamine-dependent NAD(+) synthetase	NADE_HUMAN	1	2.85196	1.02852	CVX	DMSO
CVX / DMSO	Q9H4F1	Q9H4F1	-1.64278	1.64278	0.00842371	0.0336595	12	Q9H4F1	ST6GALNAC4	Alpha-N-acetyl-neuraminyl-2,3-beta-galactosyl-1,3-N-acetyl-galactosaminide alpha-2,6-sialyltransferase	SIA7D_HUMAN	1	-67.9761	0.320239	CVX	DMSO
CVX / DMSO	O75354	O75354	-1.17202	1.17202	0.00846488	0.0337178	12	O75354	ENTPD6	Ectonucleoside triphosphate diphosphohydrolase 6	ENTP6_HUMAN	4	-55.6201	0.443799	CVX	DMSO
CVX / DMSO	P37802	P37802	0.383593	0.383593	0.00846463	0.0337178	12	P37802	TAGLN2	Transgelin-2	TAGL2_HUMAN	19	30.4587	1.30459	CVX	DMSO
CVX / DMSO	Q9H5V7	Q9H5V7	0.256913	0.256913	0.00845855	0.0337178	12	Q9H5V7	IKZF5	Zinc finger protein Pegasus	IKZF5_HUMAN	2	19.4919	1.19492	CVX	DMSO
CVX / DMSO	P04406	P04406	0.281815	0.281815	0.00849805	0.0337309	12	P04406	GAPDH	Glyceraldehyde-3-phosphate dehydrogenase	G3P_HUMAN	33	21.5723	1.21572	CVX	DMSO
CVX / DMSO	Q6XQN6	Q6XQN6	0.280339	0.280339	0.00849656	0.0337309	12	Q6XQN6	NAPRT	Nicotinate phosphoribosyltransferase	PNCB_HUMAN	16	21.448	1.21448	CVX	DMSO
CVX / DMSO	Q96AT9	Q96AT9	0.276521	0.276521	0.00850359	0.0337309	12	Q96AT9	RPE	Ribulose-phosphate 3-epimerase	RPE_HUMAN	4	21.127	1.21127	CVX	DMSO
CVX / DMSO	Q9Y2V7	Q9Y2V7	-0.337308	0.337308	0.00849384	0.0337309	12	Q9Y2V7	COG6	Conserved oligomeric Golgi complex subunit 6	COG6_HUMAN	13	-20.8483	0.791517	CVX	DMSO
CVX / DMSO	Q8NFH3	Q8NFH3	0.0950174	0.0950174	0.00852955	0.0337636	12	Q8NFH3	NUP43	Nucleoporin Nup43	NUP43_HUMAN	11	6.80783	1.06808	CVX	DMSO
CVX / DMSO	Q96B26	Q96B26	-0.0642539	0.0642539	0.00852572	0.0337636	12	Q96B26	EXOSC8	Exosome complex component RRP43	EXOS8_HUMAN	9	-4.35602	0.95644	CVX	DMSO
CVX / DMSO	P40121	P40121	0.253998	0.253998	0.00858075	0.0339127	12	P40121	CAPG	Macrophage-capping protein	CAPG_HUMAN	7	19.2507	1.19251	CVX	DMSO
CVX / DMSO	Q9UN37	Q9UN37	0.35582	0.35582	0.00858505	0.0339127	12	Q9UN37	VPS4A	Vacuolar protein sorting-associated protein 4A	VPS4A_HUMAN	12	27.9713	1.27971	CVX	DMSO
CVX / DMSO	Q2TB18	Q2TB18	-0.661976	0.661976	0.00859532	0.0339181	12	Q2TB18	ASTE1	Protein asteroid homolog 1	ASTE1_HUMAN	1	-36.7988	0.632012	CVX	DMSO
CVX / DMSO	Q96HP4	Q96HP4	-0.258804	0.258804	0.00861084	0.033943	12	Q96HP4	OXNAD1	Oxidoreductase NAD-binding domain-containing protein 1	OXND1_HUMAN	8	-16.422	0.83578	CVX	DMSO
CVX / DMSO	Q96K80	Q96K80	0.224403	0.224403	0.00862677	0.033943	12	Q96K80	ZC3H10	Zinc finger CCCH domain-containing protein 10	ZC3HA_HUMAN	2	16.8294	1.16829	CVX	DMSO
CVX / DMSO	Q9C035	Q9C035	0.350139	0.350139	0.00862837	0.033943	12	Q9C035	TRIM5	Tripartite motif-containing protein 5	TRIM5_HUMAN	2	27.4684	1.27468	CVX	DMSO
CVX / DMSO	Q13303	Q13303	0.272678	0.272678	0.00866053	0.0339993	12	Q13303	KCNAB2	Voltage-gated potassium channel subunit beta-2	KCAB2_HUMAN	2	20.8048	1.20805	CVX	DMSO
CVX / DMSO	Q9Y3C8	Q9Y3C8	0.285948	0.285948	0.00865432	0.0339993	12	Q9Y3C8	UFC1	Ubiquitin-fold modifier-conjugating enzyme 1	UFC1_HUMAN	8	21.9211	1.21921	CVX	DMSO
CVX / DMSO	P31947	P31947	0.245657	0.245657	0.00869565	0.034102	12	P31947	SFN	14-3-3 protein sigma	1433S_HUMAN	19	18.5633	1.18563	CVX	DMSO
CVX / DMSO	Q9H444	Q9H444	0.170628	0.170628	0.00873059	0.0342038	12	Q9H444	CHMP4B	Charged multivesicular body protein 4b	CHM4B_HUMAN	8	12.5548	1.12555	CVX	DMSO
CVX / DMSO	P35237	P35237	0.307565	0.307565	0.00875597	0.0342259	12	P35237	SERPINB6	Serpin B6	SPB6_HUMAN	16	23.7617	1.23762	CVX	DMSO
CVX / DMSO	Q14690	Q14690	-0.245218	0.245218	0.00877154	0.0342259	12	Q14690	PDCD11	Protein RRP5 homolog	RRP5_HUMAN	60	-15.6312	0.843688	CVX	DMSO
CVX / DMSO	Q96GX2	Q96GX2	0.289081	0.289081	0.00878118	0.0342259	12	Q96GX2	ATXN7L3B	Ataxin-7-like protein 3B	A7L3B_HUMAN	2	22.1862	1.22186	CVX	DMSO
CVX / DMSO	Q9H910	Q9H910	0.304539	0.304539	0.00877287	0.0342259	12	Q9H910	JPT2	Jupiter microtubule associated homolog 2	JUPI2_HUMAN	13	23.5024	1.23502	CVX	DMSO
CVX / DMSO	Q9NZL4	Q9NZL4	0.247201	0.247201	0.00874989	0.0342259	12	Q9NZL4	HSPBP1	Hsp70-binding protein 1	HPBP1_HUMAN	21	18.6902	1.1869	CVX	DMSO
CVX / DMSO	P63172	P63172	0.519125	0.519125	0.0087966	0.034251	12	P63172	DYNLT1	Dynein light chain Tctex-type 1	DYLT1_HUMAN	3	43.3086	1.43309	CVX	DMSO
CVX / DMSO	A5YM69	A5YM69	-0.0899326	0.0899326	0.0089844	0.0343201	12	A5YM69	ARHGEF35	Rho guanine nucleotide exchange factor 35	ARG35_HUMAN	1	-6.04334	0.939567	CVX	DMSO
CVX / DMSO	O00479	O00479	-0.0179821	0.0179821	0.00909523	0.0343201	12	O00479	HMGN4	High mobility group nucleosome-binding domain-containing protein 4	HMGN4_HUMAN	3	-1.23869	0.987613	CVX	DMSO
CVX / DMSO	O75319	O75319	0.115269	0.115269	0.00902788	0.0343201	12	O75319	DUSP11	RNA/RNP complex-1-interacting phosphatase	DUS11_HUMAN	14	8.3177	1.08318	CVX	DMSO
CVX / DMSO	O94760	O94760	0.296846	0.296846	0.00897137	0.0343201	12	O94760	DDAH1	N(G),N(G)-dimethylarginine dimethylaminohydrolase 1	DDAH1_HUMAN	13	22.8455	1.22846	CVX	DMSO
CVX / DMSO	P11413	P11413	0.269122	0.269122	0.00906769	0.0343201	12	P11413	G6PD	Glucose-6-phosphate 1-dehydrogenase	G6PD_HUMAN	38	20.5074	1.20507	CVX	DMSO
CVX / DMSO	P49458	P49458	0.107439	0.107439	0.00904659	0.0343201	12	P49458	SRP9	Signal recognition particle 9 kDa protein	SRP09_HUMAN	8	7.73145	1.07731	CVX	DMSO
CVX / DMSO	P60709	P60709	0.341301	0.341301	0.00906947	0.0343201	12	P60709	ACTB	Actin, cytoplasmic 1	ACTB_HUMAN	1	26.6899	1.2669	CVX	DMSO
CVX / DMSO	P60903	P60903	-0.0858339	0.0858339	0.00907162	0.0343201	12	P60903	S100A10	Protein S100-A10	S10AA_HUMAN	12	-5.77603	0.94224	CVX	DMSO
CVX / DMSO	P61088	P61088	0.3221	0.3221	0.00887276	0.0343201	12	P61088	UBE2N	Ubiquitin-conjugating enzyme E2 N	UBE2N_HUMAN	14	25.0149	1.25015	CVX	DMSO
CVX / DMSO	Q07912	Q07912	0.199011	0.199011	0.00906057	0.0343201	12	Q07912	TNK2	Activated CDC42 kinase 1	ACK1_HUMAN	5	14.7911	1.14791	CVX	DMSO
CVX / DMSO	Q0VFZ6	Q0VFZ6	1.41942	1.41942	0.0088886	0.0343201	12	Q0VFZ6	CCDC173	Coiled-coil domain-containing protein 173	CC173_HUMAN	1	167.479	2.67479	CVX	DMSO
CVX / DMSO	Q14671	Q14671	0.186419	0.186419	0.00904448	0.0343201	12	Q14671	PUM1	Pumilio homolog 1	PUM1_HUMAN	25	13.7936	1.13794	CVX	DMSO
CVX / DMSO	Q14674	Q14674	0.0843069	0.0843069	0.00908655	0.0343201	12	Q14674	ESPL1	Separin	ESPL1_HUMAN	10	6.01783	1.06018	CVX	DMSO
CVX / DMSO	Q15018	Q15018	0.333955	0.333955	0.00884864	0.0343201	12	Q15018	ABRAXAS2	BRISC complex subunit Abraxas 2	ABRX2_HUMAN	11	26.0464	1.26046	CVX	DMSO
CVX / DMSO	Q16555	Q16555	0.22326	0.22326	0.00897444	0.0343201	12	Q16555	DPYSL2	Dihydropyrimidinase-related protein 2	DPYL2_HUMAN	15	16.7368	1.16737	CVX	DMSO
CVX / DMSO	Q16851	Q16851	0.254545	0.254545	0.00902423	0.0343201	12	Q16851	UGP2	UTP--glucose-1-phosphate uridylyltransferase	UGPA_HUMAN	16	19.2959	1.19296	CVX	DMSO
CVX / DMSO	Q56P03	Q56P03	0.19834	0.19834	0.00886663	0.0343201	12	Q56P03	EAPP	E2F-associated phosphoprotein	EAPP_HUMAN	2	14.7378	1.14738	CVX	DMSO
CVX / DMSO	Q5HYK7	Q5HYK7	0.183228	0.183228	0.00903378	0.0343201	12	Q5HYK7	SH3D19	SH3 domain-containing protein 19	SH319_HUMAN	2	13.5422	1.13542	CVX	DMSO
CVX / DMSO	Q5VTQ0	Q5VTQ0	0.349815	0.349815	0.0088281	0.0343201	12	Q5VTQ0	TTC39B	Tetratricopeptide repeat protein 39B	TT39B_HUMAN	4	27.4397	1.2744	CVX	DMSO
CVX / DMSO	Q6NSW5;Q8TCE6	Q6NSW5;Q8TCE6	0.543793	0.543793	0.00893052	0.0343201	12	Q6NSW5;Q8TCE6	DENND10P1;DENND10	Putative DENN domain-containing protein 10 B;DENN domain-containing protein 10	DE10B_HUMAN;DEN10_HUMAN	2	45.78	1.4578	CVX	DMSO
CVX / DMSO	Q6QNY0	Q6QNY0	0.349596	0.349596	0.00897335	0.0343201	12	Q6QNY0	BLOC1S3	Biogenesis of lysosome-related organelles complex 1 subunit 3	BL1S3_HUMAN	3	27.4204	1.2742	CVX	DMSO
CVX / DMSO	Q92599	Q92599	0.297012	0.297012	0.00898725	0.0343201	12	Q92599	SEPTIN8	Septin-8	SEPT8_HUMAN	13	22.8597	1.2286	CVX	DMSO
CVX / DMSO	Q96S19	Q96S19	0.297895	0.297895	0.00887302	0.0343201	12	Q96S19	METTL26	Methyltransferase-like 26	MTL26_HUMAN	2	22.9349	1.22935	CVX	DMSO
CVX / DMSO	Q99598	Q99598	0.34105	0.34105	0.00907719	0.0343201	12	Q99598	TSNAX	Translin-associated protein X	TSNAX_HUMAN	13	26.6678	1.26668	CVX	DMSO
CVX / DMSO	Q9BVJ6	Q9BVJ6	-0.0463126	0.0463126	0.00910275	0.0343201	12	Q9BVJ6	UTP14A	U3 small nucleolar RNA-associated protein 14 homolog A	UT14A_HUMAN	43	-3.15917	0.968408	CVX	DMSO
CVX / DMSO	Q9H9C1	Q9H9C1	0.193803	0.193803	0.00899602	0.0343201	12	Q9H9C1	VIPAS39	Spermatogenesis-defective protein 39 homolog	SPE39_HUMAN	7	14.3775	1.14377	CVX	DMSO
CVX / DMSO	Q9HC16	Q9HC16	0.760178	0.760178	0.00895605	0.0343201	12	Q9HC16	APOBEC3G	DNA dC->dU-editing enzyme APOBEC-3G	ABC3G_HUMAN	2	69.37	1.6937	CVX	DMSO
CVX / DMSO	Q9NWY4	Q9NWY4	0.29552	0.29552	0.00909032	0.0343201	12	Q9NWY4	HPF1	Histone PARylation factor 1	HPF1_HUMAN	10	22.7327	1.22733	CVX	DMSO
CVX / DMSO	Q9NZL9	Q9NZL9	0.309137	0.309137	0.00900211	0.0343201	12	Q9NZL9	MAT2B	Methionine adenosyltransferase 2 subunit beta	MAT2B_HUMAN	17	23.8967	1.23897	CVX	DMSO
CVX / DMSO	Q9UPQ9	Q9UPQ9	0.147078	0.147078	0.00900575	0.0343201	12	Q9UPQ9	TNRC6B	Trinucleotide repeat-containing gene 6B protein	TNR6B_HUMAN	23	10.7324	1.10732	CVX	DMSO
CVX / DMSO	Q9UPW0	Q9UPW0	0.158301	0.158301	0.00909937	0.0343201	12	Q9UPW0	FOXJ3	Forkhead box protein J3	FOXJ3_HUMAN	5	11.5972	1.11597	CVX	DMSO
CVX / DMSO	Q9Y3E7	Q9Y3E7	0.198325	0.198325	0.0090682	0.0343201	12	Q9Y3E7	CHMP3	Charged multivesicular body protein 3	CHMP3_HUMAN	4	14.7366	1.14737	CVX	DMSO
CVX / DMSO	P54725	P54725	0.390857	0.390857	0.00912317	0.0343631	12	P54725	RAD23A	UV excision repair protein RAD23 homolog A	RD23A_HUMAN	4	31.1172	1.31117	CVX	DMSO
CVX / DMSO	Q8NB16	Q8NB16	0.308252	0.308252	0.00913793	0.0343846	12	Q8NB16	MLKL	Mixed lineage kinase domain-like protein	MLKL_HUMAN	8	23.8207	1.23821	CVX	DMSO
CVX / DMSO	Q9BTW9	Q9BTW9	0.294487	0.294487	0.00918195	0.0344627	12	Q9BTW9	TBCD	Tubulin-specific chaperone D	TBCD_HUMAN	18	22.6449	1.22645	CVX	DMSO
CVX / DMSO	Q9UJ70	Q9UJ70	0.412086	0.412086	0.00918583	0.0344627	12	Q9UJ70	NAGK	N-acetyl-D-glucosamine kinase	NAGK_HUMAN	10	33.0608	1.33061	CVX	DMSO
CVX / DMSO	Q9Y6N1	Q9Y6N1	0.571142	0.571142	0.00917831	0.0344627	12	Q9Y6N1	COX11	Cytochrome c oxidase assembly protein COX11, mitochondrial	COX11_HUMAN	2	48.5699	1.4857	CVX	DMSO
CVX / DMSO	O95400	O95400	0.360413	0.360413	0.00920213	0.0344868	12	O95400	CD2BP2	CD2 antigen cytoplasmic tail-binding protein 2	CD2B2_HUMAN	5	28.3793	1.28379	CVX	DMSO
CVX / DMSO	P07305	P07305	-0.250373	0.250373	0.00921942	0.0344868	12	P07305	H1-0	Histone H1.0	H10_HUMAN	8	-15.9321	0.840679	CVX	DMSO
CVX / DMSO	P30046	P30046	0.331039	0.331039	0.00921273	0.0344868	12	P30046	DDT	D-dopachrome decarboxylase	DOPD_HUMAN	10	25.7919	1.25792	CVX	DMSO
CVX / DMSO	Q9NX08	Q9NX08	0.546311	0.546311	0.00926016	0.0346052	12	Q9NX08	COMMD8	COMM domain-containing protein 8	COMD8_HUMAN	4	46.0347	1.46035	CVX	DMSO
CVX / DMSO	Q14847	Q14847	0.317622	0.317622	0.00928115	0.0346321	12	Q14847	LASP1	LIM and SH3 domain protein 1	LASP1_HUMAN	22	24.6275	1.24627	CVX	DMSO
CVX / DMSO	Q9BZR9	Q9BZR9	0.218464	0.218464	0.00928555	0.0346321	12	Q9BZR9	TRIM8	E3 ubiquitin-protein ligase TRIM8	TRIM8_HUMAN	2	16.3494	1.16349	CVX	DMSO
CVX / DMSO	O00221	O00221	0.362818	0.362818	0.00931103	0.0346932	12	O00221	NFKBIE	NF-kappa-B inhibitor epsilon	IKBE_HUMAN	6	28.5935	1.28594	CVX	DMSO
CVX / DMSO	O94763	O94763	0.2693	0.2693	0.0093622	0.0347817	12	O94763	URI1	Unconventional prefoldin RPB5 interactor 1	RMP_HUMAN	15	20.5223	1.20522	CVX	DMSO
CVX / DMSO	Q8IYS1	Q8IYS1	0.305968	0.305968	0.00936034	0.0347817	12	Q8IYS1	PM20D2	Xaa-Arg dipeptidase	P20D2_HUMAN	11	23.6248	1.23625	CVX	DMSO
CVX / DMSO	Q9BVS5	Q9BVS5	-0.271994	0.271994	0.00935485	0.0347817	12	Q9BVS5	TRMT61B	tRNA (adenine(58)-N(1))-methyltransferase, mitochondrial	TR61B_HUMAN	9	-17.1826	0.828174	CVX	DMSO
CVX / DMSO	P15559	P15559	0.38973	0.38973	0.00938319	0.0348257	12	P15559	NQO1	NAD(P)H dehydrogenase [quinone] 1	NQO1_HUMAN	14	31.0148	1.31015	CVX	DMSO
CVX / DMSO	P61956	P61956	0.171382	0.171382	0.00939552	0.0348375	12	P61956	SUMO2	Small ubiquitin-related modifier 2	SUMO2_HUMAN	4	12.6137	1.12614	CVX	DMSO
CVX / DMSO	Q9H3F6	Q9H3F6	0.125921	0.125921	0.00941182	0.034864	12	Q9H3F6	KCTD10	BTB/POZ domain-containing adapter for CUL3-mediated RhoA degradation protein 3	BACD3_HUMAN	8	9.12039	1.0912	CVX	DMSO
CVX / DMSO	O95273	O95273	0.229436	0.229436	0.00946107	0.0349729	12	O95273	CCNDBP1	Cyclin-D1-binding protein 1	CCDB1_HUMAN	1	17.2377	1.17238	CVX	DMSO
CVX / DMSO	P08910	P08910	-0.703819	0.703819	0.00949389	0.0349729	12	P08910	ABHD2	Monoacylglycerol lipase ABHD2	ABHD2_HUMAN	1	-38.6055	0.613945	CVX	DMSO
CVX / DMSO	Q15847	Q15847	0.332948	0.332948	0.00945829	0.0349729	12	Q15847	ADIRF	Adipogenesis regulatory factor	ADIRF_HUMAN	6	25.9584	1.25958	CVX	DMSO
CVX / DMSO	Q9H930	Q9H930	-0.0566259	0.0566259	0.00948967	0.0349729	12	Q9H930	SP140L	Nuclear body protein SP140-like protein	SP14L_HUMAN	20	-3.84898	0.96151	CVX	DMSO
CVX / DMSO	Q9NWV8	Q9NWV8	0.190036	0.190036	0.00949883	0.0349729	12	Q9NWV8	BABAM1	BRISC and BRCA1-A complex member 1	BABA1_HUMAN	8	14.0792	1.14079	CVX	DMSO
CVX / DMSO	Q9Y2T2	Q9Y2T2	0.300853	0.300853	0.00950552	0.0349729	12	Q9Y2T2	AP3M1	AP-3 complex subunit mu-1	AP3M1_HUMAN	12	23.1873	1.23187	CVX	DMSO
CVX / DMSO	Q9Y657	Q9Y657	-0.0859553	0.0859553	0.00950196	0.0349729	12	Q9Y657	SPIN1	Spindlin-1	SPIN1_HUMAN	10	-5.78395	0.94216	CVX	DMSO
CVX / DMSO	Q8NFV4	Q8NFV4	-0.27369	0.27369	0.00951956	0.0349908	12	Q8NFV4	ABHD11	Protein ABHD11	ABHDB_HUMAN	15	-17.2799	0.827201	CVX	DMSO
CVX / DMSO	O00459	O00459	0.254023	0.254023	0.00959243	0.0351097	12	O00459	PIK3R2	Phosphatidylinositol 3-kinase regulatory subunit beta	P85B_HUMAN	3	19.2528	1.19253	CVX	DMSO
CVX / DMSO	O14640	O14640	-0.1592	0.1592	0.00960403	0.0351097	12	O14640	DVL1	Segment polarity protein dishevelled homolog DVL-1	DVL1_HUMAN	1	-10.4479	0.895521	CVX	DMSO
CVX / DMSO	P05549	P05549	-0.138051	0.138051	0.00962661	0.0351097	12	P05549	TFAP2A	Transcription factor AP-2-alpha	AP2A_HUMAN	10	-9.12539	0.908746	CVX	DMSO
CVX / DMSO	P13798	P13798	0.260113	0.260113	0.00961097	0.0351097	12	P13798	APEH	Acylamino-acid-releasing enzyme	ACPH_HUMAN	13	19.7572	1.19757	CVX	DMSO
CVX / DMSO	P78417	P78417	0.302148	0.302148	0.00963489	0.0351097	12	P78417	GSTO1	Glutathione S-transferase omega-1	GSTO1_HUMAN	14	23.2979	1.23298	CVX	DMSO
CVX / DMSO	Q6P1R4	Q6P1R4	0.0784511	0.0784511	0.00961677	0.0351097	12	Q6P1R4	DUS1L	tRNA-dihydrouridine(16/17) synthase [NAD(P)(+)]-like	DUS1L_HUMAN	4	5.58838	1.05588	CVX	DMSO
CVX / DMSO	Q6PI78	Q6PI78	-1.20661	1.20661	0.00960862	0.0351097	10	Q6PI78	TMEM65	Transmembrane protein 65	TMM65_HUMAN	1	-56.6713	0.433287	CVX	DMSO
CVX / DMSO	Q9H9E3	Q9H9E3	-0.316913	0.316913	0.00960406	0.0351097	12	Q9H9E3	COG4	Conserved oligomeric Golgi complex subunit 4	COG4_HUMAN	20	-19.7214	0.802786	CVX	DMSO
CVX / DMSO	Q9Y5A7	Q9Y5A7	0.324322	0.324322	0.00957827	0.0351097	12	Q9Y5A7	NUB1	NEDD8 ultimate buster 1	NUB1_HUMAN	5	25.2076	1.25208	CVX	DMSO
CVX / DMSO	P07902	P07902	0.456187	0.456187	0.00965209	0.0351388	12	P07902	GALT	Galactose-1-phosphate uridylyltransferase	GALT_HUMAN	2	37.1912	1.37191	CVX	DMSO
CVX / DMSO	P60891	P60891	0.263053	0.263053	0.00967805	0.0351919	12	P60891	PRPS1	Ribose-phosphate pyrophosphokinase 1	PRPS1_HUMAN	8	20.0015	1.20002	CVX	DMSO
CVX / DMSO	Q9BZL4	Q9BZL4	0.359614	0.359614	0.00968518	0.0351919	12	Q9BZL4	PPP1R12C	Protein phosphatase 1 regulatory subunit 12C	PP12C_HUMAN	4	28.3083	1.28308	CVX	DMSO
CVX / DMSO	Q9BTX7	Q9BTX7	0.372301	0.372301	0.00973311	0.0353324	12	Q9BTX7	TTPAL	Alpha-tocopherol transfer protein-like	TTPAL_HUMAN	4	29.4416	1.29442	CVX	DMSO
CVX / DMSO	O43768	O43768	0.262071	0.262071	0.00981093	0.0353838	12	O43768	ENSA	Alpha-endosulfine	ENSA_HUMAN	8	19.9199	1.1992	CVX	DMSO
CVX / DMSO	O95372	O95372	0.233576	0.233576	0.00983747	0.0353838	12	O95372	LYPLA2	Acyl-protein thioesterase 2	LYPA2_HUMAN	7	17.5746	1.17575	CVX	DMSO
CVX / DMSO	P05120	P05120	0.741674	0.741674	0.0098069	0.0353838	12	P05120	SERPINB2	Plasminogen activator inhibitor 2	PAI2_HUMAN	2	67.2115	1.67212	CVX	DMSO
CVX / DMSO	P15531	P15531	0.318666	0.318666	0.00980688	0.0353838	12	P15531	NME1	Nucleoside diphosphate kinase A	NDKA_HUMAN	6	24.7177	1.24718	CVX	DMSO
CVX / DMSO	P46940	P46940	-0.155128	0.155128	0.00982146	0.0353838	12	P46940	IQGAP1	Ras GTPase-activating-like protein IQGAP1	IQGA1_HUMAN	95	-10.1947	0.898053	CVX	DMSO
CVX / DMSO	P49327	P49327	0.228091	0.228091	0.0098402	0.0353838	12	P49327	FASN	Fatty acid synthase	FAS_HUMAN	131	17.1284	1.17128	CVX	DMSO
CVX / DMSO	Q4VC44	Q4VC44	-0.353673	0.353673	0.00982946	0.0353838	12	Q4VC44	FLYWCH1	FLYWCH-type zinc finger-containing protein 1	FWCH1_HUMAN	2	-21.7411	0.782589	CVX	DMSO
CVX / DMSO	Q96C86	Q96C86	0.4041	0.4041	0.00979406	0.0353838	12	Q96C86	DCPS	m7GpppX diphosphatase	DCPS_HUMAN	9	32.3263	1.32326	CVX	DMSO
CVX / DMSO	Q9P0V9	Q9P0V9	0.288191	0.288191	0.00982241	0.0353838	12	Q9P0V9	SEPTIN10	Septin-10	SEP10_HUMAN	21	22.1109	1.22111	CVX	DMSO
CVX / DMSO	Q9UPU7	Q9UPU7	0.341209	0.341209	0.00983293	0.0353838	12	Q9UPU7	TBC1D2B	TBC1 domain family member 2B	TBD2B_HUMAN	7	26.6818	1.26682	CVX	DMSO
CVX / DMSO	Q6UB28	Q6UB28	-0.354489	0.354489	0.00985049	0.0353874	12	Q6UB28	METAP1D	Methionine aminopeptidase 1D, mitochondrial	MAP12_HUMAN	5	-21.7853	0.782147	CVX	DMSO
CVX / DMSO	Q9Y2H0	Q9Y2H0	0.150861	0.150861	0.00986188	0.035395	12	Q9Y2H0	DLGAP4	Disks large-associated protein 4	DLGP4_HUMAN	3	11.0232	1.11023	CVX	DMSO
CVX / DMSO	Q5EBL4	Q5EBL4	0.317888	0.317888	0.00990914	0.0355311	12	Q5EBL4	RILPL1	RILP-like protein 1	RIPL1_HUMAN	4	24.6505	1.2465	CVX	DMSO
CVX / DMSO	P26196	P26196	0.132836	0.132836	0.00994846	0.0355716	12	P26196	DDX6	Probable ATP-dependent RNA helicase DDX6	DDX6_HUMAN	28	9.64468	1.09645	CVX	DMSO
CVX / DMSO	Q12792	Q12792	0.239362	0.239362	0.00994663	0.0355716	12	Q12792	TWF1	Twinfilin-1	TWF1_HUMAN	12	18.0471	1.18047	CVX	DMSO
CVX / DMSO	Q13015	Q13015	0.735548	0.735548	0.00994821	0.0355716	12	Q13015	MLLT11	Protein AF1q	AF1Q_HUMAN	2	66.503	1.66503	CVX	DMSO
CVX / DMSO	Q8TF61	Q8TF61	-0.106177	0.106177	0.00996783	0.035574	12	Q8TF61	FBXO41	F-box only protein 41	FBX41_HUMAN	1	-7.09534	0.929047	CVX	DMSO
CVX / DMSO	Q9UHD9	Q9UHD9	0.229766	0.229766	0.0099594	0.035574	12	Q9UHD9	UBQLN2	Ubiquilin-2	UBQL2_HUMAN	6	17.2645	1.17264	CVX	DMSO
CVX / DMSO	P08397	P08397	0.355166	0.355166	0.0100487	0.0357716	12	P08397	HMBS	Porphobilinogen deaminase	HEM3_HUMAN	6	27.9133	1.27913	CVX	DMSO
CVX / DMSO	P13796	P13796	0.266521	0.266521	0.0100608	0.0357716	12	P13796	LCP1	Plastin-2	PLSL_HUMAN	45	20.2903	1.2029	CVX	DMSO
CVX / DMSO	Q12899	Q12899	0.164885	0.164885	0.0100584	0.0357716	12	Q12899	TRIM26	Tripartite motif-containing protein 26	TRI26_HUMAN	12	12.1077	1.12108	CVX	DMSO
CVX / DMSO	Q9Y4P8	Q9Y4P8	0.575601	0.575601	0.010034	0.0357716	12	Q9Y4P8	WIPI2	WD repeat domain phosphoinositide-interacting protein 2	WIPI2_HUMAN	5	49.0299	1.4903	CVX	DMSO
CVX / DMSO	O15085	O15085	0.0828631	0.0828631	0.0101275	0.0358043	12	O15085	ARHGEF11	Rho guanine nucleotide exchange factor 11	ARHGB_HUMAN	13	5.91178	1.05912	CVX	DMSO
CVX / DMSO	O60925	O60925	0.30146	0.30146	0.0101159	0.0358043	12	O60925	PFDN1	Prefoldin subunit 1	PFD1_HUMAN	10	23.2391	1.23239	CVX	DMSO
CVX / DMSO	P30405	P30405	-0.247185	0.247185	0.010131	0.0358043	12	P30405	PPIF	Peptidyl-prolyl cis-trans isomerase F, mitochondrial	PPIF_HUMAN	10	-15.7461	0.842539	CVX	DMSO
CVX / DMSO	P35813	P35813	0.292862	0.292862	0.0101219	0.0358043	12	P35813	PPM1A	Protein phosphatase 1A	PPM1A_HUMAN	12	22.5068	1.22507	CVX	DMSO
CVX / DMSO	Q14533	Q14533	0.283191	0.283191	0.0101177	0.0358043	12	Q14533	KRT81	Keratin, type II cuticular Hb1	KRT81_HUMAN	19	21.6883	1.21688	CVX	DMSO
CVX / DMSO	Q96GS4	Q96GS4	0.216788	0.216788	0.0101358	0.0358043	12	Q96GS4	BORCS6	BLOC-1-related complex subunit 6	BORC6_HUMAN	10	16.2143	1.16214	CVX	DMSO
CVX / DMSO	Q9NX55	Q9NX55	0.235423	0.235423	0.0101061	0.0358043	12	Q9NX55	HYPK	Huntingtin-interacting protein K	HYPK_HUMAN	6	17.7252	1.17725	CVX	DMSO
CVX / DMSO	O95260	O95260	0.536027	0.536027	0.0101618	0.0358319	12	O95260	ATE1	Arginyl-tRNA--protein transferase 1	ATE1_HUMAN	3	44.9974	1.44997	CVX	DMSO
CVX / DMSO	Q96FH0	Q96FH0	0.457631	0.457631	0.0101624	0.0358319	12	Q96FH0	BORCS8	BLOC-1-related complex subunit 8	BORC8_HUMAN	2	37.3285	1.37328	CVX	DMSO
CVX / DMSO	Q9BTE1	Q9BTE1	0.131694	0.131694	0.0102356	0.0360567	12	Q9BTE1	DCTN5	Dynactin subunit 5	DCTN5_HUMAN	5	9.55797	1.09558	CVX	DMSO
CVX / DMSO	P63146	P63146	0.222928	0.222928	0.010266	0.0360818	12	P63146	UBE2B	Ubiquitin-conjugating enzyme E2 B	UBE2B_HUMAN	1	16.71	1.1671	CVX	DMSO
CVX / DMSO	Q08AE8	Q08AE8	0.276525	0.276525	0.0102712	0.0360818	12	Q08AE8	SPIRE1	Protein spire homolog 1	SPIR1_HUMAN	6	21.1274	1.21127	CVX	DMSO
CVX / DMSO	Q562F6	Q562F6	0.334278	0.334278	0.0102594	0.0360818	12	Q562F6	SGO2	Shugoshin 2	SGO2_HUMAN	2	26.0746	1.26075	CVX	DMSO
CVX / DMSO	Q9Y696	Q9Y696	0.407006	0.407006	0.0103069	0.0361739	12	Q9Y696	CLIC4	Chloride intracellular channel protein 4	CLIC4_HUMAN	13	32.5931	1.32593	CVX	DMSO
CVX / DMSO	Q9BZ23	Q9BZ23	0.202245	0.202245	0.0103274	0.0362125	12	Q9BZ23	PANK2	Pantothenate kinase 2, mitochondrial	PANK2_HUMAN	7	15.0487	1.15049	CVX	DMSO
CVX / DMSO	Q5T0F9	Q5T0F9	0.145958	0.145958	0.010347	0.0362127	12	Q5T0F9	CC2D1B	Coiled-coil and C2 domain-containing protein 1B	C2D1B_HUMAN	5	10.6465	1.10647	CVX	DMSO
CVX / DMSO	Q96EV8	Q96EV8	0.396392	0.396392	0.010356	0.0362127	12	Q96EV8	DTNBP1	Dysbindin	DTBP1_HUMAN	2	31.6212	1.31621	CVX	DMSO
CVX / DMSO	Q9UBQ0	Q9UBQ0	0.286683	0.286683	0.0103446	0.0362127	12	Q9UBQ0	VPS29	Vacuolar protein sorting-associated protein 29	VPS29_HUMAN	7	21.9833	1.21983	CVX	DMSO
CVX / DMSO	A9UHW6	A9UHW6	0.204002	0.204002	0.0103982	0.0362274	12	A9UHW6	MIF4GD	MIF4G domain-containing protein	MI4GD_HUMAN	4	15.189	1.15189	CVX	DMSO
CVX / DMSO	Q86WQ0	Q86WQ0	0.384352	0.384352	0.0103903	0.0362274	12	Q86WQ0	NR2C2AP	Nuclear receptor 2C2-associated protein	NR2CA_HUMAN	3	30.5273	1.30527	CVX	DMSO
CVX / DMSO	Q96AB3	Q96AB3	-0.347775	0.347775	0.0103876	0.0362274	12	Q96AB3	ISOC2	Isochorismatase domain-containing protein 2	ISOC2_HUMAN	8	-21.4205	0.785795	CVX	DMSO
CVX / DMSO	Q9UH92	Q9UH92	0.346833	0.346833	0.0103875	0.0362274	12	Q9UH92	MLX	Max-like protein X	MLX_HUMAN	3	27.1766	1.27177	CVX	DMSO
CVX / DMSO	P19021	P19021	-0.402631	0.402631	0.0104265	0.0362907	12	P19021	PAM	Peptidyl-glycine alpha-amidating monooxygenase	AMD_HUMAN	5	-24.3523	0.756477	CVX	DMSO
CVX / DMSO	Q96IV0	Q96IV0	0.120164	0.120164	0.0104355	0.0362907	12	Q96IV0	NGLY1	Peptide-N(4)-(N-acetyl-beta-glucosaminyl)asparagine amidase	NGLY1_HUMAN	3	8.68584	1.08686	CVX	DMSO
CVX / DMSO	P25963	P25963	0.788481	0.788481	0.0104616	0.036333	12	P25963	NFKBIA	NF-kappa-B inhibitor alpha	IKBA_HUMAN	2	72.7255	1.72726	CVX	DMSO
CVX / DMSO	Q96A73	Q96A73	0.196451	0.196451	0.0104667	0.036333	12	Q96A73	KIAA1191	Putative monooxygenase p33MONOX	P33MX_HUMAN	7	14.5876	1.14588	CVX	DMSO
CVX / DMSO	P07996	P07996	-0.268259	0.268259	0.0105078	0.036343	12	P07996	THBS1	Thrombospondin-1	TSP1_HUMAN	44	-16.9679	0.830321	CVX	DMSO
CVX / DMSO	P12004	P12004	0.168619	0.168619	0.0104906	0.036343	12	P12004	PCNA	Proliferating cell nuclear antigen	PCNA_HUMAN	18	12.3982	1.12398	CVX	DMSO
CVX / DMSO	Q4V339;Q5JTY5;Q5RIA9;Q8IUF1;Q9BRT8	Q4V339;Q5JTY5;Q5RIA9;Q8IUF1;Q9BRT8	0.339015	0.339015	0.0104984	0.036343	12	Q4V339;Q5JTY5;Q5RIA9;Q8IUF1;Q9BRT8	CBWD6;CBWD3;CBWD5;CBWD2;CBWD1	COBW domain-containing protein 6;COBW domain-containing protein 3;COBW domain-containing protein 5;COBW domain-containing protein 2;COBW domain-containing protein 1	CBWD6_HUMAN;CBWD3_HUMAN;CBWD5_HUMAN;CBWD2_HUMAN;CBWD1_HUMAN	6	26.4893	1.26489	CVX	DMSO
CVX / DMSO	Q5QJ74	Q5QJ74	0.251111	0.251111	0.0104991	0.036343	12	Q5QJ74	TBCEL	Tubulin-specific chaperone cofactor E-like protein	TBCEL_HUMAN	3	19.0124	1.19012	CVX	DMSO
CVX / DMSO	P61086	P61086	0.301254	0.301254	0.0105189	0.0363485	12	P61086	UBE2K	Ubiquitin-conjugating enzyme E2 K	UBE2K_HUMAN	11	23.2215	1.23222	CVX	DMSO
CVX / DMSO	P16219	P16219	-0.395653	0.395653	0.0105297	0.036352	12	P16219	ACADS	Short-chain specific acyl-CoA dehydrogenase, mitochondrial	ACADS_HUMAN	5	-23.9855	0.760145	CVX	DMSO
CVX / DMSO	P53365	P53365	-0.202328	0.202328	0.010539	0.036352	12	P53365	ARFIP2	Arfaptin-2	ARFP2_HUMAN	13	-13.0853	0.869147	CVX	DMSO
CVX / DMSO	Q6ZQQ6	Q6ZQQ6	0.658689	0.658689	0.0105519	0.0363633	12	Q6ZQQ6	WDR87	WD repeat-containing protein 87	WDR87_HUMAN	3	57.8647	1.57865	CVX	DMSO
CVX / DMSO	O94903	O94903	0.21463	0.21463	0.0106076	0.0363902	12	O94903	PLPBP	Pyridoxal phosphate homeostasis protein	PLPHP_HUMAN	10	16.0406	1.16041	CVX	DMSO
CVX / DMSO	O94915	O94915	0.24313	0.24313	0.0106444	0.0363902	12	O94915	FRYL	Protein furry homolog-like	FRYL_HUMAN	17	18.3558	1.18356	CVX	DMSO
CVX / DMSO	O95861	O95861	0.288431	0.288431	0.0106241	0.0363902	12	O95861	BPNT1	3'(2'),5'-bisphosphate nucleotidase 1	BPNT1_HUMAN	11	22.1311	1.22131	CVX	DMSO
CVX / DMSO	P14174	P14174	0.409031	0.409031	0.0106442	0.0363902	12	P14174	MIF	Macrophage migration inhibitory factor	MIF_HUMAN	4	32.7794	1.32779	CVX	DMSO
CVX / DMSO	P51114	P51114	0.0791494	0.0791494	0.0106372	0.0363902	12	P51114	FXR1	Fragile X mental retardation syndrome-related protein 1	FXR1_HUMAN	34	5.6395	1.05639	CVX	DMSO
CVX / DMSO	P83436	P83436	-0.311698	0.311698	0.0106336	0.0363902	12	P83436	COG7	Conserved oligomeric Golgi complex subunit 7	COG7_HUMAN	19	-19.4307	0.805693	CVX	DMSO
CVX / DMSO	Q49AR2	Q49AR2	0.454519	0.454519	0.0106457	0.0363902	12	Q49AR2	C5orf22	UPF0489 protein C5orf22	CE022_HUMAN	5	37.0326	1.37033	CVX	DMSO
CVX / DMSO	Q7RTV5	Q7RTV5	-0.21287	0.21287	0.0106279	0.0363902	12	Q7RTV5	PRXL2C	Peroxiredoxin-like 2C	PXL2C_HUMAN	6	-13.7181	0.862819	CVX	DMSO
CVX / DMSO	Q8TE68	Q8TE68	0.288218	0.288218	0.0105712	0.0363902	12	Q8TE68	EPS8L1	Epidermal growth factor receptor kinase substrate 8-like protein 1	ES8L1_HUMAN	9	22.1131	1.22113	CVX	DMSO
CVX / DMSO	P31946	P31946	0.29149	0.29149	0.0106717	0.0364464	12	P31946	YWHAB	14-3-3 protein beta/alpha	1433B_HUMAN	18	22.3904	1.2239	CVX	DMSO
CVX / DMSO	Q9UKY7	Q9UKY7	0.203478	0.203478	0.010695	0.0364935	12	Q9UKY7	CDV3	Protein CDV3 homolog	CDV3_HUMAN	10	15.1471	1.15147	CVX	DMSO
CVX / DMSO	Q7L9L4	Q7L9L4	0.261826	0.261826	0.0107095	0.0365101	12	Q7L9L4	MOB1B	MOB kinase activator 1B	MOB1B_HUMAN	6	19.8995	1.199	CVX	DMSO
CVX / DMSO	P41240	P41240	0.316507	0.316507	0.0107272	0.0365377	12	P41240	CSK	Tyrosine-protein kinase CSK	CSK_HUMAN	13	24.5312	1.24531	CVX	DMSO
CVX / DMSO	Q8IUC4	Q8IUC4	0.194901	0.194901	0.0107446	0.0365643	12	Q8IUC4	RHPN2	Rhophilin-2	RHPN2_HUMAN	4	14.4646	1.14465	CVX	DMSO
CVX / DMSO	P15090	P15090	0.30861	0.30861	0.0107756	0.0366043	12	P15090	FABP4	Fatty acid-binding protein, adipocyte	FABP4_HUMAN	9	23.8514	1.23851	CVX	DMSO
CVX / DMSO	Q6ICB0	Q6ICB0	0.286017	0.286017	0.0107706	0.0366043	12	Q6ICB0	DESI1	Desumoylating isopeptidase 1	DESI1_HUMAN	3	21.927	1.21927	CVX	DMSO
CVX / DMSO	A0MZ66	A0MZ66	0.227203	0.227203	0.0108241	0.0366069	12	A0MZ66	SHTN1	Shootin-1	SHOT1_HUMAN	16	17.0563	1.17056	CVX	DMSO
CVX / DMSO	P07737	P07737	0.311135	0.311135	0.0108063	0.0366069	12	P07737	PFN1	Profilin-1	PROF1_HUMAN	16	24.0683	1.24068	CVX	DMSO
CVX / DMSO	P0CG47;P0CG48	P0CG47;P0CG48	0.35531	0.35531	0.0108127	0.0366069	12	P0CG47;P0CG48	UBB;UBC	Polyubiquitin-B;Polyubiquitin-C	UBB_HUMAN;UBC_HUMAN	1	27.926	1.27926	CVX	DMSO
CVX / DMSO	Q6IBS0	Q6IBS0	0.180673	0.180673	0.0108244	0.0366069	12	Q6IBS0	TWF2	Twinfilin-2	TWF2_HUMAN	19	13.3412	1.13341	CVX	DMSO
CVX / DMSO	Q6P4E1	Q6P4E1	-0.922484	0.922484	0.0108174	0.0366069	12	Q6P4E1	GOLM2	Protein GOLM2	GOLM2_HUMAN	8	-47.24	0.5276	CVX	DMSO
CVX / DMSO	Q9NR46	Q9NR46	0.187856	0.187856	0.010841	0.0366304	12	Q9NR46	SH3GLB2	Endophilin-B2	SHLB2_HUMAN	10	13.907	1.13907	CVX	DMSO
CVX / DMSO	Q06210	Q06210	0.23107	0.23107	0.0108721	0.0366703	12	Q06210	GFPT1	Glutamine--fructose-6-phosphate aminotransferase [isomerizing] 1	GFPT1_HUMAN	41	17.3705	1.17371	CVX	DMSO
CVX / DMSO	Q8NFJ5	Q8NFJ5	0.414942	0.414942	0.0108701	0.0366703	12	Q8NFJ5	GPRC5A	Retinoic acid-induced protein 3	RAI3_HUMAN	6	33.3245	1.33325	CVX	DMSO
CVX / DMSO	Q8TBX8	Q8TBX8	0.188457	0.188457	0.0109033	0.0367431	12	Q8TBX8	PIP4K2C	Phosphatidylinositol 5-phosphate 4-kinase type-2 gamma	PI42C_HUMAN	13	13.9544	1.13954	CVX	DMSO
CVX / DMSO	P13861	P13861	0.126172	0.126172	0.010917	0.0367566	12	P13861	PRKAR2A	cAMP-dependent protein kinase type II-alpha regulatory subunit	KAP2_HUMAN	20	9.13938	1.09139	CVX	DMSO
CVX / DMSO	P02788	P02788	0.468765	0.468765	0.0109546	0.0368507	12	P02788	LTF	Lactotransferrin	TRFL_HUMAN	3	38.3924	1.38392	CVX	DMSO
CVX / DMSO	P46020	P46020	0.226658	0.226658	0.0109911	0.036876	12	P46020	PHKA1	Phosphorylase b kinase regulatory subunit alpha, skeletal muscle isoform	KPB1_HUMAN	6	17.0121	1.17012	CVX	DMSO
CVX / DMSO	Q8N865	Q8N865	1.09994	1.09994	0.0109905	0.036876	10	Q8N865	C7orf31	Uncharacterized protein C7orf31	CG031_HUMAN	1	114.345	2.14345	CVX	DMSO
CVX / DMSO	Q8WUA8	Q8WUA8	-0.39165	0.39165	0.010975	0.036876	12	Q8WUA8	TSKU	Tsukushi	TSK_HUMAN	3	-23.7743	0.762257	CVX	DMSO
CVX / DMSO	P68363	P68363	0.233924	0.233924	0.011022	0.036947	12	P68363	TUBA1B	Tubulin alpha-1B chain	TBA1B_HUMAN	31	17.603	1.17603	CVX	DMSO
CVX / DMSO	O60664	O60664	0.349964	0.349964	0.0110914	0.0370903	12	O60664	PLIN3	Perilipin-3	PLIN3_HUMAN	18	27.4528	1.27453	CVX	DMSO
CVX / DMSO	P04075	P04075	0.309144	0.309144	0.0110767	0.0370903	12	P04075	ALDOA	Fructose-bisphosphate aldolase A	ALDOA_HUMAN	33	23.8973	1.23897	CVX	DMSO
CVX / DMSO	Q15036	Q15036	0.318696	0.318696	0.011094	0.0370903	12	Q15036	SNX17	Sorting nexin-17	SNX17_HUMAN	8	24.7203	1.2472	CVX	DMSO
CVX / DMSO	Q86SZ2	Q86SZ2	0.443056	0.443056	0.0111346	0.0371533	12	Q86SZ2	TRAPPC6B	Trafficking protein particle complex subunit 6B	TPC6B_HUMAN	4	35.9481	1.35948	CVX	DMSO
CVX / DMSO	Q8TDM6	Q8TDM6	-0.0625413	0.0625413	0.011137	0.0371533	12	Q8TDM6	DLG5	Disks large homolog 5	DLG5_HUMAN	30	-4.24241	0.957576	CVX	DMSO
CVX / DMSO	Q9GZN8	Q9GZN8	0.294379	0.294379	0.0111421	0.0371533	12	Q9GZN8	C20orf27	UPF0687 protein C20orf27	CT027_HUMAN	7	22.6357	1.22636	CVX	DMSO
CVX / DMSO	P30740	P30740	0.294425	0.294425	0.0111662	0.0372011	12	P30740	SERPINB1	Leukocyte elastase inhibitor	ILEU_HUMAN	15	22.6396	1.2264	CVX	DMSO
CVX / DMSO	O00622	O00622	-0.245153	0.245153	0.0111982	0.037251	12	O00622	CCN1	CCN family member 1	CCN1_HUMAN	18	-15.6273	0.843727	CVX	DMSO
CVX / DMSO	O76003	O76003	0.404067	0.404067	0.0112187	0.037251	12	O76003	GLRX3	Glutaredoxin-3	GLRX3_HUMAN	15	32.3233	1.32323	CVX	DMSO
CVX / DMSO	P13797	P13797	0.271493	0.271493	0.0112052	0.037251	12	P13797	PLS3	Plastin-3	PLST_HUMAN	30	20.7056	1.20706	CVX	DMSO
CVX / DMSO	Q9H2H8	Q9H2H8	0.247678	0.247678	0.0112203	0.037251	12	Q9H2H8	PPIL3	Peptidyl-prolyl cis-trans isomerase-like 3	PPIL3_HUMAN	5	18.7294	1.18729	CVX	DMSO
CVX / DMSO	P20933	P20933	-0.0145031	0.0145031	0.01124	0.0372839	12	P20933	AGA	N(4)-(beta-N-acetylglucosaminyl)-L-asparaginase	ASPG_HUMAN	1	-1.00024	0.989998	CVX	DMSO
CVX / DMSO	O00154	O00154	0.319607	0.319607	0.0114005	0.0374092	12	O00154	ACOT7	Cytosolic acyl coenzyme A thioester hydrolase	BACH_HUMAN	18	24.7991	1.24799	CVX	DMSO
CVX / DMSO	O15160	O15160	0.138202	0.138202	0.0114341	0.0374092	12	O15160	POLR1C	DNA-directed RNA polymerases I and III subunit RPAC1	RPAC1_HUMAN	11	10.0533	1.10053	CVX	DMSO
CVX / DMSO	O96017	O96017	0.383965	0.383965	0.0114468	0.0374092	12	O96017	CHEK2	Serine/threonine-protein kinase Chk2	CHK2_HUMAN	4	30.4924	1.30492	CVX	DMSO
CVX / DMSO	P05387	P05387	0.0759972	0.0759972	0.0113462	0.0374092	12	P05387	RPLP2	60S acidic ribosomal protein P2	RLA2_HUMAN	9	5.40894	1.05409	CVX	DMSO
CVX / DMSO	P06737	P06737	0.156997	0.156997	0.0112918	0.0374092	12	P06737	PYGL	Glycogen phosphorylase, liver form	PYGL_HUMAN	21	11.4964	1.11496	CVX	DMSO
CVX / DMSO	P35520	P35520	0.325514	0.325514	0.0113134	0.0374092	12	P35520	CBS	Cystathionine beta-synthase	CBS_HUMAN	4	25.3111	1.25311	CVX	DMSO
CVX / DMSO	P48739	P48739	0.309458	0.309458	0.0114579	0.0374092	12	P48739	PITPNB	Phosphatidylinositol transfer protein beta isoform	PIPNB_HUMAN	15	23.9242	1.23924	CVX	DMSO
CVX / DMSO	P57764	P57764	0.287338	0.287338	0.0113915	0.0374092	12	P57764	GSDMD	Gasdermin-D	GSDMD_HUMAN	11	22.0386	1.22039	CVX	DMSO
CVX / DMSO	P62258	P62258	0.270023	0.270023	0.011412	0.0374092	12	P62258	YWHAE	14-3-3 protein epsilon	1433E_HUMAN	24	20.5827	1.20583	CVX	DMSO
CVX / DMSO	P62873	P62873	0.155579	0.155579	0.0114461	0.0374092	12	P62873	GNB1	Guanine nucleotide-binding protein G(I)/G(S)/G(T) subunit beta-1	GBB1_HUMAN	10	11.3868	1.11387	CVX	DMSO
CVX / DMSO	Q5VW32	Q5VW32	0.336889	0.336889	0.0114644	0.0374092	12	Q5VW32	BROX	BRO1 domain-containing protein BROX	BROX_HUMAN	7	26.303	1.26303	CVX	DMSO
CVX / DMSO	Q5VZ66	Q5VZ66	-0.865885	0.865885	0.0113004	0.0374092	12	Q5VZ66	JAKMIP3	Janus kinase and microtubule-interacting protein 3	JKIP3_HUMAN	1	-45.129	0.54871	CVX	DMSO
CVX / DMSO	Q96BY7	Q96BY7	0.501194	0.501194	0.0114595	0.0374092	12	Q96BY7	ATG2B	Autophagy-related protein 2 homolog B	ATG2B_HUMAN	3	41.5385	1.41538	CVX	DMSO
CVX / DMSO	Q9BUE0	Q9BUE0	0.0741211	0.0741211	0.0114632	0.0374092	12	Q9BUE0	MED18	Mediator of RNA polymerase II transcription subunit 18	MED18_HUMAN	5	5.27196	1.05272	CVX	DMSO
CVX / DMSO	Q9BV68	Q9BV68	0.217369	0.217369	0.0114609	0.0374092	12	Q9BV68	RNF126	E3 ubiquitin-protein ligase RNF126	RN126_HUMAN	5	16.2612	1.16261	CVX	DMSO
CVX / DMSO	Q9BYV8	Q9BYV8	0.245201	0.245201	0.0113233	0.0374092	12	Q9BYV8	CEP41	Centrosomal protein of 41 kDa	CEP41_HUMAN	9	18.5258	1.18526	CVX	DMSO
CVX / DMSO	Q9H3H3	Q9H3H3	0.380743	0.380743	0.0114034	0.0374092	12	Q9H3H3	C11orf68	UPF0696 protein C11orf68	CK068_HUMAN	5	30.2012	1.30201	CVX	DMSO
CVX / DMSO	Q9UDW3	Q9UDW3	0.0942732	0.0942732	0.011451	0.0374092	12	Q9UDW3	ZMAT5	Zinc finger matrin-type protein 5	ZMAT5_HUMAN	2	6.75275	1.06753	CVX	DMSO
CVX / DMSO	Q9Y5X2	Q9Y5X2	0.127713	0.127713	0.0113537	0.0374092	12	Q9Y5X2	SNX8	Sorting nexin-8	SNX8_HUMAN	18	9.25606	1.09256	CVX	DMSO
CVX / DMSO	O00743	O00743	0.22789	0.22789	0.0116536	0.0374489	12	O00743	PPP6C	Serine/threonine-protein phosphatase 6 catalytic subunit	PPP6_HUMAN	11	17.1121	1.17112	CVX	DMSO
CVX / DMSO	O43502	O43502	0.334112	0.334112	0.0116245	0.0374489	12	O43502	RAD51C	DNA repair protein RAD51 homolog 3	RA51C_HUMAN	6	26.0601	1.2606	CVX	DMSO
CVX / DMSO	P00558	P00558	0.306747	0.306747	0.0115202	0.0374489	12	P00558	PGK1	Phosphoglycerate kinase 1	PGK1_HUMAN	40	23.6916	1.23692	CVX	DMSO
CVX / DMSO	P00568	P00568	0.313979	0.313979	0.0115871	0.0374489	12	P00568	AK1	Adenylate kinase isoenzyme 1	KAD1_HUMAN	11	24.3131	1.24313	CVX	DMSO
CVX / DMSO	P14550	P14550	0.301147	0.301147	0.0115651	0.0374489	12	P14550	AKR1A1	Aldo-keto reductase family 1 member A1	AK1A1_HUMAN	12	23.2124	1.23212	CVX	DMSO
CVX / DMSO	P20042	P20042	0.0845381	0.0845381	0.0115598	0.0374489	12	P20042	EIF2S2	Eukaryotic translation initiation factor 2 subunit 2	IF2B_HUMAN	15	6.03482	1.06035	CVX	DMSO
CVX / DMSO	P50213	P50213	-0.337232	0.337232	0.0116399	0.0374489	12	P50213	IDH3A	Isocitrate dehydrogenase [NAD] subunit alpha, mitochondrial	IDH3A_HUMAN	21	-20.8441	0.791559	CVX	DMSO
CVX / DMSO	P54687	P54687	0.372989	0.372989	0.0116365	0.0374489	12	P54687	BCAT1	Branched-chain-amino-acid aminotransferase, cytosolic	BCAT1_HUMAN	6	29.5033	1.29503	CVX	DMSO
CVX / DMSO	Q5T6F2	Q5T6F2	0.254359	0.254359	0.0116468	0.0374489	12	Q5T6F2	UBAP2	Ubiquitin-associated protein 2	UBAP2_HUMAN	9	19.2806	1.19281	CVX	DMSO
CVX / DMSO	Q5TBB1	Q5TBB1	0.344517	0.344517	0.0115078	0.0374489	12	Q5TBB1	RNASEH2B	Ribonuclease H2 subunit B	RNH2B_HUMAN	4	26.9726	1.26973	CVX	DMSO
CVX / DMSO	Q5TF39	Q5TF39	-0.294292	0.294292	0.0115283	0.0374489	12	Q5TF39	MFSD4B	Sodium-dependent glucose transporter 1	MFS4B_HUMAN	1	-18.4528	0.815472	CVX	DMSO
CVX / DMSO	Q5VT79	Q5VT79	0.330697	0.330697	0.0116186	0.0374489	12	Q5VT79	ANXA8L1	Annexin A8-like protein 1	AXA81_HUMAN	11	25.7621	1.25762	CVX	DMSO
CVX / DMSO	Q8NHQ8	Q8NHQ8	0.0891377	0.0891377	0.0115951	0.0374489	12	Q8NHQ8	RASSF8	Ras association domain-containing protein 8	RASF8_HUMAN	1	6.37342	1.06373	CVX	DMSO
CVX / DMSO	Q8TEU7	Q8TEU7	0.111495	0.111495	0.0114894	0.0374489	12	Q8TEU7	RAPGEF6	Rap guanine nucleotide exchange factor 6	RPGF6_HUMAN	4	8.03474	1.08035	CVX	DMSO
CVX / DMSO	Q96SZ4	Q96SZ4	0.884775	0.884775	0.0116253	0.0374489	12	Q96SZ4	ZSCAN10	Zinc finger and SCAN domain-containing protein 10	ZSC10_HUMAN	1	84.6476	1.84648	CVX	DMSO
CVX / DMSO	Q9H1E3	Q9H1E3	0.554977	0.554977	0.0115911	0.0374489	12	Q9H1E3	NUCKS1	Nuclear ubiquitous casein and cyclin-dependent kinase substrate 1	NUCKS_HUMAN	7	46.9146	1.46915	CVX	DMSO
CVX / DMSO	Q9NWQ9	Q9NWQ9	0.470457	0.470457	0.011578	0.0374489	12	Q9NWQ9	C14orf119	Uncharacterized protein C14orf119	CN119_HUMAN	2	38.5548	1.38555	CVX	DMSO
CVX / DMSO	Q9P2K8	Q9P2K8	0.263606	0.263606	0.011537	0.0374489	12	Q9P2K8	EIF2AK4	eIF-2-alpha kinase GCN2	E2AK4_HUMAN	12	20.0475	1.20048	CVX	DMSO
CVX / DMSO	Q96GD0	Q96GD0	0.299669	0.299669	0.0117115	0.0376032	12	Q96GD0	PDXP	Chronophin	PLPP_HUMAN	3	23.0862	1.23086	CVX	DMSO
CVX / DMSO	P20962	P20962	0.417304	0.417304	0.0117734	0.03777	12	P20962	PTMS	Parathymosin	PTMS_HUMAN	3	33.5429	1.33543	CVX	DMSO
CVX / DMSO	Q13509	Q13509	0.377408	0.377408	0.0118181	0.0378817	12	Q13509	TUBB3	Tubulin beta-3 chain	TBB3_HUMAN	3	29.9006	1.29901	CVX	DMSO
CVX / DMSO	P78545	P78545	0.279692	0.279692	0.0118619	0.03799	12	P78545	ELF3	ETS-related transcription factor Elf-3	ELF3_HUMAN	6	21.3936	1.21394	CVX	DMSO
CVX / DMSO	Q96PU5	Q96PU5	-0.142838	0.142838	0.0119156	0.0380978	12	Q96PU5	NEDD4L	E3 ubiquitin-protein ligase NEDD4-like	NED4L_HUMAN	8	-9.42644	0.905736	CVX	DMSO
CVX / DMSO	Q9H267	Q9H267	0.173211	0.173211	0.0119135	0.0380978	12	Q9H267	VPS33B	Vacuolar protein sorting-associated protein 33B	VP33B_HUMAN	13	12.7566	1.12757	CVX	DMSO
CVX / DMSO	Q7Z3E5	Q7Z3E5	0.250201	0.250201	0.0119527	0.0381845	12	Q7Z3E5	ARMC9	LisH domain-containing protein ARMC9	ARMC9_HUMAN	2	18.9373	1.18937	CVX	DMSO
CVX / DMSO	P10599	P10599	0.327325	0.327325	0.0119749	0.0382234	12	P10599	TXN	Thioredoxin	THIO_HUMAN	11	25.4685	1.25468	CVX	DMSO
CVX / DMSO	P30085	P30085	0.309426	0.309426	0.0119909	0.0382424	12	P30085	CMPK1	UMP-CMP kinase	KCY_HUMAN	11	23.9214	1.23921	CVX	DMSO
CVX / DMSO	P62875	P62875	0.0793289	0.0793289	0.0120038	0.0382513	12	P62875	POLR2L	DNA-directed RNA polymerases I, II, and III subunit RPABC5	RPAB5_HUMAN	4	5.65265	1.05653	CVX	DMSO
CVX / DMSO	O60610	O60610	0.161329	0.161329	0.012018	0.0382647	12	O60610	DIAPH1	Protein diaphanous homolog 1	DIAP1_HUMAN	46	11.8317	1.11832	CVX	DMSO
CVX / DMSO	O14792	O14792	0.450357	0.450357	0.0120377	0.0382955	12	O14792	HS3ST1	Heparan sulfate glucosamine 3-O-sulfotransferase 1	HS3S1_HUMAN	2	36.6379	1.36638	CVX	DMSO
CVX / DMSO	Q68CQ4	Q68CQ4	0.0394385	0.0394385	0.0120483	0.038297	12	Q68CQ4	UTP25	U3 small nucleolar RNA-associated protein 25 homolog	UTP25_HUMAN	28	2.77138	1.02771	CVX	DMSO
CVX / DMSO	Q9NR09	Q9NR09	0.14325	0.14325	0.0120999	0.0384292	12	Q9NR09	BIRC6	Baculoviral IAP repeat-containing protein 6	BIRC6_HUMAN	27	10.439	1.10439	CVX	DMSO
CVX / DMSO	P13807	P13807	0.262277	0.262277	0.012122	0.038435	12	P13807	GYS1	Glycogen [starch] synthase, muscle	GYS1_HUMAN	22	19.937	1.19937	CVX	DMSO
CVX / DMSO	Q96QC0	Q96QC0	0.197377	0.197377	0.012117	0.038435	12	Q96QC0	PPP1R10	Serine/threonine-protein phosphatase 1 regulatory subunit 10	PP1RA_HUMAN	28	14.6612	1.14661	CVX	DMSO
CVX / DMSO	Q9UPN7	Q9UPN7	0.116499	0.116499	0.0121596	0.0385223	12	Q9UPN7	PPP6R1	Serine/threonine-protein phosphatase 6 regulatory subunit 1	PP6R1_HUMAN	11	8.41009	1.0841	CVX	DMSO
CVX / DMSO	P27695	P27695	0.277519	0.277519	0.0121919	0.0385663	12	P27695	APEX1	DNA-(apurinic or apyrimidinic site) endonuclease	APEX1_HUMAN	15	21.2109	1.21211	CVX	DMSO
CVX / DMSO	Q96FN4	Q96FN4	-0.418031	0.418031	0.0121937	0.0385663	12	Q96FN4	CPNE2	Copine-2	CPNE2_HUMAN	7	-25.1554	0.748446	CVX	DMSO
CVX / DMSO	P16949	P16949	0.326705	0.326705	0.0122175	0.0386092	12	P16949	STMN1	Stathmin	STMN1_HUMAN	17	25.4146	1.25415	CVX	DMSO
CVX / DMSO	O60927	O60927	0.454097	0.454097	0.0122547	0.0386306	12	O60927	PPP1R11	E3 ubiquitin-protein ligase PPP1R11	PP1RB_HUMAN	3	36.9926	1.36993	CVX	DMSO
CVX / DMSO	Q13595	Q13595	-0.157614	0.157614	0.0122456	0.0386306	12	Q13595	TRA2A	Transformer-2 protein homolog alpha	TRA2A_HUMAN	12	-10.3493	0.896507	CVX	DMSO
CVX / DMSO	Q7L5D6	Q7L5D6	0.217574	0.217574	0.0122362	0.0386306	12	Q7L5D6	GET4	Golgi to ER traffic protein 4 homolog	GET4_HUMAN	9	16.2777	1.16278	CVX	DMSO
CVX / DMSO	Q9UF56	Q9UF56	0.181214	0.181214	0.0122844	0.0386922	12	Q9UF56	FBXL17	F-box/LRR-repeat protein 17	FXL17_HUMAN	1	13.3837	1.13384	CVX	DMSO
CVX / DMSO	Q9UL18	Q9UL18	0.124134	0.124134	0.012315	0.0387565	12	Q9UL18	AGO1	Protein argonaute-1	AGO1_HUMAN	10	8.98535	1.08985	CVX	DMSO
CVX / DMSO	O96018	O96018	0.0676671	0.0676671	0.0123309	0.0387745	12	O96018	APBA3	Amyloid-beta A4 precursor protein-binding family A member 3	APBA3_HUMAN	5	4.80206	1.04802	CVX	DMSO
CVX / DMSO	O94916	O94916	-0.141147	0.141147	0.0123865	0.0388212	12	O94916	NFAT5	Nuclear factor of activated T-cells 5	NFAT5_HUMAN	16	-9.32019	0.906798	CVX	DMSO
CVX / DMSO	Q13126	Q13126	0.316043	0.316043	0.0123706	0.0388212	12	Q13126	MTAP	S-methyl-5'-thioadenosine phosphorylase	MTAP_HUMAN	17	24.4911	1.24491	CVX	DMSO
CVX / DMSO	Q86SE9	Q86SE9	0.491591	0.491591	0.0123675	0.0388212	12	Q86SE9	PCGF5	Polycomb group RING finger protein 5	PCGF5_HUMAN	2	40.5995	1.40599	CVX	DMSO
CVX / DMSO	Q9Y448	Q9Y448	0.188806	0.188806	0.0123795	0.0388212	12	Q9Y448	KNSTRN	Small kinetochore-associated protein	SKAP_HUMAN	13	13.982	1.13982	CVX	DMSO
CVX / DMSO	Q13616	Q13616	0.153868	0.153868	0.0124156	0.0388804	12	Q13616	CUL1	Cullin-1	CUL1_HUMAN	25	11.2548	1.11255	CVX	DMSO
CVX / DMSO	O75688	O75688	0.527828	0.527828	0.0124525	0.0388999	12	O75688	PPM1B	Protein phosphatase 1B	PPM1B_HUMAN	7	44.1757	1.44176	CVX	DMSO
CVX / DMSO	Q99614	Q99614	0.208766	0.208766	0.0124523	0.0388999	12	Q99614	TTC1	Tetratricopeptide repeat protein 1	TTC1_HUMAN	15	15.57	1.1557	CVX	DMSO
CVX / DMSO	Q9Y4Y9	Q9Y4Y9	0.414867	0.414867	0.012452	0.0388999	12	Q9Y4Y9	LSM5	U6 snRNA-associated Sm-like protein LSm5	LSM5_HUMAN	3	33.3176	1.33318	CVX	DMSO
CVX / DMSO	Q9H7L9	Q9H7L9	0.0925567	0.0925567	0.0124774	0.0389458	12	Q9H7L9	SUDS3	Sin3 histone deacetylase corepressor complex component SDS3	SDS3_HUMAN	9	6.62581	1.06626	CVX	DMSO
CVX / DMSO	Q93008	Q93008	0.21992	0.21992	0.0125287	0.039074	12	Q93008	USP9X	Probable ubiquitin carboxyl-terminal hydrolase FAF-X	USP9X_HUMAN	61	16.4669	1.16467	CVX	DMSO
CVX / DMSO	P04114	P04114	-0.303481	0.303481	0.0125628	0.0390842	12	P04114	APOB	Apolipoprotein B-100	APOB_HUMAN	6	-18.9705	0.810295	CVX	DMSO
CVX / DMSO	Q04446	Q04446	0.284957	0.284957	0.0125597	0.0390842	12	Q04446	GBE1	1,4-alpha-glucan-branching enzyme	GLGB_HUMAN	14	21.8374	1.21837	CVX	DMSO
CVX / DMSO	Q9BQE3	Q9BQE3	0.317731	0.317731	0.0125562	0.0390842	12	Q9BQE3	TUBA1C	Tubulin alpha-1C chain	TBA1C_HUMAN	4	24.6369	1.24637	CVX	DMSO
CVX / DMSO	P11215	P11215	-0.100162	0.100162	0.0126191	0.0391641	12	P11215	ITGAM	Integrin alpha-M	ITAM_HUMAN	1	-6.70718	0.932928	CVX	DMSO
CVX / DMSO	P30153	P30153	0.206567	0.206567	0.0126193	0.0391641	12	P30153	PPP2R1A	Serine/threonine-protein phosphatase 2A 65 kDa regulatory subunit A alpha isoform	2AAA_HUMAN	33	15.3939	1.15394	CVX	DMSO
CVX / DMSO	P51452	P51452	0.801633	0.801633	0.0126172	0.0391641	12	P51452	DUSP3	Dual specificity protein phosphatase 3	DUS3_HUMAN	3	74.3073	1.74307	CVX	DMSO
CVX / DMSO	P26639	P26639	0.308276	0.308276	0.0126724	0.0391692	12	P26639	TARS1	Threonine--tRNA ligase 1, cytoplasmic	SYTC_HUMAN	49	23.8227	1.23823	CVX	DMSO
CVX / DMSO	Q04695	Q04695	-0.170278	0.170278	0.0126415	0.0391692	12	Q04695	KRT17	Keratin, type I cytoskeletal 17	K1C17_HUMAN	18	-11.1328	0.888672	CVX	DMSO
CVX / DMSO	Q6UWP2	Q6UWP2	0.318542	0.318542	0.0126551	0.0391692	12	Q6UWP2	DHRS11	Dehydrogenase/reductase SDR family member 11	DHR11_HUMAN	3	24.707	1.24707	CVX	DMSO
CVX / DMSO	Q9NT62	Q9NT62	0.295784	0.295784	0.0126714	0.0391692	12	Q9NT62	ATG3	Ubiquitin-like-conjugating enzyme ATG3	ATG3_HUMAN	8	22.7552	1.22755	CVX	DMSO
CVX / DMSO	Q9UNP9	Q9UNP9	0.0902705	0.0902705	0.0126535	0.0391692	12	Q9UNP9	PPIE	Peptidyl-prolyl cis-trans isomerase E	PPIE_HUMAN	10	6.45697	1.06457	CVX	DMSO
CVX / DMSO	Q9UHD2	Q9UHD2	0.336633	0.336633	0.0126831	0.0391706	12	Q9UHD2	TBK1	Serine/threonine-protein kinase TBK1	TBK1_HUMAN	9	26.2806	1.26281	CVX	DMSO
CVX / DMSO	Q9H2V7	Q9H2V7	0.479109	0.479109	0.0127138	0.0392337	12	Q9H2V7	SPNS1	Protein spinster homolog 1	SPNS1_HUMAN	3	39.3882	1.39388	CVX	DMSO
CVX / DMSO	Q16658	Q16658	0.253822	0.253822	0.0127885	0.0393683	12	Q16658	FSCN1	Fascin	FSCN1_HUMAN	29	19.2362	1.19236	CVX	DMSO
CVX / DMSO	Q92734	Q92734	0.289919	0.289919	0.0127855	0.0393683	12	Q92734	TFG	Protein TFG	TFG_HUMAN	12	22.2572	1.22257	CVX	DMSO
CVX / DMSO	Q9P2Q2	Q9P2Q2	0.378852	0.378852	0.0127839	0.0393683	12	Q9P2Q2	FRMD4A	FERM domain-containing protein 4A	FRM4A_HUMAN	2	30.0307	1.30031	CVX	DMSO
CVX / DMSO	P46109	P46109	0.309823	0.309823	0.0128456	0.0394165	12	P46109	CRKL	Crk-like protein	CRKL_HUMAN	13	23.9555	1.23956	CVX	DMSO
CVX / DMSO	Q05932	Q05932	-0.126047	0.126047	0.0128402	0.0394165	12	Q05932	FPGS	Folylpolyglutamate synthase, mitochondrial	FOLC_HUMAN	9	-8.36615	0.916339	CVX	DMSO
CVX / DMSO	Q5QJE6	Q5QJE6	-0.0644352	0.0644352	0.0128348	0.0394165	12	Q5QJE6	DNTTIP2	Deoxynucleotidyltransferase terminal-interacting protein 2	TDIF2_HUMAN	26	-4.36804	0.95632	CVX	DMSO
CVX / DMSO	Q9UPY8	Q9UPY8	0.250719	0.250719	0.0128431	0.0394165	12	Q9UPY8	MAPRE3	Microtubule-associated protein RP/EB family member 3	MARE3_HUMAN	7	18.98	1.1898	CVX	DMSO
CVX / DMSO	O15327	O15327	0.477211	0.477211	0.0129414	0.0395514	12	O15327	INPP4B	Inositol polyphosphate 4-phosphatase type II	INP4B_HUMAN	4	39.205	1.39205	CVX	DMSO
CVX / DMSO	Q7Z628	Q7Z628	0.0434048	0.0434048	0.0129402	0.0395514	12	Q7Z628	NET1	Neuroepithelial cell-transforming gene 1 protein	ARHG8_HUMAN	5	3.05431	1.03054	CVX	DMSO
CVX / DMSO	Q8TEK3	Q8TEK3	-0.107202	0.107202	0.0129289	0.0395514	12	Q8TEK3	DOT1L	Histone-lysine N-methyltransferase, H3 lysine-79 specific	DOT1L_HUMAN	16	-7.16131	0.928387	CVX	DMSO
CVX / DMSO	Q9NSP4	Q9NSP4	0.216898	0.216898	0.0129048	0.0395514	12	Q9NSP4	CENPM	Centromere protein M	CENPM_HUMAN	4	16.2232	1.16223	CVX	DMSO
CVX / DMSO	Q9UH65	Q9UH65	0.242597	0.242597	0.0129318	0.0395514	12	Q9UH65	SWAP70	Switch-associated protein 70	SWP70_HUMAN	19	18.3121	1.18312	CVX	DMSO
CVX / DMSO	P06703	P06703	0.257955	0.257955	0.0129631	0.0395542	12	P06703	S100A6	Protein S100-A6	S10A6_HUMAN	8	19.5783	1.19578	CVX	DMSO
CVX / DMSO	Q86VN1	Q86VN1	0.205563	0.205563	0.0129569	0.0395542	12	Q86VN1	VPS36	Vacuolar protein-sorting-associated protein 36	VPS36_HUMAN	7	15.3136	1.15314	CVX	DMSO
CVX / DMSO	Q9H6S3	Q9H6S3	0.361322	0.361322	0.012986	0.0395922	12	Q9H6S3	EPS8L2	Epidermal growth factor receptor kinase substrate 8-like protein 2	ES8L2_HUMAN	17	28.4603	1.2846	CVX	DMSO
CVX / DMSO	P11766	P11766	0.333928	0.333928	0.0129964	0.0395924	12	P11766	ADH5	Alcohol dehydrogenase class-3	ADHX_HUMAN	14	26.044	1.26044	CVX	DMSO
CVX / DMSO	Q96M86	Q96M86	0.514263	0.514263	0.01301	0.0396019	12	Q96M86	DNHD1	Dynein heavy chain domain-containing protein 1	DNHD1_HUMAN	2	42.8265	1.42826	CVX	DMSO
CVX / DMSO	O43175	O43175	0.264911	0.264911	0.0130325	0.0396388	12	O43175	PHGDH	D-3-phosphoglycerate dehydrogenase	SERA_HUMAN	29	20.1562	1.20156	CVX	DMSO
CVX / DMSO	Q9H0N5	Q9H0N5	-0.198388	0.198388	0.0130578	0.0396841	12	Q9H0N5	PCBD2	Pterin-4-alpha-carbinolamine dehydratase 2	PHS2_HUMAN	5	-12.8476	0.871524	CVX	DMSO
CVX / DMSO	O43815	O43815	0.102461	0.102461	0.0131772	0.0397139	12	O43815	STRN	Striatin	STRN_HUMAN	19	7.36036	1.0736	CVX	DMSO
CVX / DMSO	P48147	P48147	0.348818	0.348818	0.0130841	0.0397139	12	P48147	PREP	Prolyl endopeptidase	PPCE_HUMAN	23	27.3517	1.27352	CVX	DMSO
CVX / DMSO	Q13615	Q13615	-0.226345	0.226345	0.0131627	0.0397139	12	Q13615	MTMR3	Myotubularin-related protein 3	MTMR3_HUMAN	3	-14.5203	0.854797	CVX	DMSO
CVX / DMSO	Q8TBC3	Q8TBC3	-0.0874216	0.0874216	0.0131176	0.0397139	12	Q8TBC3	SHKBP1	SH3KBP1-binding protein 1	SHKB1_HUMAN	8	-5.87966	0.941203	CVX	DMSO
CVX / DMSO	Q96P53	Q96P53	0.286112	0.286112	0.0130973	0.0397139	12	Q96P53	WDFY2	WD repeat and FYVE domain-containing protein 2	WDFY2_HUMAN	3	21.9349	1.21935	CVX	DMSO
CVX / DMSO	Q99729	Q99729	0.328344	0.328344	0.0131823	0.0397139	12	Q99729	HNRNPAB	Heterogeneous nuclear ribonucleoprotein A/B	ROAA_HUMAN	17	25.5571	1.25557	CVX	DMSO
CVX / DMSO	Q9HA64	Q9HA64	0.277901	0.277901	0.013155	0.0397139	12	Q9HA64	FN3KRP	Ketosamine-3-kinase	KT3K_HUMAN	2	21.2429	1.21243	CVX	DMSO
CVX / DMSO	Q9HAB8	Q9HAB8	0.423391	0.423391	0.0131557	0.0397139	12	Q9HAB8	PPCS	Phosphopantothenate--cysteine ligase	PPCS_HUMAN	8	34.1076	1.34108	CVX	DMSO
CVX / DMSO	Q9NX02	Q9NX02	0.21267	0.21267	0.0131684	0.0397139	12	Q9NX02	NLRP2	NACHT, LRR and PYD domains-containing protein 2	NALP2_HUMAN	31	15.8831	1.15883	CVX	DMSO
CVX / DMSO	Q9P000	Q9P000	0.263696	0.263696	0.0131633	0.0397139	12	Q9P000	COMMD9	COMM domain-containing protein 9	COMD9_HUMAN	7	20.0551	1.20055	CVX	DMSO
CVX / DMSO	Q9Y2X7	Q9Y2X7	0.137276	0.137276	0.0131194	0.0397139	12	Q9Y2X7	GIT1	ARF GTPase-activating protein GIT1	GIT1_HUMAN	21	9.98269	1.09983	CVX	DMSO
CVX / DMSO	P22314	P22314	0.275392	0.275392	0.0132092	0.0397331	12	P22314	UBA1	Ubiquitin-like modifier-activating enzyme 1	UBA1_HUMAN	48	21.0323	1.21032	CVX	DMSO
CVX / DMSO	Q5EBL8	Q5EBL8	-0.158771	0.158771	0.0132237	0.0397331	12	Q5EBL8	PDZD11	PDZ domain-containing protein 11	PDZ11_HUMAN	2	-10.4212	0.895788	CVX	DMSO
CVX / DMSO	Q8N307	Q8N307	0.0377423	0.0377423	0.0132305	0.0397331	12	Q8N307	MUC20	Mucin-20	MUC20_HUMAN	2	2.65062	1.02651	CVX	DMSO
CVX / DMSO	Q9NSA3	Q9NSA3	0.293558	0.293558	0.0132181	0.0397331	12	Q9NSA3	CTNNBIP1	Beta-catenin-interacting protein 1	CNBP1_HUMAN	2	22.5659	1.22566	CVX	DMSO
CVX / DMSO	P49902	P49902	0.205947	0.205947	0.0132633	0.0397377	12	P49902	NT5C2	Cytosolic purine 5'-nucleotidase	5NTC_HUMAN	16	15.3443	1.15344	CVX	DMSO
CVX / DMSO	Q6GMV2	Q6GMV2	0.355792	0.355792	0.0132557	0.0397377	12	Q6GMV2	SMYD5	Histone-lysine N-trimethyltransferase SMYD5	SMYD5_HUMAN	8	27.9688	1.27969	CVX	DMSO
CVX / DMSO	Q86XK3	Q86XK3	0.19801	0.19801	0.0132621	0.0397377	12	Q86XK3	SFR1	Swi5-dependent recombination DNA repair protein 1 homolog	SFR1_HUMAN	1	14.7115	1.14711	CVX	DMSO
CVX / DMSO	P12081	P12081	0.206561	0.206561	0.0133253	0.0398048	12	P12081	HARS1	Histidine--tRNA ligase, cytoplasmic	HARS1_HUMAN	25	15.3934	1.15393	CVX	DMSO
CVX / DMSO	P13489	P13489	0.256557	0.256557	0.0133164	0.0398048	12	P13489	RNH1	Ribonuclease inhibitor	RINI_HUMAN	25	19.4624	1.19462	CVX	DMSO
CVX / DMSO	Q16186	Q16186	0.226541	0.226541	0.0133275	0.0398048	12	Q16186	ADRM1	Proteasomal ubiquitin receptor ADRM1	ADRM1_HUMAN	10	17.0026	1.17003	CVX	DMSO
CVX / DMSO	Q9H832	Q9H832	0.312288	0.312288	0.0133218	0.0398048	12	Q9H832	UBE2Z	Ubiquitin-conjugating enzyme E2 Z	UBE2Z_HUMAN	14	24.1675	1.24168	CVX	DMSO
CVX / DMSO	P26640	P26640	0.218835	0.218835	0.0133388	0.0398073	12	P26640	VARS1	Valine--tRNA ligase	SYVC_HUMAN	52	16.3793	1.16379	CVX	DMSO
CVX / DMSO	P60510	P60510	0.144153	0.144153	0.0133545	0.0398231	12	P60510	PPP4C	Serine/threonine-protein phosphatase 4 catalytic subunit	PP4C_HUMAN	12	10.5082	1.10508	CVX	DMSO
CVX / DMSO	Q14204	Q14204	0.189916	0.189916	0.0134256	0.0399636	12	Q14204	DYNC1H1	Cytoplasmic dynein 1 heavy chain 1	DYHC1_HUMAN	162	14.0698	1.1407	CVX	DMSO
CVX / DMSO	Q9H6E5	Q9H6E5	-0.12755	0.12755	0.013419	0.0399636	12	Q9H6E5	TUT1	Speckle targeted PIP5K1A-regulated poly(A) polymerase	STPAP_HUMAN	10	-8.46155	0.915384	CVX	DMSO
CVX / DMSO	Q9H8Y5	Q9H8Y5	0.157216	0.157216	0.0134331	0.0399636	12	Q9H8Y5	ANKZF1	Ankyrin repeat and zinc finger domain-containing protein 1	ANKZ1_HUMAN	12	11.5133	1.11513	CVX	DMSO
CVX / DMSO	Q9NTJ4	Q9NTJ4	1.01696	1.01696	0.013449	0.0399796	10	Q9NTJ4	MAN2C1	Alpha-mannosidase 2C1	MA2C1_HUMAN	1	102.365	2.02365	CVX	DMSO
CVX / DMSO	P07384	P07384	0.261907	0.261907	0.0134618	0.0399864	12	P07384	CAPN1	Calpain-1 catalytic subunit	CAN1_HUMAN	31	19.9063	1.19906	CVX	DMSO
CVX / DMSO	Q9Y3B4	Q9Y3B4	0.167983	0.167983	0.0134768	0.0399999	12	Q9Y3B4	SF3B6	Splicing factor 3B subunit 6	SF3B6_HUMAN	9	12.3486	1.12349	CVX	DMSO
CVX / DMSO	P19012	P19012	0.136783	0.136783	0.013505	0.0400522	12	P19012	KRT15	Keratin, type I cytoskeletal 15	K1C15_HUMAN	12	9.94508	1.09945	CVX	DMSO
CVX / DMSO	P40425	P40425	-0.0352787	0.0352787	0.0135283	0.0400589	12	P40425	PBX2	Pre-B-cell leukemia transcription factor 2	PBX2_HUMAN	8	-2.41567	0.975843	CVX	DMSO
CVX / DMSO	Q9Y343	Q9Y343	0.320886	0.320886	0.0135278	0.0400589	12	Q9Y343	SNX24	Sorting nexin-24	SNX24_HUMAN	1	24.9097	1.2491	CVX	DMSO
CVX / DMSO	A6NIH7	A6NIH7	0.325483	0.325483	0.0136901	0.0400767	12	A6NIH7	UNC119B	Protein unc-119 homolog B	U119B_HUMAN	4	25.3084	1.25308	CVX	DMSO
CVX / DMSO	O95376	O95376	0.369583	0.369583	0.0136606	0.0400767	12	O95376	ARIH2	E3 ubiquitin-protein ligase ARIH2	ARI2_HUMAN	5	29.1979	1.29198	CVX	DMSO
CVX / DMSO	P01034	P01034	0.220941	0.220941	0.0136893	0.0400767	12	P01034	CST3	Cystatin-C	CYTC_HUMAN	6	16.5494	1.16549	CVX	DMSO
CVX / DMSO	P36915	P36915	0.257894	0.257894	0.0136223	0.0400767	12	P36915	GNL1	Guanine nucleotide-binding protein-like 1	GNL1_HUMAN	15	19.5732	1.19573	CVX	DMSO
CVX / DMSO	P49448	P49448	0.443336	0.443336	0.0136829	0.0400767	12	P49448	GLUD2	Glutamate dehydrogenase 2, mitochondrial	DHE4_HUMAN	2	35.9745	1.35975	CVX	DMSO
CVX / DMSO	P62937	P62937	0.235061	0.235061	0.0135542	0.0400767	12	P62937	PPIA	Peptidyl-prolyl cis-trans isomerase A	PPIA_HUMAN	12	17.6957	1.17696	CVX	DMSO
CVX / DMSO	Q15004	Q15004	-0.0239904	0.0239904	0.0136826	0.0400767	12	Q15004	PCLAF	PCNA-associated factor	PAF15_HUMAN	5	-1.64914	0.983509	CVX	DMSO
CVX / DMSO	Q5VT25	Q5VT25	0.332654	0.332654	0.0137018	0.0400767	12	Q5VT25	CDC42BPA	Serine/threonine-protein kinase MRCK alpha	MRCKA_HUMAN	5	25.9328	1.25933	CVX	DMSO
CVX / DMSO	Q93074	Q93074	-0.0560186	0.0560186	0.0135868	0.0400767	12	Q93074	MED12	Mediator of RNA polymerase II transcription subunit 12	MED12_HUMAN	29	-3.80849	0.961915	CVX	DMSO
CVX / DMSO	Q9BQG2	Q9BQG2	0.156653	0.156653	0.0136375	0.0400767	12	Q9BQG2	NUDT12	NAD-capped RNA hydrolase NUDT12	NUD12_HUMAN	9	11.4698	1.1147	CVX	DMSO
CVX / DMSO	Q9BT92	Q9BT92	0.181886	0.181886	0.0135728	0.0400767	12	Q9BT92	TCHP	Trichoplein keratin filament-binding protein	TCHP_HUMAN	3	13.4365	1.13437	CVX	DMSO
CVX / DMSO	Q9H0U6	Q9H0U6	-0.203838	0.203838	0.0136535	0.0400767	12	Q9H0U6	MRPL18	39S ribosomal protein L18, mitochondrial	RM18_HUMAN	5	-13.1762	0.868238	CVX	DMSO
CVX / DMSO	Q9H3S7	Q9H3S7	0.301563	0.301563	0.0137027	0.0400767	12	Q9H3S7	PTPN23	Tyrosine-protein phosphatase non-receptor type 23	PTN23_HUMAN	23	23.2479	1.23248	CVX	DMSO
CVX / DMSO	Q9P260	Q9P260	0.275892	0.275892	0.0136517	0.0400767	12	Q9P260	RELCH	RAB11-binding protein RELCH	RELCH_HUMAN	9	21.0743	1.21074	CVX	DMSO
CVX / DMSO	Q9UF33	Q9UF33	-0.304172	0.304172	0.0136412	0.0400767	12	Q9UF33	EPHA6	Ephrin type-A receptor 6	EPHA6_HUMAN	1	-19.0093	0.809907	CVX	DMSO
CVX / DMSO	Q9Y2Z2	Q9Y2Z2	-0.388254	0.388254	0.0136364	0.0400767	12	Q9Y2Z2	MTO1	Protein MTO1 homolog, mitochondrial	MTO1_HUMAN	11	-23.5946	0.764054	CVX	DMSO
CVX / DMSO	Q14738	Q14738	0.257673	0.257673	0.0137608	0.0400982	12	Q14738	PPP2R5D	Serine/threonine-protein phosphatase 2A 56 kDa regulatory subunit delta isoform	2A5D_HUMAN	11	19.5549	1.19555	CVX	DMSO
CVX / DMSO	Q460N5	Q460N5	0.15545	0.15545	0.0137419	0.0400982	12	Q460N5	PARP14	Protein mono-ADP-ribosyltransferase PARP14	PAR14_HUMAN	48	11.3769	1.11377	CVX	DMSO
CVX / DMSO	Q5VIR6	Q5VIR6	0.113528	0.113528	0.0137475	0.0400982	12	Q5VIR6	VPS53	Vacuolar protein sorting-associated protein 53 homolog	VPS53_HUMAN	11	8.18706	1.08187	CVX	DMSO
CVX / DMSO	Q6P996	Q6P996	-0.541907	0.541907	0.0137627	0.0400982	12	Q6P996	PDXDC1	Pyridoxal-dependent decarboxylase domain-containing protein 1	PDXD1_HUMAN	34	-31.3138	0.686862	CVX	DMSO
CVX / DMSO	Q8N567	Q8N567	0.0522277	0.0522277	0.0137521	0.0400982	12	Q8N567	ZCCHC9	Zinc finger CCHC domain-containing protein 9	ZCHC9_HUMAN	8	3.68647	1.03686	CVX	DMSO
CVX / DMSO	O95486	O95486	0.273231	0.273231	0.0138286	0.0401663	12	O95486	SEC24A	Protein transport protein Sec24A	SC24A_HUMAN	18	20.8511	1.20851	CVX	DMSO
CVX / DMSO	P16298	P16298	0.212627	0.212627	0.0138221	0.0401663	12	P16298	PPP3CB	Serine/threonine-protein phosphatase 2B catalytic subunit beta isoform	PP2BB_HUMAN	8	15.8797	1.1588	CVX	DMSO
CVX / DMSO	P16402	P16402	-0.299569	0.299569	0.0138516	0.0401663	12	P16402	H1-3	Histone H1.3	H13_HUMAN	3	-18.7505	0.812495	CVX	DMSO
CVX / DMSO	P22102	P22102	0.277927	0.277927	0.0138599	0.0401663	12	P22102	GART	Trifunctional purine biosynthetic protein adenosine-3	PUR2_HUMAN	49	21.2452	1.21245	CVX	DMSO
CVX / DMSO	Q14997	Q14997	0.17424	0.17424	0.0138479	0.0401663	12	Q14997	PSME4	Proteasome activator complex subunit 4	PSME4_HUMAN	23	12.837	1.12837	CVX	DMSO
CVX / DMSO	Q16401	Q16401	0.200999	0.200999	0.0138111	0.0401663	12	Q16401	PSMD5	26S proteasome non-ATPase regulatory subunit 5	PSMD5_HUMAN	22	14.9494	1.14949	CVX	DMSO
CVX / DMSO	Q8TAD8	Q8TAD8	-0.078369	0.078369	0.0138045	0.0401663	12	Q8TAD8	SNIP1	Smad nuclear-interacting protein 1	SNIP1_HUMAN	12	-5.28722	0.947128	CVX	DMSO
CVX / DMSO	Q13630	Q13630	0.355351	0.355351	0.0139104	0.0402819	12	Q13630	GFUS	GDP-L-fucose synthase	FCL_HUMAN	14	27.9297	1.2793	CVX	DMSO
CVX / DMSO	Q08431	Q08431	0.421315	0.421315	0.0139266	0.0402983	12	Q08431	MFGE8	Lactadherin	MFGM_HUMAN	2	33.9147	1.33915	CVX	DMSO
CVX / DMSO	P49184	P49184	-0.26112	0.26112	0.0139375	0.040299	12	P49184	DNASE1L1	Deoxyribonuclease-1-like 1	DNSL1_HUMAN	2	-16.556	0.83444	CVX	DMSO
CVX / DMSO	Q9UKT7	Q9UKT7	0.730203	0.730203	0.0139516	0.0403093	12	Q9UKT7	FBXL3	F-box/LRR-repeat protein 3	FBXL3_HUMAN	1	65.8872	1.65887	CVX	DMSO
CVX / DMSO	Q6NVY1	Q6NVY1	-0.26526	0.26526	0.0139682	0.0403266	12	Q6NVY1	HIBCH	3-hydroxyisobutyryl-CoA hydrolase, mitochondrial	HIBCH_HUMAN	20	-16.7951	0.832049	CVX	DMSO
CVX / DMSO	P09038	P09038	-0.334896	0.334896	0.0139855	0.0403461	12	P09038	FGF2	Fibroblast growth factor 2	FGF2_HUMAN	1	-20.7158	0.792842	CVX	DMSO
CVX / DMSO	P00918	P00918	0.319439	0.319439	0.0139996	0.0403561	12	P00918	CA2	Carbonic anhydrase 2	CAH2_HUMAN	11	24.7845	1.24785	CVX	DMSO
CVX / DMSO	Q13951	Q13951	0.209824	0.209824	0.0140126	0.0403631	12	Q13951	CBFB	Core-binding factor subunit beta	PEBB_HUMAN	7	15.6547	1.15655	CVX	DMSO
CVX / DMSO	Q9UKS6	Q9UKS6	0.0574742	0.0574742	0.0140266	0.0403727	12	Q9UKS6	PACSIN3	Protein kinase C and casein kinase substrate in neurons protein 3	PACN3_HUMAN	19	4.06422	1.04064	CVX	DMSO
CVX / DMSO	A0A0B4J2D5;P0DPI2	A0A0B4J2D5;P0DPI2	-0.29406	0.29406	0.0140666	0.040406	12	A0A0B4J2D5;P0DPI2	GATD3B;GATD3	Putative glutamine amidotransferase-like class 1 domain-containing protein 3B, mitochondrial;Glutamine amidotransferase-like class 1 domain-containing protein 3, mitochondrial	GAL3B_HUMAN;GAL3A_HUMAN	11	-18.4396	0.815604	CVX	DMSO
CVX / DMSO	O15061	O15061	0.131044	0.131044	0.0140918	0.040406	12	O15061	SYNM	Synemin	SYNEM_HUMAN	1	9.50861	1.09509	CVX	DMSO
CVX / DMSO	P04004	P04004	0.0478124	0.0478124	0.0140685	0.040406	12	P04004	VTN	Vitronectin	VTNC_HUMAN	2	3.36963	1.0337	CVX	DMSO
CVX / DMSO	P52565	P52565	0.338702	0.338702	0.0140719	0.040406	12	P52565	ARHGDIA	Rho GDP-dissociation inhibitor 1	GDIR1_HUMAN	12	26.4618	1.26462	CVX	DMSO
CVX / DMSO	Q14919	Q14919	0.413464	0.413464	0.0140836	0.040406	12	Q14919	DRAP1	Dr1-associated corepressor	NC2A_HUMAN	4	33.188	1.33188	CVX	DMSO
CVX / DMSO	Q8N543	Q8N543	0.280969	0.280969	0.0141018	0.040406	12	Q8N543	OGFOD1	Prolyl 3-hydroxylase OGFOD1	OGFD1_HUMAN	13	21.5011	1.21501	CVX	DMSO
CVX / DMSO	P11171	P11171	-0.0923151	0.0923151	0.0141812	0.040423	12	P11171	EPB41	Protein 4.1	EPB41_HUMAN	20	-6.19837	0.938016	CVX	DMSO
CVX / DMSO	P15170	P15170	0.266221	0.266221	0.0141992	0.040423	12	P15170	GSPT1	Eukaryotic peptide chain release factor GTP-binding subunit ERF3A	ERF3A_HUMAN	27	20.2653	1.20265	CVX	DMSO
CVX / DMSO	P45974	P45974	0.257829	0.257829	0.0142033	0.040423	12	P45974	USP5	Ubiquitin carboxyl-terminal hydrolase 5	UBP5_HUMAN	27	19.5678	1.19568	CVX	DMSO
CVX / DMSO	P49585	P49585	0.269623	0.269623	0.0141585	0.040423	12	P49585	PCYT1A	Choline-phosphate cytidylyltransferase A	PCY1A_HUMAN	26	20.5493	1.20549	CVX	DMSO
CVX / DMSO	Q13404	Q13404	0.371649	0.371649	0.0141974	0.040423	12	Q13404	UBE2V1	Ubiquitin-conjugating enzyme E2 variant 1	UB2V1_HUMAN	10	29.3831	1.29383	CVX	DMSO
CVX / DMSO	Q86Y37	Q86Y37	0.399957	0.399957	0.014154	0.040423	12	Q86Y37	CACUL1	CDK2-associated and cullin domain-containing protein 1	CACL1_HUMAN	5	31.9468	1.31947	CVX	DMSO
CVX / DMSO	Q8N653	Q8N653	0.207295	0.207295	0.0141952	0.040423	12	Q8N653	LZTR1	Leucine-zipper-like transcriptional regulator 1	LZTR1_HUMAN	6	15.4522	1.15452	CVX	DMSO
CVX / DMSO	Q9P265	Q9P265	-0.142998	0.142998	0.0141208	0.040423	12	Q9P265	DIP2B	Disco-interacting protein 2 homolog B	DIP2B_HUMAN	33	-9.43649	0.905635	CVX	DMSO
CVX / DMSO	Q9UHB7	Q9UHB7	-0.143377	0.143377	0.0141495	0.040423	12	Q9UHB7	AFF4	AF4/FMR2 family member 4	AFF4_HUMAN	17	-9.46026	0.905397	CVX	DMSO
CVX / DMSO	P20226	P20226	-0.0728347	0.0728347	0.014272	0.0405368	12	P20226	TBP	TATA-box-binding protein	TBP_HUMAN	6	-4.9232	0.950768	CVX	DMSO
CVX / DMSO	P25686	P25686	1.34467	1.34467	0.0142815	0.0405368	12	P25686	DNAJB2	DnaJ homolog subfamily B member 2	DNJB2_HUMAN	2	153.972	2.53972	CVX	DMSO
CVX / DMSO	Q16890	Q16890	0.187621	0.187621	0.0142858	0.0405368	12	Q16890	TPD52L1	Tumor protein D53	TPD53_HUMAN	6	13.8884	1.13888	CVX	DMSO
CVX / DMSO	Q9P0K8	Q9P0K8	0.490365	0.490365	0.0142794	0.0405368	12	Q9P0K8	FOXJ2	Forkhead box protein J2	FOXJ2_HUMAN	1	40.48	1.4048	CVX	DMSO
CVX / DMSO	O00410	O00410	0.265278	0.265278	0.0143044	0.0405593	12	O00410	IPO5	Importin-5	IPO5_HUMAN	55	20.1867	1.20187	CVX	DMSO
CVX / DMSO	Q9BQL6	Q9BQL6	0.215372	0.215372	0.0143396	0.0405988	12	Q9BQL6	FERMT1	Fermitin family homolog 1	FERM1_HUMAN	8	16.1003	1.161	CVX	DMSO
CVX / DMSO	Q9Y2X0	Q9Y2X0	0.0784438	0.0784438	0.0143395	0.0405988	12	Q9Y2X0	MED16	Mediator of RNA polymerase II transcription subunit 16	MED16_HUMAN	21	5.58785	1.05588	CVX	DMSO
CVX / DMSO	O14713	O14713	0.185251	0.185251	0.0143731	0.0406245	12	O14713	ITGB1BP1	Integrin beta-1-binding protein 1	ITBP1_HUMAN	2	13.7015	1.13702	CVX	DMSO
CVX / DMSO	Q8TD16	Q8TD16	0.28937	0.28937	0.0143807	0.0406245	12	Q8TD16	BICD2	Protein bicaudal D homolog 2	BICD2_HUMAN	27	22.2106	1.22211	CVX	DMSO
CVX / DMSO	Q92754	Q92754	-0.240722	0.240722	0.0143681	0.0406245	12	Q92754	TFAP2C	Transcription factor AP-2 gamma	AP2C_HUMAN	6	-15.3678	0.846322	CVX	DMSO
CVX / DMSO	Q6ISB3	Q6ISB3	-0.0614177	0.0614177	0.0144465	0.0407198	12	Q6ISB3	GRHL2	Grainyhead-like protein 2 homolog	GRHL2_HUMAN	20	-4.16781	0.958322	CVX	DMSO
CVX / DMSO	Q86Y56	Q86Y56	0.208385	0.208385	0.014434	0.0407198	12	Q86Y56	DNAAF5	Dynein axonemal assembly factor 5	DAAF5_HUMAN	32	15.5394	1.15539	CVX	DMSO
CVX / DMSO	Q9Y5N6	Q9Y5N6	0.202737	0.202737	0.0144413	0.0407198	12	Q9Y5N6	ORC6	Origin recognition complex subunit 6	ORC6_HUMAN	6	15.088	1.15088	CVX	DMSO
CVX / DMSO	O60237	O60237	0.0565243	0.0565243	0.0145367	0.0407328	12	O60237	PPP1R12B	Protein phosphatase 1 regulatory subunit 12B	MYPT2_HUMAN	1	3.99573	1.03996	CVX	DMSO
CVX / DMSO	P16152	P16152	0.275637	0.275637	0.0145345	0.0407328	12	P16152	CBR1	Carbonyl reductase [NADPH] 1	CBR1_HUMAN	11	21.0529	1.21053	CVX	DMSO
CVX / DMSO	Q07960	Q07960	0.147303	0.147303	0.0144999	0.0407328	12	Q07960	ARHGAP1	Rho GTPase-activating protein 1	RHG01_HUMAN	17	10.7497	1.1075	CVX	DMSO
CVX / DMSO	Q12933	Q12933	0.300007	0.300007	0.0145205	0.0407328	12	Q12933	TRAF2	TNF receptor-associated factor 2	TRAF2_HUMAN	15	23.115	1.23115	CVX	DMSO
CVX / DMSO	Q6UXT9	Q6UXT9	0.327461	0.327461	0.0144622	0.0407328	12	Q6UXT9	ABHD15	Protein ABHD15	ABH15_HUMAN	1	25.4803	1.2548	CVX	DMSO
CVX / DMSO	Q96C11	Q96C11	0.80183	0.80183	0.0145154	0.0407328	12	Q96C11	FGGY	FGGY carbohydrate kinase domain-containing protein	FGGY_HUMAN	2	74.3311	1.74331	CVX	DMSO
CVX / DMSO	Q9H8T0	Q9H8T0	0.24	0.24	0.0144953	0.0407328	12	Q9H8T0	AKTIP	AKT-interacting protein	AKTIP_HUMAN	2	18.0993	1.18099	CVX	DMSO
CVX / DMSO	Q9NS86	Q9NS86	0.281608	0.281608	0.0145003	0.0407328	12	Q9NS86	LANCL2	LanC-like protein 2	LANC2_HUMAN	26	21.5549	1.21555	CVX	DMSO
CVX / DMSO	Q8IZ83	Q8IZ83	0.2752	0.2752	0.0145599	0.040759	12	Q8IZ83	ALDH16A1	Aldehyde dehydrogenase family 16 member A1	A16A1_HUMAN	21	21.0162	1.21016	CVX	DMSO
CVX / DMSO	Q96FF9	Q96FF9	-0.106561	0.106561	0.014574	0.040759	12	Q96FF9	CDCA5	Sororin	CDCA5_HUMAN	5	-7.12005	0.9288	CVX	DMSO
CVX / DMSO	Q9HB19	Q9HB19	0.270601	0.270601	0.0145782	0.040759	12	Q9HB19	PLEKHA2	Pleckstrin homology domain-containing family A member 2	PKHA2_HUMAN	6	20.631	1.20631	CVX	DMSO
CVX / DMSO	P63208	P63208	0.174965	0.174965	0.0146017	0.0407947	12	P63208	SKP1	S-phase kinase-associated protein 1	SKP1_HUMAN	12	12.8937	1.12894	CVX	DMSO
CVX / DMSO	O95373	O95373	0.271623	0.271623	0.0146196	0.0408148	12	O95373	IPO7	Importin-7	IPO7_HUMAN	44	20.7165	1.20717	CVX	DMSO
CVX / DMSO	Q99996	Q99996	0.148826	0.148826	0.0146948	0.0409946	12	Q99996	AKAP9	A-kinase anchor protein 9	AKAP9_HUMAN	50	10.8667	1.10867	CVX	DMSO
CVX / DMSO	Q7Z569	Q7Z569	0.206342	0.206342	0.0147167	0.0410257	12	Q7Z569	BRAP	BRCA1-associated protein	BRAP_HUMAN	8	15.3759	1.15376	CVX	DMSO
CVX / DMSO	Q5SQN1	Q5SQN1	0.615984	0.615984	0.0147643	0.0411283	12	Q5SQN1	SNAP47	Synaptosomal-associated protein 47	SNP47_HUMAN	6	53.2602	1.5326	CVX	DMSO
CVX / DMSO	O76082	O76082	-0.592551	0.592551	0.0147861	0.0411589	12	O76082	SLC22A5	Solute carrier family 22 member 5	S22A5_HUMAN	1	-33.6831	0.663169	CVX	DMSO
CVX / DMSO	P61221	P61221	0.205536	0.205536	0.0148087	0.0411869	12	P61221	ABCE1	ATP-binding cassette sub-family E member 1	ABCE1_HUMAN	27	15.3114	1.15311	CVX	DMSO
CVX / DMSO	Q08752	Q08752	0.269142	0.269142	0.0148178	0.0411869	12	Q08752	PPID	Peptidyl-prolyl cis-trans isomerase D	PPID_HUMAN	26	20.5091	1.20509	CVX	DMSO
CVX / DMSO	P11441	P11441	0.221617	0.221617	0.0148762	0.041213	12	P11441	UBL4A	Ubiquitin-like protein 4A	UBL4A_HUMAN	8	16.604	1.16604	CVX	DMSO
CVX / DMSO	Q96BW5	Q96BW5	0.268624	0.268624	0.0148732	0.041213	12	Q96BW5	PTER	Phosphotriesterase-related protein	PTER_HUMAN	6	20.4658	1.20466	CVX	DMSO
CVX / DMSO	Q9BV79	Q9BV79	-0.246614	0.246614	0.0148604	0.041213	12	Q9BV79	MECR	Enoyl-[acyl-carrier-protein] reductase, mitochondrial	MECR_HUMAN	11	-15.7128	0.842872	CVX	DMSO
CVX / DMSO	Q9UKV8	Q9UKV8	0.22169	0.22169	0.0148791	0.041213	12	Q9UKV8	AGO2	Protein argonaute-2	AGO2_HUMAN	13	16.6099	1.1661	CVX	DMSO
CVX / DMSO	Q9Y4C4	Q9Y4C4	0.183831	0.183831	0.0148813	0.041213	12	Q9Y4C4	MFHAS1	Malignant fibrous histiocytoma-amplified sequence 1	MFHA1_HUMAN	2	13.5896	1.1359	CVX	DMSO
CVX / DMSO	Q96LR5	Q96LR5	0.362015	0.362015	0.0148957	0.0412229	12	Q96LR5	UBE2E2	Ubiquitin-conjugating enzyme E2 E2	UB2E2_HUMAN	5	28.5219	1.28522	CVX	DMSO
CVX / DMSO	Q9NS00	Q9NS00	-0.803278	0.803278	0.0149322	0.041294	12	Q9NS00	C1GALT1	Glycoprotein-N-acetylgalactosamine 3-beta-galactosyltransferase 1	C1GLT_HUMAN	3	-42.6954	0.573046	CVX	DMSO
CVX / DMSO	P00492	P00492	0.301632	0.301632	0.0149638	0.0413512	12	P00492	HPRT1	Hypoxanthine-guanine phosphoribosyltransferase	HPRT_HUMAN	7	23.2538	1.23254	CVX	DMSO
CVX / DMSO	Q16204	Q16204	0.266202	0.266202	0.0150128	0.0414164	12	Q16204	CCDC6	Coiled-coil domain-containing protein 6	CCDC6_HUMAN	18	20.2637	1.20264	CVX	DMSO
CVX / DMSO	Q8TB72	Q8TB72	0.11506	0.11506	0.0150096	0.0414164	12	Q8TB72	PUM2	Pumilio homolog 2	PUM2_HUMAN	15	8.30201	1.08302	CVX	DMSO
CVX / DMSO	Q9Y263	Q9Y263	0.256234	0.256234	0.01502	0.0414164	12	Q9Y263	PLAA	Phospholipase A-2-activating protein	PLAP_HUMAN	32	19.4357	1.19436	CVX	DMSO
CVX / DMSO	Q5JS54	Q5JS54	0.273335	0.273335	0.0151044	0.0415	12	Q5JS54	PSMG4	Proteasome assembly chaperone 4	PSMG4_HUMAN	3	20.8599	1.2086	CVX	DMSO
CVX / DMSO	Q5JWR5	Q5JWR5	0.304122	0.304122	0.0151048	0.0415	12	Q5JWR5	DOP1A	Protein dopey-1	DOP1_HUMAN	2	23.4667	1.23467	CVX	DMSO
CVX / DMSO	Q96BJ8	Q96BJ8	0.16271	0.16271	0.015086	0.0415	12	Q96BJ8	ELMO3	Engulfment and cell motility protein 3	ELMO3_HUMAN	4	11.9388	1.11939	CVX	DMSO
CVX / DMSO	Q96CN4	Q96CN4	0.282045	0.282045	0.0150898	0.0415	12	Q96CN4	EVI5L	EVI5-like protein	EVI5L_HUMAN	3	21.5917	1.21592	CVX	DMSO
CVX / DMSO	Q96CP2	Q96CP2	0.390815	0.390815	0.0150624	0.0415	12	Q96CP2	FLYWCH2	FLYWCH family member 2	FWCH2_HUMAN	4	31.1134	1.31113	CVX	DMSO
CVX / DMSO	P21580	P21580	-0.205991	0.205991	0.0151796	0.041641	12	P21580	TNFAIP3	Tumor necrosis factor alpha-induced protein 3	TNAP3_HUMAN	10	-13.3057	0.866943	CVX	DMSO
CVX / DMSO	P52735	P52735	0.349786	0.349786	0.0151889	0.041641	12	P52735	VAV2	Guanine nucleotide exchange factor VAV2	VAV2_HUMAN	9	27.4372	1.27437	CVX	DMSO
CVX / DMSO	Q14139	Q14139	0.0779403	0.0779403	0.0151705	0.041641	12	Q14139	UBE4A	Ubiquitin conjugation factor E4 A	UBE4A_HUMAN	23	5.551	1.05551	CVX	DMSO
CVX / DMSO	P31949	P31949	0.356146	0.356146	0.0152054	0.0416561	12	P31949	S100A11	Protein S100-A11	S10AB_HUMAN	7	28.0002	1.28	CVX	DMSO
CVX / DMSO	Q15147	Q15147	0.280141	0.280141	0.0152254	0.0416662	12	Q15147	PLCB4	1-phosphatidylinositol 4,5-bisphosphate phosphodiesterase beta-4	PLCB4_HUMAN	1	21.4313	1.21431	CVX	DMSO
CVX / DMSO	Q15506	Q15506	0.173139	0.173139	0.0152309	0.0416662	12	Q15506	SPA17	Sperm surface protein Sp17	SP17_HUMAN	2	12.7509	1.12751	CVX	DMSO
CVX / DMSO	O43617	O43617	0.246096	0.246096	0.015283	0.0417654	12	O43617	TRAPPC3	Trafficking protein particle complex subunit 3	TPPC3_HUMAN	5	18.5994	1.18599	CVX	DMSO
CVX / DMSO	O43776	O43776	0.256772	0.256772	0.0152962	0.0417654	12	O43776	NARS1	Asparagine--tRNA ligase, cytoplasmic	SYNC_HUMAN	24	19.4802	1.1948	CVX	DMSO
CVX / DMSO	P46108	P46108	0.251897	0.251897	0.0153001	0.0417654	12	P46108	CRK	Adapter molecule crk	CRK_HUMAN	16	19.0772	1.19077	CVX	DMSO
CVX / DMSO	Q9C0B1	Q9C0B1	0.480746	0.480746	0.0153341	0.0418283	12	Q9C0B1	FTO	Alpha-ketoglutarate-dependent dioxygenase FTO	FTO_HUMAN	9	39.5465	1.39547	CVX	DMSO
CVX / DMSO	Q9NZJ9	Q9NZJ9	0.307785	0.307785	0.0153571	0.0418609	12	Q9NZJ9	NUDT4	Diphosphoinositol polyphosphate phosphohydrolase 2	NUDT4_HUMAN	5	23.7805	1.23781	CVX	DMSO
CVX / DMSO	Q13526	Q13526	0.302646	0.302646	0.0153755	0.0418812	12	Q13526	PIN1	Peptidyl-prolyl cis-trans isomerase NIMA-interacting 1	PIN1_HUMAN	9	23.3404	1.2334	CVX	DMSO
CVX / DMSO	P52747	P52747	0.155752	0.155752	0.0154033	0.0418908	12	P52747	ZNF143	Zinc finger protein 143	ZN143_HUMAN	10	11.4002	1.114	CVX	DMSO
CVX / DMSO	Q32MZ4	Q32MZ4	0.281648	0.281648	0.015412	0.0418908	12	Q32MZ4	LRRFIP1	Leucine-rich repeat flightless-interacting protein 1	LRRF1_HUMAN	32	21.5583	1.21558	CVX	DMSO
CVX / DMSO	Q5W0A0	Q5W0A0	0.000481309	0.000481309	0.0154023	0.0418908	12	Q5W0A0	ERICH6B	Glutamate-rich protein 6B	ERI6B_HUMAN	1	0.0333674	1.00033	CVX	DMSO
CVX / DMSO	P08237	P08237	0.276318	0.276318	0.0154404	0.0419379	12	P08237	PFKM	ATP-dependent 6-phosphofructokinase, muscle type	PFKAM_HUMAN	22	21.11	1.2111	CVX	DMSO
CVX / DMSO	P68104	P68104	0.222379	0.222379	0.0155057	0.0420852	12	P68104	EEF1A1	Elongation factor 1-alpha 1	EF1A1_HUMAN	42	16.6656	1.16666	CVX	DMSO
CVX / DMSO	A8MXV4	A8MXV4	-0.203028	0.203028	0.0155422	0.0421076	12	A8MXV4	NUDT19	Acyl-coenzyme A diphosphatase NUDT19	NUD19_HUMAN	13	-13.1275	0.868725	CVX	DMSO
CVX / DMSO	P13693	P13693	0.276178	0.276178	0.0155471	0.0421076	12	P13693	TPT1	Translationally-controlled tumor protein	TCTP_HUMAN	15	21.0982	1.21098	CVX	DMSO
CVX / DMSO	P62879	P62879	0.175019	0.175019	0.0155391	0.0421076	12	P62879	GNB2	Guanine nucleotide-binding protein G(I)/G(S)/G(T) subunit beta-2	GBB2_HUMAN	16	12.898	1.12898	CVX	DMSO
CVX / DMSO	Q8N357	Q8N357	1.20533	1.20533	0.0155957	0.0421493	12	Q8N357	SLC35F6	Solute carrier family 35 member F6	S35F6_HUMAN	1	130.59	2.3059	CVX	DMSO
CVX / DMSO	Q8NDZ4	Q8NDZ4	-0.582829	0.582829	0.0155863	0.0421493	12	Q8NDZ4	DIPK2A	Divergent protein kinase domain 2A	DIK2A_HUMAN	8	-33.2347	0.667653	CVX	DMSO
CVX / DMSO	Q9BRA0	Q9BRA0	0.461	0.461	0.0155946	0.0421493	12	Q9BRA0	NAA38	N-alpha-acetyltransferase 38, NatC auxiliary subunit	LSMD1_HUMAN	3	37.6495	1.3765	CVX	DMSO
CVX / DMSO	Q92888	Q92888	0.27582	0.27582	0.0156084	0.0421536	12	Q92888	ARHGEF1	Rho guanine nucleotide exchange factor 1	ARHG1_HUMAN	25	21.0682	1.21068	CVX	DMSO
CVX / DMSO	Q5BLP8	Q5BLP8	-0.806213	0.806213	0.0156408	0.0422114	10	Q5BLP8	C4orf48	Neuropeptide-like protein C4orf48	CD048_HUMAN	1	-42.8119	0.571881	CVX	DMSO
CVX / DMSO	Q9UNW1	Q9UNW1	-0.103415	0.103415	0.0156601	0.0422335	12	Q9UNW1	MINPP1	Multiple inositol polyphosphate phosphatase 1	MINP1_HUMAN	16	-6.91729	0.930827	CVX	DMSO
CVX / DMSO	P62081	P62081	-0.0441352	0.0441352	0.0156719	0.0422353	12	P62081	RPS7	40S ribosomal protein S7	RS7_HUMAN	17	-3.0129	0.969871	CVX	DMSO
CVX / DMSO	P17174	P17174	0.298615	0.298615	0.0157069	0.0422819	12	P17174	GOT1	Aspartate aminotransferase, cytoplasmic	AATC_HUMAN	23	22.9963	1.22996	CVX	DMSO
CVX / DMSO	Q8IWY9	Q8IWY9	0.753606	0.753606	0.0157114	0.0422819	12	Q8IWY9	CDAN1	Codanin-1	CDAN1_HUMAN	2	68.6001	1.686	CVX	DMSO
CVX / DMSO	Q5SRE5	Q5SRE5	0.0418207	0.0418207	0.0158304	0.0425387	12	Q5SRE5	NUP188	Nucleoporin NUP188	NU188_HUMAN	46	2.94121	1.02941	CVX	DMSO
CVX / DMSO	Q9H477	Q9H477	0.236551	0.236551	0.0158436	0.0425387	12	Q9H477	RBKS	Ribokinase	RBSK_HUMAN	2	17.8173	1.17817	CVX	DMSO
CVX / DMSO	Q9NRI5	Q9NRI5	-0.161947	0.161947	0.0158515	0.0425387	12	Q9NRI5	DISC1	Disrupted in schizophrenia 1 protein	DISC1_HUMAN	1	-10.6182	0.893818	CVX	DMSO
CVX / DMSO	Q9Y243	Q9Y243	0.304478	0.304478	0.0158216	0.0425387	12	Q9Y243	AKT3	RAC-gamma serine/threonine-protein kinase	AKT3_HUMAN	2	23.4972	1.23497	CVX	DMSO
CVX / DMSO	P52294	P52294	0.133258	0.133258	0.0159061	0.0426252	12	P52294	KPNA1	Importin subunit alpha-5	IMA5_HUMAN	10	9.67675	1.09677	CVX	DMSO
CVX / DMSO	Q68D10	Q68D10	-0.234103	0.234103	0.015897	0.0426252	12	Q68D10	SPTY2D1	Protein SPT2 homolog	SPT2_HUMAN	8	-14.9787	0.850213	CVX	DMSO
CVX / DMSO	Q8N8I0	Q8N8I0	0.412802	0.412802	0.0159426	0.0426931	12	Q8N8I0	SAMD12	Sterile alpha motif domain-containing protein 12	SAM12_HUMAN	1	33.1269	1.33127	CVX	DMSO
CVX / DMSO	Q99504	Q99504	0.214228	0.214228	0.0159577	0.0427033	12	Q99504	EYA3	Eyes absent homolog 3	EYA3_HUMAN	7	16.0083	1.16008	CVX	DMSO
CVX / DMSO	Q96KP4	Q96KP4	0.287523	0.287523	0.0159837	0.0427428	12	Q96KP4	CNDP2	Cytosolic non-specific dipeptidase	CNDP2_HUMAN	24	22.0543	1.22054	CVX	DMSO
CVX / DMSO	Q6P2E9	Q6P2E9	0.119762	0.119762	0.0160034	0.0427656	12	Q6P2E9	EDC4	Enhancer of mRNA-decapping protein 4	EDC4_HUMAN	39	8.65556	1.08656	CVX	DMSO
CVX / DMSO	O94832	O94832	-0.187387	0.187387	0.0160153	0.0427674	12	O94832	MYO1D	Unconventional myosin-Id	MYO1D_HUMAN	34	-12.1805	0.878195	CVX	DMSO
CVX / DMSO	P04049	P04049	0.240642	0.240642	0.0160554	0.0427843	12	P04049	RAF1	RAF proto-oncogene serine/threonine-protein kinase	RAF1_HUMAN	28	18.1518	1.18152	CVX	DMSO
CVX / DMSO	Q86YZ3	Q86YZ3	1.05946	1.05946	0.016055	0.0427843	11	Q86YZ3	HRNR	Hornerin	HORN_HUMAN	4	108.416	2.08416	CVX	DMSO
CVX / DMSO	Q9UNA1	Q9UNA1	0.188721	0.188721	0.0160432	0.0427843	12	Q9UNA1	ARHGAP26	Rho GTPase-activating protein 26	RHG26_HUMAN	15	13.9753	1.13975	CVX	DMSO
CVX / DMSO	P24158	P24158	-0.440746	0.440746	0.0161094	0.0428412	12	P24158	PRTN3	Myeloblastin	PRTN3_HUMAN	1	-26.3246	0.736754	CVX	DMSO
CVX / DMSO	P48723	P48723	0.161662	0.161662	0.0161104	0.0428412	12	P48723	HSPA13	Heat shock 70 kDa protein 13	HSP13_HUMAN	9	11.8575	1.11857	CVX	DMSO
CVX / DMSO	Q8N573	Q8N573	0.305979	0.305979	0.0161037	0.0428412	12	Q8N573	OXR1	Oxidation resistance protein 1	OXR1_HUMAN	9	23.6257	1.23626	CVX	DMSO
CVX / DMSO	P49356	P49356	0.273142	0.273142	0.0161233	0.0428454	12	P49356	FNTB	Protein farnesyltransferase subunit beta	FNTB_HUMAN	4	20.8437	1.20844	CVX	DMSO
CVX / DMSO	O14733	O14733	0.195386	0.195386	0.0162335	0.0428997	12	O14733	MAP2K7	Dual specificity mitogen-activated protein kinase kinase 7	MP2K7_HUMAN	5	14.5031	1.14503	CVX	DMSO
CVX / DMSO	O15547	O15547	-0.492305	0.492305	0.0162583	0.0428997	12	O15547	P2RX6	P2X purinoceptor 6	P2RX6_HUMAN	1	-28.9111	0.710889	CVX	DMSO
CVX / DMSO	O76061	O76061	0.315643	0.315643	0.0162672	0.0428997	12	O76061	STC2	Stanniocalcin-2	STC2_HUMAN	4	24.4566	1.24457	CVX	DMSO
CVX / DMSO	P08238	P08238	0.224768	0.224768	0.0161679	0.0428997	12	P08238	HSP90AB1	Heat shock protein HSP 90-beta	HS90B_HUMAN	67	16.8589	1.16859	CVX	DMSO
CVX / DMSO	P46695	P46695	-0.54327	0.54327	0.0162676	0.0428997	12	P46695	IER3	Radiation-inducible immediate-early gene IEX-1	IEX1_HUMAN	1	-31.3786	0.686214	CVX	DMSO
CVX / DMSO	Q14653	Q14653	0.315864	0.315864	0.0161563	0.0428997	12	Q14653	IRF3	Interferon regulatory factor 3	IRF3_HUMAN	6	24.4757	1.24476	CVX	DMSO
CVX / DMSO	Q9BQI3	Q9BQI3	0.48725	0.48725	0.0162351	0.0428997	12	Q9BQI3	EIF2AK1	Eukaryotic translation initiation factor 2-alpha kinase 1	E2AK1_HUMAN	3	40.1771	1.40177	CVX	DMSO
CVX / DMSO	Q9BX63	Q9BX63	-0.0762963	0.0762963	0.0161885	0.0428997	12	Q9BX63	BRIP1	Fanconi anemia group J protein	FANCJ_HUMAN	6	-5.15105	0.948489	CVX	DMSO
CVX / DMSO	Q9UBF2	Q9UBF2	0.221974	0.221974	0.0162399	0.0428997	12	Q9UBF2	COPG2	Coatomer subunit gamma-2	COPG2_HUMAN	22	16.6328	1.16633	CVX	DMSO
CVX / DMSO	Q9Y3D5	Q9Y3D5	-0.367053	0.367053	0.0162068	0.0428997	12	Q9Y3D5	MRPS18C	28S ribosomal protein S18c, mitochondrial	RT18C_HUMAN	3	-22.4635	0.775365	CVX	DMSO
CVX / DMSO	Q9Y617	Q9Y617	0.286991	0.286991	0.0162628	0.0428997	12	Q9Y617	PSAT1	Phosphoserine aminotransferase	SERC_HUMAN	24	22.0093	1.22009	CVX	DMSO
CVX / DMSO	P07195	P07195	0.286633	0.286633	0.0162796	0.0429015	12	P07195	LDHB	L-lactate dehydrogenase B chain	LDHB_HUMAN	23	21.979	1.21979	CVX	DMSO
CVX / DMSO	P50395	P50395	0.244789	0.244789	0.0163194	0.0429768	12	P50395	GDI2	Rab GDP dissociation inhibitor beta	GDIB_HUMAN	42	18.4919	1.18492	CVX	DMSO
CVX / DMSO	P00338	P00338	0.278295	0.278295	0.0164203	0.0432126	12	P00338	LDHA	L-lactate dehydrogenase A chain	LDHA_HUMAN	28	21.276	1.21276	CVX	DMSO
CVX / DMSO	Q53LP3	Q53LP3	0.284621	0.284621	0.0164354	0.0432223	12	Q53LP3	SOWAHC	Ankyrin repeat domain-containing protein SOWAHC	SWAHC_HUMAN	8	21.809	1.21809	CVX	DMSO
CVX / DMSO	Q14331	Q14331	0.122536	0.122536	0.0164483	0.0432265	12	Q14331	FRG1	Protein FRG1	FRG1_HUMAN	7	8.86467	1.08865	CVX	DMSO
CVX / DMSO	P82933	P82933	-0.363017	0.363017	0.0164833	0.0432885	12	P82933	MRPS9	28S ribosomal protein S9, mitochondrial	RT09_HUMAN	14	-22.2463	0.777537	CVX	DMSO
CVX / DMSO	O14519	O14519	0.0306337	0.0306337	0.0165156	0.0433066	12	O14519	CDK2AP1	Cyclin-dependent kinase 2-associated protein 1	CDKA1_HUMAN	4	2.14607	1.02146	CVX	DMSO
CVX / DMSO	P36404	P36404	0.208751	0.208751	0.0165357	0.0433066	12	P36404	ARL2	ADP-ribosylation factor-like protein 2	ARL2_HUMAN	5	15.5687	1.15569	CVX	DMSO
CVX / DMSO	Q8N5L8	Q8N5L8	0.522101	0.522101	0.016529	0.0433066	12	Q8N5L8	RPP25L	Ribonuclease P protein subunit p25-like protein	RP25L_HUMAN	3	43.6045	1.43605	CVX	DMSO
CVX / DMSO	Q9H788	Q9H788	0.242766	0.242766	0.016521	0.0433066	12	Q9H788	SH2D4A	SH2 domain-containing protein 4A	SH24A_HUMAN	9	18.3259	1.18326	CVX	DMSO
CVX / DMSO	Q9Y6M1	Q9Y6M1	0.111432	0.111432	0.0165576	0.0433343	12	Q9Y6M1	IGF2BP2	Insulin-like growth factor 2 mRNA-binding protein 2	IF2B2_HUMAN	25	8.02999	1.0803	CVX	DMSO
CVX / DMSO	O60671	O60671	0.226519	0.226519	0.0167051	0.0433554	12	O60671	RAD1	Cell cycle checkpoint protein RAD1	RAD1_HUMAN	4	17.0009	1.17001	CVX	DMSO
CVX / DMSO	P06744	P06744	0.275168	0.275168	0.0166359	0.0433554	12	P06744	GPI	Glucose-6-phosphate isomerase	G6PI_HUMAN	32	21.0135	1.21014	CVX	DMSO
CVX / DMSO	P07900	P07900	0.216795	0.216795	0.0167491	0.0433554	12	P07900	HSP90AA1	Heat shock protein HSP 90-alpha	HS90A_HUMAN	48	16.2149	1.16215	CVX	DMSO
CVX / DMSO	P27701	P27701	-0.105111	0.105111	0.0166073	0.0433554	12	P27701	CD82	CD82 antigen	CD82_HUMAN	1	-7.02664	0.929734	CVX	DMSO
CVX / DMSO	P36952	P36952	0.303819	0.303819	0.016734	0.0433554	12	P36952	SERPINB5	Serpin B5	SPB5_HUMAN	23	23.4407	1.23441	CVX	DMSO
CVX / DMSO	P53041	P53041	0.234368	0.234368	0.0166924	0.0433554	12	P53041	PPP5C	Serine/threonine-protein phosphatase 5	PPP5_HUMAN	24	17.6391	1.17639	CVX	DMSO
CVX / DMSO	P68371	P68371	0.238104	0.238104	0.0166665	0.0433554	12	P68371	TUBB4B	Tubulin beta-4B chain	TBB4B_HUMAN	29	17.9442	1.17944	CVX	DMSO
CVX / DMSO	Q07002	Q07002	0.420201	0.420201	0.0167043	0.0433554	12	Q07002	CDK18	Cyclin-dependent kinase 18	CDK18_HUMAN	1	33.8114	1.33811	CVX	DMSO
CVX / DMSO	Q13564	Q13564	0.322795	0.322795	0.0166355	0.0433554	12	Q13564	NAE1	NEDD8-activating enzyme E1 regulatory subunit	ULA1_HUMAN	18	25.0752	1.25075	CVX	DMSO
CVX / DMSO	Q7Z7L7	Q7Z7L7	0.553666	0.553666	0.0166839	0.0433554	12	Q7Z7L7	ZER1	Protein zer-1 homolog	ZER1_HUMAN	4	46.7811	1.46781	CVX	DMSO
CVX / DMSO	Q96FS4	Q96FS4	0.151145	0.151145	0.0167311	0.0433554	12	Q96FS4	SIPA1	Signal-induced proliferation-associated protein 1	SIPA1_HUMAN	3	11.045	1.11045	CVX	DMSO
CVX / DMSO	Q99829	Q99829	0.244464	0.244464	0.0166941	0.0433554	12	Q99829	CPNE1	Copine-1	CPNE1_HUMAN	17	18.4653	1.18465	CVX	DMSO
CVX / DMSO	Q9BYC9	Q9BYC9	-0.350272	0.350272	0.0167503	0.0433554	12	Q9BYC9	MRPL20	39S ribosomal protein L20, mitochondrial	RM20_HUMAN	3	-21.5564	0.784436	CVX	DMSO
CVX / DMSO	Q9NQW7	Q9NQW7	0.264473	0.264473	0.0165778	0.0433554	12	Q9NQW7	XPNPEP1	Xaa-Pro aminopeptidase 1	XPP1_HUMAN	29	20.1198	1.2012	CVX	DMSO
CVX / DMSO	Q9UG01	Q9UG01	0.304199	0.304199	0.0166686	0.0433554	12	Q9UG01	IFT172	Intraflagellar transport protein 172 homolog	IF172_HUMAN	5	23.4733	1.23473	CVX	DMSO
CVX / DMSO	Q9Y547	Q9Y547	0.49751	0.49751	0.0166755	0.0433554	12	Q9Y547	HSPB11	Intraflagellar transport protein 25 homolog	IFT25_HUMAN	3	41.1775	1.41177	CVX	DMSO
CVX / DMSO	Q9Y5Y6	Q9Y5Y6	-0.105796	0.105796	0.0167592	0.0433554	12	Q9Y5Y6	ST14	Suppressor of tumorigenicity 14 protein	ST14_HUMAN	19	-7.07081	0.929292	CVX	DMSO
CVX / DMSO	P15311	P15311	0.280735	0.280735	0.0167899	0.0433758	12	P15311	EZR	Ezrin	EZRI_HUMAN	41	21.4813	1.21481	CVX	DMSO
CVX / DMSO	Q96M42	Q96M42	-0.168096	0.168096	0.0167886	0.0433758	12	Q96M42	LINC00479	Putative uncharacterized protein encoded by LINC00479	CU129_HUMAN	1	-10.9983	0.890017	CVX	DMSO
CVX / DMSO	P11142	P11142	0.161771	0.161771	0.0168248	0.043379	12	P11142	HSPA8	Heat shock cognate 71 kDa protein	HSP7C_HUMAN	44	11.866	1.11866	CVX	DMSO
CVX / DMSO	Q04828	Q04828	0.191068	0.191068	0.0168345	0.043379	12	Q04828	AKR1C1	Aldo-keto reductase family 1 member C1	AK1C1_HUMAN	7	14.1608	1.14161	CVX	DMSO
CVX / DMSO	Q14166	Q14166	0.262921	0.262921	0.0168367	0.043379	12	Q14166	TTLL12	Tubulin--tyrosine ligase-like protein 12	TTL12_HUMAN	33	19.9906	1.19991	CVX	DMSO
CVX / DMSO	Q96T51	Q96T51	0.21197	0.21197	0.0168318	0.043379	12	Q96T51	RUFY1	RUN and FYVE domain-containing protein 1	RUFY1_HUMAN	29	15.8269	1.15827	CVX	DMSO
CVX / DMSO	O75592	O75592	-0.213412	0.213412	0.0168704	0.04338	12	O75592	MYCBP2	E3 ubiquitin-protein ligase MYCBP2	MYCB2_HUMAN	16	-13.7505	0.862495	CVX	DMSO
CVX / DMSO	Q6ZQQ2	Q6ZQQ2	0.167208	0.167208	0.0168649	0.04338	12	Q6ZQQ2	SPATA31D1	Spermatogenesis-associated protein 31D1	S31D1_HUMAN	1	12.2883	1.12288	CVX	DMSO
CVX / DMSO	Q96GX9	Q96GX9	0.455082	0.455082	0.0168713	0.04338	12	Q96GX9	APIP	Methylthioribulose-1-phosphate dehydratase	MTNB_HUMAN	7	37.0861	1.37086	CVX	DMSO
CVX / DMSO	Q16666	Q16666	-0.16812	0.16812	0.0169025	0.0434309	12	Q16666	IFI16	Gamma-interferon-inducible protein 16	IF16_HUMAN	31	-10.9999	0.890001	CVX	DMSO
CVX / DMSO	Q9NVF7	Q9NVF7	-0.224936	0.224936	0.0169314	0.043476	12	Q9NVF7	FBXO28	F-box only protein 28	FBX28_HUMAN	5	-14.4367	0.855633	CVX	DMSO
CVX / DMSO	P55210	P55210	0.21849	0.21849	0.0169881	0.0435627	12	P55210	CASP7	Caspase-7	CASP7_HUMAN	7	16.3515	1.16351	CVX	DMSO
CVX / DMSO	Q8IUI8	Q8IUI8	0.347786	0.347786	0.0169779	0.0435627	12	Q8IUI8	CRLF3	Cytokine receptor-like factor 3	CRLF3_HUMAN	6	27.2606	1.27261	CVX	DMSO
CVX / DMSO	P48444	P48444	0.223683	0.223683	0.0170284	0.0436366	12	P48444	ARCN1	Coatomer subunit delta	COPD_HUMAN	32	16.7711	1.16771	CVX	DMSO
CVX / DMSO	E5RJM6	E5RJM6	-0.158328	0.158328	0.0170575	0.0436818	12	E5RJM6	ANKRD65	Ankyrin repeat domain-containing protein 65	ANR65_HUMAN	1	-10.3937	0.896063	CVX	DMSO
CVX / DMSO	P04083	P04083	0.29697	0.29697	0.0171323	0.0437348	12	P04083	ANXA1	Annexin A1	ANXA1_HUMAN	31	22.8561	1.22856	CVX	DMSO
CVX / DMSO	P11474	P11474	-0.201841	0.201841	0.0171247	0.0437348	12	P11474	ESRRA	Steroid hormone receptor ERR1	ERR1_HUMAN	4	-13.0559	0.869441	CVX	DMSO
CVX / DMSO	P16930	P16930	0.330619	0.330619	0.0171484	0.0437348	12	P16930	FAH	Fumarylacetoacetase	FAAA_HUMAN	11	25.7553	1.25755	CVX	DMSO
CVX / DMSO	P23526	P23526	0.312058	0.312058	0.01717	0.0437348	12	P23526	AHCY	Adenosylhomocysteinase	SAHH_HUMAN	30	24.1477	1.24148	CVX	DMSO
CVX / DMSO	P25440	P25440	-0.0974164	0.0974164	0.0171636	0.0437348	12	P25440	BRD2	Bromodomain-containing protein 2	BRD2_HUMAN	22	-6.52947	0.934705	CVX	DMSO
CVX / DMSO	P29401	P29401	0.356112	0.356112	0.0171422	0.0437348	12	P29401	TKT	Transketolase	TKT_HUMAN	40	27.9971	1.27997	CVX	DMSO
CVX / DMSO	Q15102	Q15102	0.262049	0.262049	0.0171221	0.0437348	12	Q15102	PAFAH1B3	Platelet-activating factor acetylhydrolase IB subunit alpha1	PA1B3_HUMAN	12	19.9181	1.19918	CVX	DMSO
CVX / DMSO	Q9HCU4	Q9HCU4	-0.0995409	0.0995409	0.0171015	0.0437348	12	Q9HCU4	CELSR2	Cadherin EGF LAG seven-pass G-type receptor 2	CELR2_HUMAN	21	-6.667	0.93333	CVX	DMSO
CVX / DMSO	P49591	P49591	0.23937	0.23937	0.0172354	0.0438035	12	P49591	SARS1	Serine--tRNA ligase, cytoplasmic	SYSC_HUMAN	22	18.0477	1.18048	CVX	DMSO
CVX / DMSO	P68036	P68036	0.277859	0.277859	0.017242	0.0438035	12	P68036	UBE2L3	Ubiquitin-conjugating enzyme E2 L3	UB2L3_HUMAN	17	21.2394	1.21239	CVX	DMSO
CVX / DMSO	P68133	P68133	0.156924	0.156924	0.0172776	0.0438035	12	P68133	ACTA1	Actin, alpha skeletal muscle	ACTS_HUMAN	2	11.4908	1.11491	CVX	DMSO
CVX / DMSO	P69905	P69905	-0.494496	0.494496	0.0172733	0.0438035	12	P69905	HBA2	Hemoglobin subunit alpha	HBA_HUMAN	5	-29.0191	0.709809	CVX	DMSO
CVX / DMSO	P78318	P78318	0.231339	0.231339	0.0172565	0.0438035	12	P78318	IGBP1	Immunoglobulin-binding protein 1	IGBP1_HUMAN	12	17.3924	1.17392	CVX	DMSO
CVX / DMSO	Q96QK1	Q96QK1	0.19024	0.19024	0.017261	0.0438035	12	Q96QK1	VPS35	Vacuolar protein sorting-associated protein 35	VPS35_HUMAN	46	14.0954	1.14095	CVX	DMSO
CVX / DMSO	Q9Y616	Q9Y616	0.625236	0.625236	0.0172323	0.0438035	12	Q9Y616	IRAK3	Interleukin-1 receptor-associated kinase 3	IRAK3_HUMAN	1	54.2463	1.54246	CVX	DMSO
CVX / DMSO	P00441	P00441	0.245158	0.245158	0.0172933	0.0438144	12	P00441	SOD1	Superoxide dismutase [Cu-Zn]	SODC_HUMAN	11	18.5222	1.18522	CVX	DMSO
CVX / DMSO	Q16831	Q16831	0.394378	0.394378	0.0173092	0.0438254	12	Q16831	UPP1	Uridine phosphorylase 1	UPP1_HUMAN	9	31.4376	1.31438	CVX	DMSO
CVX / DMSO	P34931	P34931	0.198246	0.198246	0.0173374	0.0438676	12	P34931	HSPA1L	Heat shock 70 kDa protein 1-like	HS71L_HUMAN	2	14.7303	1.1473	CVX	DMSO
CVX / DMSO	Q16836	Q16836	-0.289476	0.289476	0.0173738	0.0439165	12	Q16836	HADH	Hydroxyacyl-coenzyme A dehydrogenase, mitochondrial	HCDH_HUMAN	21	-18.1801	0.818199	CVX	DMSO
CVX / DMSO	Q9Y371	Q9Y371	0.206388	0.206388	0.0173798	0.0439165	12	Q9Y371	SH3GLB1	Endophilin-B1	SHLB1_HUMAN	13	15.3796	1.1538	CVX	DMSO
CVX / DMSO	Q99961	Q99961	0.264913	0.264913	0.0173953	0.0439266	12	Q99961	SH3GL1	Endophilin-A2	SH3G1_HUMAN	15	20.1563	1.20156	CVX	DMSO
CVX / DMSO	P53350	P53350	-0.129167	0.129167	0.0174528	0.0440133	12	P53350	PLK1	Serine/threonine-protein kinase PLK1	PLK1_HUMAN	11	-8.56406	0.914359	CVX	DMSO
CVX / DMSO	Q9BZX2	Q9BZX2	0.259654	0.259654	0.0174448	0.0440133	12	Q9BZX2	UCK2	Uridine-cytidine kinase 2	UCK2_HUMAN	10	19.7191	1.19719	CVX	DMSO
CVX / DMSO	Q6PGP7	Q6PGP7	0.217518	0.217518	0.0174786	0.0440196	12	Q6PGP7	TTC37	Tetratricopeptide repeat protein 37	TTC37_HUMAN	18	16.2732	1.16273	CVX	DMSO
CVX / DMSO	Q7L523	Q7L523	0.0583037	0.0583037	0.0174837	0.0440196	12	Q7L523	RRAGA	Ras-related GTP-binding protein A	RRAGA_HUMAN	7	4.12407	1.04124	CVX	DMSO
CVX / DMSO	Q9HB71	Q9HB71	0.221163	0.221163	0.0174899	0.0440196	12	Q9HB71	CACYBP	Calcyclin-binding protein	CYBP_HUMAN	17	16.5673	1.16567	CVX	DMSO
CVX / DMSO	P17676	P17676	0.445252	0.445252	0.0175134	0.0440497	12	P17676	CEBPB	CCAAT/enhancer-binding protein beta	CEBPB_HUMAN	4	36.1552	1.36155	CVX	DMSO
CVX / DMSO	Q15291	Q15291	0.0665392	0.0665392	0.0175364	0.0440782	12	Q15291	RBBP5	Retinoblastoma-binding protein 5	RBBP5_HUMAN	20	4.72016	1.0472	CVX	DMSO
CVX / DMSO	P23381	P23381	0.281474	0.281474	0.0175822	0.0440921	12	P23381	WARS1	Tryptophan--tRNA ligase, cytoplasmic	SYWC_HUMAN	20	21.5436	1.21544	CVX	DMSO
CVX / DMSO	P49450	P49450	-0.406832	0.406832	0.0175882	0.0440921	12	P49450	CENPA	Histone H3-like centromeric protein A	CENPA_HUMAN	2	-24.5722	0.754278	CVX	DMSO
CVX / DMSO	Q96JM2	Q96JM2	-0.168381	0.168381	0.0175768	0.0440921	12	Q96JM2	ZNF462	Zinc finger protein 462	ZN462_HUMAN	15	-11.0159	0.889841	CVX	DMSO
CVX / DMSO	Q9NX46	Q9NX46	0.157093	0.157093	0.0175858	0.0440921	12	Q9NX46	ADPRS	ADP-ribose glycohydrolase ARH3	ADPRS_HUMAN	8	11.5038	1.11504	CVX	DMSO
CVX / DMSO	Q9BTE6	Q9BTE6	0.309303	0.309303	0.0176	0.0440927	12	Q9BTE6	AARSD1	Alanyl-tRNA editing protein Aarsd1	AASD1_HUMAN	11	23.9109	1.23911	CVX	DMSO
CVX / DMSO	O60437	O60437	-0.0398303	0.0398303	0.0176781	0.044143	12	O60437	PPL	Periplakin	PEPL_HUMAN	99	-2.72306	0.972769	CVX	DMSO
CVX / DMSO	O95433	O95433	0.309584	0.309584	0.0176595	0.044143	12	O95433	AHSA1	Activator of 90 kDa heat shock protein ATPase homolog 1	AHSA1_HUMAN	29	23.935	1.23935	CVX	DMSO
CVX / DMSO	P50502	P50502	0.200471	0.200471	0.0176501	0.044143	12	P50502	ST13	Hsc70-interacting protein	F10A1_HUMAN	18	14.9073	1.14907	CVX	DMSO
CVX / DMSO	Q9BUL8	Q9BUL8	0.313295	0.313295	0.0176745	0.044143	12	Q9BUL8	PDCD10	Programmed cell death protein 10	PDC10_HUMAN	9	24.2542	1.24254	CVX	DMSO
CVX / DMSO	Q9UP83	Q9UP83	-0.281262	0.281262	0.0176384	0.044143	12	Q9UP83	COG5	Conserved oligomeric Golgi complex subunit 5	COG5_HUMAN	20	-17.7129	0.822871	CVX	DMSO
CVX / DMSO	P49023	P49023	0.219477	0.219477	0.0176918	0.0441484	12	P49023	PXN	Paxillin	PAXI_HUMAN	21	16.4311	1.16431	CVX	DMSO
CVX / DMSO	O75191	O75191	0.299843	0.299843	0.0177457	0.0442248	12	O75191	XYLB	Xylulose kinase	XYLB_HUMAN	1	23.101	1.23101	CVX	DMSO
CVX / DMSO	Q15121	Q15121	0.292688	0.292688	0.0177412	0.0442248	12	Q15121	PEA15	Astrocytic phosphoprotein PEA-15	PEA15_HUMAN	8	22.492	1.22492	CVX	DMSO
CVX / DMSO	O95336	O95336	0.336716	0.336716	0.0178283	0.0443147	12	O95336	PGLS	6-phosphogluconolactonase	6PGL_HUMAN	10	26.2879	1.26288	CVX	DMSO
CVX / DMSO	Q00610	Q00610	0.112539	0.112539	0.0178198	0.0443147	12	Q00610	CLTC	Clathrin heavy chain 1	CLH1_HUMAN	93	8.1129	1.08113	CVX	DMSO
CVX / DMSO	Q2NKX9	Q2NKX9	-1.02188	1.02188	0.0178276	0.0443147	12	Q2NKX9	C2orf68	UPF0561 protein C2orf68	CB068_HUMAN	1	-50.7525	0.492475	CVX	DMSO
CVX / DMSO	Q4G148	Q4G148	0.233023	0.233023	0.0178189	0.0443147	12	Q4G148	GXYLT1	Glucoside xylosyltransferase 1	GXLT1_HUMAN	2	17.5295	1.17529	CVX	DMSO
CVX / DMSO	P08236	P08236	0.112093	0.112093	0.0178522	0.0443162	12	P08236	GUSB	Beta-glucuronidase	BGLR_HUMAN	11	8.07952	1.0808	CVX	DMSO
CVX / DMSO	Q96DY7	Q96DY7	0.217322	0.217322	0.0178439	0.0443162	12	Q96DY7	MTBP	Mdm2-binding protein	MTBP_HUMAN	2	16.2573	1.16257	CVX	DMSO
CVX / DMSO	O60447	O60447	0.261131	0.261131	0.0178896	0.0443491	12	O60447	EVI5	Ecotropic viral integration site 5 protein homolog	EVI5_HUMAN	5	19.8418	1.19842	CVX	DMSO
CVX / DMSO	Q07352	Q07352	0.260179	0.260179	0.0179004	0.0443491	12	Q07352	ZFP36L1	mRNA decay activator protein ZFP36L1	TISB_HUMAN	4	19.7627	1.19763	CVX	DMSO
CVX / DMSO	Q6P2H3	Q6P2H3	0.226617	0.226617	0.0178946	0.0443491	12	Q6P2H3	CEP85	Centrosomal protein of 85 kDa	CEP85_HUMAN	6	17.0088	1.17009	CVX	DMSO
CVX / DMSO	O15498	O15498	0.278283	0.278283	0.0179178	0.0443634	12	O15498	YKT6	Synaptobrevin homolog YKT6	YKT6_HUMAN	7	21.2751	1.21275	CVX	DMSO
CVX / DMSO	Q08AM6	Q08AM6	0.169283	0.169283	0.018035	0.0446247	12	Q08AM6	VAC14	Protein VAC14 homolog	VAC14_HUMAN	17	12.4499	1.1245	CVX	DMSO
CVX / DMSO	Q13409	Q13409	0.255584	0.255584	0.0180728	0.044689	12	Q13409	DYNC1I2	Cytoplasmic dynein 1 intermediate chain 2	DC1I2_HUMAN	14	19.3819	1.19382	CVX	DMSO
CVX / DMSO	O76054	O76054	0.240627	0.240627	0.0180886	0.0446992	12	O76054	SEC14L2	SEC14-like protein 2	S14L2_HUMAN	4	18.1506	1.18151	CVX	DMSO
CVX / DMSO	Q06830	Q06830	0.252031	0.252031	0.0181112	0.044726	12	Q06830	PRDX1	Peroxiredoxin-1	PRDX1_HUMAN	24	19.0882	1.19088	CVX	DMSO
CVX / DMSO	P39019	P39019	0.120388	0.120388	0.0181282	0.0447388	12	P39019	RPS19	40S ribosomal protein S19	RS19_HUMAN	18	8.70269	1.08703	CVX	DMSO
CVX / DMSO	P27707	P27707	0.362361	0.362361	0.0181789	0.0448345	12	P27707	DCK	Deoxycytidine kinase	DCK_HUMAN	6	28.5528	1.28553	CVX	DMSO
CVX / DMSO	P30520	P30520	0.259792	0.259792	0.0181905	0.0448345	12	P30520	ADSS2	Adenylosuccinate synthetase isozyme 2	PURA2_HUMAN	20	19.7306	1.19731	CVX	DMSO
CVX / DMSO	P50452	P50452	0.240981	0.240981	0.0182292	0.0448718	12	P50452	SERPINB8	Serpin B8	SPB8_HUMAN	3	18.1796	1.1818	CVX	DMSO
CVX / DMSO	Q96HE9	Q96HE9	-0.171455	0.171455	0.0182245	0.0448718	12	Q96HE9	PRR11	Proline-rich protein 11	PRR11_HUMAN	5	-11.2053	0.887947	CVX	DMSO
CVX / DMSO	O94761	O94761	-0.067373	0.067373	0.0182648	0.0448909	12	O94761	RECQL4	ATP-dependent DNA helicase Q4	RECQ4_HUMAN	17	-4.56258	0.954374	CVX	DMSO
CVX / DMSO	Q5THJ4	Q5THJ4	0.461345	0.461345	0.0182723	0.0448909	12	Q5THJ4	VPS13D	Vacuolar protein sorting-associated protein 13D	VP13D_HUMAN	3	37.6825	1.37683	CVX	DMSO
CVX / DMSO	Q9H9Q4	Q9H9Q4	0.606186	0.606186	0.018271	0.0448909	12	Q9H9Q4	NHEJ1	Non-homologous end-joining factor 1	NHEJ1_HUMAN	3	52.2229	1.52223	CVX	DMSO
CVX / DMSO	Q96P70	Q96P70	0.270337	0.270337	0.0182953	0.0449185	12	Q96P70	IPO9	Importin-9	IPO9_HUMAN	22	20.6089	1.20609	CVX	DMSO
CVX / DMSO	Q8TF05	Q8TF05	0.296087	0.296087	0.0183149	0.0449377	12	Q8TF05	PPP4R1	Serine/threonine-protein phosphatase 4 regulatory subunit 1	PP4R1_HUMAN	21	22.781	1.22781	CVX	DMSO
CVX / DMSO	O75935	O75935	0.198968	0.198968	0.01841	0.0450259	12	O75935	DCTN3	Dynactin subunit 3	DCTN3_HUMAN	9	14.7877	1.14788	CVX	DMSO
CVX / DMSO	O95450	O95450	1.61203	1.61203	0.018406	0.0450259	12	O95450	ADAMTS2	A disintegrin and metalloproteinase with thrombospondin motifs 2	ATS2_HUMAN	1	205.682	3.05682	CVX	DMSO
CVX / DMSO	P55327	P55327	0.277718	0.277718	0.0184087	0.0450259	12	P55327	TPD52	Tumor protein D52	TPD52_HUMAN	9	21.2276	1.21228	CVX	DMSO
CVX / DMSO	Q5TCQ9	Q5TCQ9	0.0999433	0.0999433	0.0183722	0.0450259	12	Q5TCQ9	MAGI3	Membrane-associated guanylate kinase, WW and PDZ domain-containing protein 3	MAGI3_HUMAN	4	7.17313	1.07173	CVX	DMSO
CVX / DMSO	Q8WV83	Q8WV83	0.183336	0.183336	0.0184096	0.0450259	12	Q8WV83	SLC35F5	Solute carrier family 35 member F5	S35F5_HUMAN	1	13.5506	1.13551	CVX	DMSO
CVX / DMSO	Q6ZUJ8	Q6ZUJ8	0.224282	0.224282	0.0184797	0.0451674	12	Q6ZUJ8	PIK3AP1	Phosphoinositide 3-kinase adapter protein 1	BCAP_HUMAN	2	16.8196	1.1682	CVX	DMSO
CVX / DMSO	O95865	O95865	0.699957	0.699957	0.0184968	0.0451802	12	O95865	DDAH2	N(G),N(G)-dimethylarginine dimethylaminohydrolase 2	DDAH2_HUMAN	2	62.4456	1.62446	CVX	DMSO
CVX / DMSO	Q9H4Z3	Q9H4Z3	0.312121	0.312121	0.0185366	0.0452483	12	Q9H4Z3	PCIF1	mRNA (2'-O-methyladenosine-N(6)-)-methyltransferase	CAPAM_HUMAN	12	24.1532	1.24153	CVX	DMSO
CVX / DMSO	Q15645	Q15645	0.264856	0.264856	0.0186207	0.0453955	12	Q15645	TRIP13	Pachytene checkpoint protein 2 homolog	PCH2_HUMAN	14	20.1516	1.20152	CVX	DMSO
CVX / DMSO	Q9H9G7	Q9H9G7	0.22455	0.22455	0.0186108	0.0453955	12	Q9H9G7	AGO3	Protein argonaute-3	AGO3_HUMAN	2	16.8412	1.16841	CVX	DMSO
CVX / DMSO	Q9UIF7	Q9UIF7	0.141182	0.141182	0.0187312	0.0456064	12	Q9UIF7	MUTYH	Adenine DNA glycosylase	MUTYH_HUMAN	3	10.2808	1.10281	CVX	DMSO
CVX / DMSO	Q9UNT1	Q9UNT1	0.245676	0.245676	0.0187258	0.0456064	12	Q9UNT1	RABL2B	Rab-like protein 2B	RBL2B_HUMAN	8	18.5649	1.18565	CVX	DMSO
CVX / DMSO	Q96T58	Q96T58	-0.127594	0.127594	0.0188081	0.0457644	12	Q96T58	SPEN	Msx2-interacting protein	MINT_HUMAN	68	-8.46433	0.915357	CVX	DMSO
CVX / DMSO	Q9UHY8	Q9UHY8	0.739712	0.739712	0.0188472	0.0458302	12	Q9UHY8	FEZ2	Fasciculation and elongation protein zeta-2	FEZ2_HUMAN	3	66.9842	1.66984	CVX	DMSO
CVX / DMSO	P62826	P62826	0.135913	0.135913	0.0188676	0.0458505	12	P62826	RAN	GTP-binding nuclear protein Ran	RAN_HUMAN	23	9.87882	1.09879	CVX	DMSO
CVX / DMSO	Q8NFZ0	Q8NFZ0	0.370526	0.370526	0.018884	0.0458611	12	Q8NFZ0	FBH1	F-box DNA helicase 1	FBH1_HUMAN	2	29.2824	1.29282	CVX	DMSO
CVX / DMSO	P18074	P18074	-0.032769	0.032769	0.0190281	0.0460058	12	P18074	ERCC2	General transcription and DNA repair factor IIH helicase subunit XPD	ERCC2_HUMAN	20	-2.24578	0.977542	CVX	DMSO
CVX / DMSO	P21860	P21860	-0.577886	0.577886	0.0190093	0.0460058	12	P21860	ERBB3	Receptor tyrosine-protein kinase erbB-3	ERBB3_HUMAN	1	-33.0055	0.669945	CVX	DMSO
CVX / DMSO	P46926	P46926	0.289756	0.289756	0.0190063	0.0460058	12	P46926	GNPDA1	Glucosamine-6-phosphate isomerase 1	GNPI1_HUMAN	13	22.2434	1.22243	CVX	DMSO
CVX / DMSO	P54105	P54105	0.380378	0.380378	0.0190253	0.0460058	12	P54105	CLNS1A	Methylosome subunit pICln	ICLN_HUMAN	3	30.1683	1.30168	CVX	DMSO
CVX / DMSO	P62942	P62942	0.353982	0.353982	0.0189701	0.0460058	12	P62942	FKBP1A	Peptidyl-prolyl cis-trans isomerase FKBP1A	FKB1A_HUMAN	8	27.8083	1.27808	CVX	DMSO
CVX / DMSO	Q99417	Q99417	0.137178	0.137178	0.0190224	0.0460058	12	Q99417	MYCBP	c-Myc-binding protein	MYCBP_HUMAN	9	9.97519	1.09975	CVX	DMSO
CVX / DMSO	Q9Y3Q8	Q9Y3Q8	0.402628	0.402628	0.0190208	0.0460058	12	Q9Y3Q8	TSC22D4	TSC22 domain family protein 4	T22D4_HUMAN	2	32.1914	1.32191	CVX	DMSO
CVX / DMSO	Q49MG5	Q49MG5	0.17463	0.17463	0.0190841	0.0461118	12	Q49MG5	MAP9	Microtubule-associated protein 9	MAP9_HUMAN	1	12.8675	1.12867	CVX	DMSO
CVX / DMSO	P04183	P04183	0.398876	0.398876	0.0191163	0.0461493	12	P04183	TK1	Thymidine kinase, cytosolic	KITH_HUMAN	14	31.848	1.31848	CVX	DMSO
CVX / DMSO	Q8N6Y1	Q8N6Y1	0.39183	0.39183	0.0191239	0.0461493	12	Q8N6Y1	PCDH20	Protocadherin-20	PCD20_HUMAN	1	31.2056	1.31206	CVX	DMSO
CVX / DMSO	Q9Y3P9	Q9Y3P9	0.216642	0.216642	0.0191816	0.0462594	12	Q9Y3P9	RABGAP1	Rab GTPase-activating protein 1	RBGP1_HUMAN	19	16.2025	1.16203	CVX	DMSO
CVX / DMSO	O14732	O14732	0.349665	0.349665	0.0193157	0.0462693	12	O14732	IMPA2	Inositol monophosphatase 2	IMPA2_HUMAN	2	27.4265	1.27427	CVX	DMSO
CVX / DMSO	O15287	O15287	0.0443978	0.0443978	0.0193118	0.0462693	12	O15287	FANCG	Fanconi anemia group G protein	FANCG_HUMAN	1	3.12527	1.03125	CVX	DMSO
CVX / DMSO	P35968	P35968	-0.267172	0.267172	0.0192914	0.0462693	12	P35968	KDR	Vascular endothelial growth factor receptor 2	VGFR2_HUMAN	1	-16.9053	0.830947	CVX	DMSO
CVX / DMSO	P42224	P42224	0.246625	0.246625	0.019254	0.0462693	12	P42224	STAT1	Signal transducer and activator of transcription 1-alpha/beta	STAT1_HUMAN	33	18.6429	1.18643	CVX	DMSO
CVX / DMSO	P51809	P51809	0.288154	0.288154	0.0193536	0.0462693	12	P51809	VAMP7	Vesicle-associated membrane protein 7	VAMP7_HUMAN	9	22.1077	1.22108	CVX	DMSO
CVX / DMSO	P78330	P78330	0.329468	0.329468	0.0193628	0.0462693	12	P78330	PSPH	Phosphoserine phosphatase	SERB_HUMAN	8	25.655	1.25655	CVX	DMSO
CVX / DMSO	Q5TGL8	Q5TGL8	-0.22251	0.22251	0.0193364	0.0462693	12	Q5TGL8	PXDC1	PX domain-containing protein 1	PXDC1_HUMAN	1	-14.2927	0.857073	CVX	DMSO
CVX / DMSO	Q7Z6G8	Q7Z6G8	0.191421	0.191421	0.0193304	0.0462693	12	Q7Z6G8	ANKS1B	Ankyrin repeat and sterile alpha motif domain-containing protein 1B	ANS1B_HUMAN	1	14.1888	1.14189	CVX	DMSO
CVX / DMSO	Q86WA6	Q86WA6	-0.249549	0.249549	0.0193469	0.0462693	12	Q86WA6	BPHL	Valacyclovir hydrolase	BPHL_HUMAN	4	-15.8841	0.841159	CVX	DMSO
CVX / DMSO	Q8N4C9	Q8N4C9	-0.42551	0.42551	0.019368	0.0462693	12	Q8N4C9	C17orf78	Uncharacterized protein C17orf78	CQ078_HUMAN	1	-25.5425	0.744575	CVX	DMSO
CVX / DMSO	Q8N4Q0	Q8N4Q0	-0.170045	0.170045	0.0192479	0.0462693	12	Q8N4Q0	ZADH2	Prostaglandin reductase 3	PTGR3_HUMAN	5	-11.1185	0.888815	CVX	DMSO
CVX / DMSO	Q92859	Q92859	-0.305871	0.305871	0.0192735	0.0462693	12	Q92859	NEO1	Neogenin	NEO1_HUMAN	12	-19.1046	0.808954	CVX	DMSO
CVX / DMSO	Q99592	Q99592	0.124922	0.124922	0.0192324	0.0462693	12	Q99592	ZBTB18	Zinc finger and BTB domain-containing protein 18	ZBT18_HUMAN	1	9.04491	1.09045	CVX	DMSO
CVX / DMSO	Q9NWX5	Q9NWX5	0.387095	0.387095	0.0192978	0.0462693	12	Q9NWX5	ASB6	Ankyrin repeat and SOCS box protein 6	ASB6_HUMAN	2	30.7758	1.30776	CVX	DMSO
CVX / DMSO	Q9UNU6	Q9UNU6	-0.278902	0.278902	0.0192876	0.0462693	12	Q9UNU6	CYP8B1	7-alpha-hydroxycholest-4-en-3-one 12-alpha-hydroxylase	CP8B1_HUMAN	1	-17.5782	0.824218	CVX	DMSO
CVX / DMSO	Q6GMV3	Q6GMV3	0.19774	0.19774	0.0193803	0.0462696	12	Q6GMV3	PTRHD1	Putative peptidyl-tRNA hydrolase PTRHD1	PTRD1_HUMAN	7	14.69	1.1469	CVX	DMSO
CVX / DMSO	Q13885	Q13885	0.217199	0.217199	0.0194292	0.0463541	12	Q13885	TUBB2A	Tubulin beta-2A chain	TBB2A_HUMAN	7	16.2475	1.16247	CVX	DMSO
CVX / DMSO	Q96CS2	Q96CS2	0.386062	0.386062	0.01944	0.0463541	12	Q96CS2	HAUS1	HAUS augmin-like complex subunit 1	HAUS1_HUMAN	3	30.6822	1.30682	CVX	DMSO
CVX / DMSO	Q9BQE5	Q9BQE5	-0.255619	0.255619	0.0194787	0.0464173	12	Q9BQE5	APOL2	Apolipoprotein L2	APOL2_HUMAN	10	-16.2372	0.837628	CVX	DMSO
CVX / DMSO	P48507	P48507	0.259879	0.259879	0.0195741	0.0464861	12	P48507	GCLM	Glutamate--cysteine ligase regulatory subunit	GSH0_HUMAN	8	19.7378	1.19738	CVX	DMSO
CVX / DMSO	Q13207	Q13207	-0.290524	0.290524	0.0195388	0.0464861	12	Q13207	TBX2	T-box transcription factor TBX2	TBX2_HUMAN	1	-18.2395	0.817605	CVX	DMSO
CVX / DMSO	Q69YZ2	Q69YZ2	0.533321	0.533321	0.0195884	0.0464861	12	Q69YZ2	TMEM200B	Transmembrane protein 200B	T200B_HUMAN	2	44.7256	1.44726	CVX	DMSO
CVX / DMSO	Q6UVJ0	Q6UVJ0	0.365599	0.365599	0.019593	0.0464861	12	Q6UVJ0	SASS6	Spindle assembly abnormal protein 6 homolog	SAS6_HUMAN	5	28.8416	1.28842	CVX	DMSO
CVX / DMSO	Q6ZN54	Q6ZN54	0.950423	0.950423	0.0195516	0.0464861	12	Q6ZN54	DEF8	Differentially expressed in FDCP 8 homolog	DEFI8_HUMAN	2	93.2439	1.93244	CVX	DMSO
CVX / DMSO	Q9NX20	Q9NX20	-0.37758	0.37758	0.019546	0.0464861	12	Q9NX20	MRPL16	39S ribosomal protein L16, mitochondrial	RM16_HUMAN	9	-23.0272	0.769728	CVX	DMSO
CVX / DMSO	Q9Y2G9	Q9Y2G9	1.15033	1.15033	0.0195585	0.0464861	12	Q9Y2G9	SBNO2	Protein strawberry notch homolog 2	SBNO2_HUMAN	3	121.964	2.21964	CVX	DMSO
CVX / DMSO	Q9NUJ1	Q9NUJ1	-0.278057	0.278057	0.0196071	0.0464907	12	Q9NUJ1	ABHD10	Palmitoyl-protein thioesterase ABHD10, mitochondrial	ABHDA_HUMAN	14	-17.5299	0.824701	CVX	DMSO
CVX / DMSO	P43487	P43487	0.311574	0.311574	0.0196356	0.0465003	12	P43487	RANBP1	Ran-specific GTPase-activating protein	RANG_HUMAN	8	24.1061	1.24106	CVX	DMSO
CVX / DMSO	Q8WVY7	Q8WVY7	0.306603	0.306603	0.019624	0.0465003	12	Q8WVY7	UBLCP1	Ubiquitin-like domain-containing CTD phosphatase 1	UBCP1_HUMAN	14	23.6792	1.23679	CVX	DMSO
CVX / DMSO	Q9H2G2	Q9H2G2	0.267094	0.267094	0.0196544	0.0465159	12	Q9H2G2	SLK	STE20-like serine/threonine-protein kinase	SLK_HUMAN	24	20.3382	1.20338	CVX	DMSO
CVX / DMSO	Q7Z6K3	Q7Z6K3	0.305149	0.305149	0.0196668	0.0465163	12	Q7Z6K3	PTAR1	Protein prenyltransferase alpha subunit repeat-containing protein 1	PTAR1_HUMAN	2	23.5546	1.23555	CVX	DMSO
CVX / DMSO	O75970	O75970	0.16935	0.16935	0.0196881	0.0465378	12	O75970	MPDZ	Multiple PDZ domain protein	MPDZ_HUMAN	11	12.4551	1.12455	CVX	DMSO
CVX / DMSO	Q96N11	Q96N11	0.16938	0.16938	0.0197494	0.0466537	12	Q96N11	C7orf26	Uncharacterized protein C7orf26	CG026_HUMAN	6	12.4575	1.12458	CVX	DMSO
CVX / DMSO	Q86TI2	Q86TI2	0.289084	0.289084	0.019787	0.0467136	12	Q86TI2	DPP9	Dipeptidyl peptidase 9	DPP9_HUMAN	16	22.1864	1.22186	CVX	DMSO
CVX / DMSO	Q8N465	Q8N465	-0.321309	0.321309	0.0198294	0.0467556	12	Q8N465	D2HGDH	D-2-hydroxyglutarate dehydrogenase, mitochondrial	D2HDH_HUMAN	3	-19.9657	0.800343	CVX	DMSO
CVX / DMSO	Q8NA61	Q8NA61	0.227367	0.227367	0.0198192	0.0467556	12	Q8NA61	CBY2	Protein chibby homolog 2	CBY2_HUMAN	1	17.0696	1.1707	CVX	DMSO
CVX / DMSO	P19623	P19623	0.316567	0.316567	0.0198647	0.04681	12	P19623	SRM	Spermidine synthase	SPEE_HUMAN	12	24.5363	1.24536	CVX	DMSO
CVX / DMSO	P22307	P22307	0.0806923	0.0806923	0.0199381	0.0469538	12	P22307	SCP2	Sterol carrier protein 2	SCP2_HUMAN	28	5.75254	1.05753	CVX	DMSO
CVX / DMSO	Q8N1F8	Q8N1F8	0.237518	0.237518	0.0199525	0.0469587	12	Q8N1F8	STK11IP	Serine/threonine-protein kinase 11-interacting protein	S11IP_HUMAN	11	17.8962	1.17896	CVX	DMSO
CVX / DMSO	Q02410	Q02410	0.299734	0.299734	0.0200316	0.0469707	12	Q02410	APBA1	Amyloid-beta A4 precursor protein-binding family A member 1	APBA1_HUMAN	1	23.0918	1.23092	CVX	DMSO
CVX / DMSO	Q8N475	Q8N475	0.272637	0.272637	0.0200132	0.0469707	12	Q8N475	FSTL5	Follistatin-related protein 5	FSTL5_HUMAN	2	20.8014	1.20801	CVX	DMSO
CVX / DMSO	Q8TDH9	Q8TDH9	0.51061	0.51061	0.0199981	0.0469707	12	Q8TDH9	BLOC1S5	Biogenesis of lysosome-related organelles complex 1 subunit 5	BL1S5_HUMAN	2	42.4652	1.42465	CVX	DMSO
CVX / DMSO	Q99757	Q99757	-0.161059	0.161059	0.0200267	0.0469707	12	Q99757	TXN2	Thioredoxin, mitochondrial	THIOM_HUMAN	6	-10.5632	0.894368	CVX	DMSO
CVX / DMSO	Q9H9A7	Q9H9A7	0.0520769	0.0520769	0.0199904	0.0469707	12	Q9H9A7	RMI1	RecQ-mediated genome instability protein 1	RMI1_HUMAN	7	3.67564	1.03676	CVX	DMSO
CVX / DMSO	Q9NQG6	Q9NQG6	-0.15628	0.15628	0.0199847	0.0469707	12	Q9NQG6	MIEF1	Mitochondrial dynamics protein MID51	MID51_HUMAN	3	-10.2664	0.897336	CVX	DMSO
CVX / DMSO	Q9NZT1	Q9NZT1	0.26575	0.26575	0.020055	0.0469966	12	Q9NZT1	CALML5	Calmodulin-like protein 5	CALL5_HUMAN	12	20.2261	1.20226	CVX	DMSO
CVX / DMSO	Q96QU8	Q96QU8	0.24449	0.24449	0.0200797	0.0470256	12	Q96QU8	XPO6	Exportin-6	XPO6_HUMAN	9	18.4674	1.18467	CVX	DMSO
CVX / DMSO	Q11206	Q11206	-1.1035	1.1035	0.0201101	0.047039	12	Q11206	ST3GAL4	CMP-N-acetylneuraminate-beta-galactosamide-alpha-2,3-sialyltransferase 4	SIA4C_HUMAN	3	-53.4613	0.465387	CVX	DMSO
CVX / DMSO	Q9NYP3	Q9NYP3	0.361941	0.361941	0.0201007	0.047039	12	Q9NYP3	DONSON	Protein downstream neighbor of Son	DONS_HUMAN	2	28.5154	1.28515	CVX	DMSO
CVX / DMSO	Q92963	Q92963	0.464931	0.464931	0.0201236	0.0470417	12	Q92963	RIT1	GTP-binding protein Rit1	RIT1_HUMAN	1	38.0252	1.38025	CVX	DMSO
CVX / DMSO	Q5W0B1	Q5W0B1	0.0945322	0.0945322	0.0201369	0.0470439	12	Q5W0B1	OBI1	ORC ubiquitin ligase 1	OBI1_HUMAN	10	6.77192	1.06772	CVX	DMSO
CVX / DMSO	P30626	P30626	0.342093	0.342093	0.0201855	0.0470994	12	P30626	SRI	Sorcin	SORCN_HUMAN	11	26.7595	1.26759	CVX	DMSO
CVX / DMSO	Q9UK76	Q9UK76	0.22979	0.22979	0.0201743	0.0470994	12	Q9UK76	JPT1	Jupiter microtubule associated homolog 1	JUPI1_HUMAN	5	17.2664	1.17266	CVX	DMSO
CVX / DMSO	Q9UBB4	Q9UBB4	0.257317	0.257317	0.0202199	0.0471509	12	Q9UBB4	ATXN10	Ataxin-10	ATX10_HUMAN	19	19.5254	1.19525	CVX	DMSO
CVX / DMSO	P14314	P14314	0.110197	0.110197	0.0202413	0.0471663	12	P14314	PRKCSH	Glucosidase 2 subunit beta	GLU2B_HUMAN	25	7.93753	1.07938	CVX	DMSO
CVX / DMSO	P67775	P67775	0.168447	0.168447	0.0202606	0.0471663	12	P67775	PPP2CA	Serine/threonine-protein phosphatase 2A catalytic subunit alpha isoform	PP2AA_HUMAN	20	12.3848	1.12385	CVX	DMSO
CVX / DMSO	Q641Q2	Q641Q2	0.38179	0.38179	0.0202884	0.0471663	12	Q641Q2	WASHC2A	WASH complex subunit 2A	WAC2A_HUMAN	4	30.2958	1.30296	CVX	DMSO
CVX / DMSO	Q9NXW9	Q9NXW9	0.542261	0.542261	0.020279	0.0471663	12	Q9NXW9	ALKBH4	Alpha-ketoglutarate-dependent dioxygenase alkB homolog 4	ALKB4_HUMAN	3	45.6253	1.45625	CVX	DMSO
CVX / DMSO	Q9UKV0	Q9UKV0	0.262764	0.262764	0.0202667	0.0471663	12	Q9UKV0	HDAC9	Histone deacetylase 9	HDAC9_HUMAN	1	19.9775	1.19977	CVX	DMSO
CVX / DMSO	O95671	O95671	0.328726	0.328726	0.0203255	0.0472235	12	O95671	ASMTL	Probable bifunctional dTTP/UTP pyrophosphatase/methyltransferase protein	ASML_HUMAN	9	25.5904	1.2559	CVX	DMSO
CVX / DMSO	Q9P289	Q9P289	0.360027	0.360027	0.0203574	0.0472689	12	Q9P289	STK26	Serine/threonine-protein kinase 26	STK26_HUMAN	7	28.345	1.28345	CVX	DMSO
CVX / DMSO	Q9Y5J9	Q9Y5J9	0.171912	0.171912	0.0203853	0.0473049	12	Q9Y5J9	TIMM8B	Mitochondrial import inner membrane translocase subunit Tim8 B	TIM8B_HUMAN	5	12.655	1.12655	CVX	DMSO
CVX / DMSO	Q01813	Q01813	0.216	0.216	0.0204354	0.0473635	12	Q01813	PFKP	ATP-dependent 6-phosphofructokinase, platelet type	PFKAP_HUMAN	43	16.1509	1.16151	CVX	DMSO
CVX / DMSO	Q9UPR3	Q9UPR3	0.236588	0.236588	0.0204327	0.0473635	12	Q9UPR3	SMG5	Protein SMG5	SMG5_HUMAN	6	17.8203	1.1782	CVX	DMSO
CVX / DMSO	P19971	P19971	0.30716	0.30716	0.0204918	0.0474652	12	P19971	TYMP	Thymidine phosphorylase	TYPH_HUMAN	7	23.727	1.23727	CVX	DMSO
CVX / DMSO	O00468	O00468	0.250855	0.250855	0.0205723	0.0475879	12	O00468	AGRN	Agrin	AGRIN_HUMAN	34	18.9912	1.18991	CVX	DMSO
CVX / DMSO	Q8N5Y2	Q8N5Y2	-0.372708	0.372708	0.0205767	0.0475879	12	Q8N5Y2	MSL3	Male-specific lethal 3 homolog	MS3L1_HUMAN	3	-22.7669	0.772331	CVX	DMSO
CVX / DMSO	Q9H5N1	Q9H5N1	0.219312	0.219312	0.0205823	0.0475879	12	Q9H5N1	RABEP2	Rab GTPase-binding effector protein 2	RABE2_HUMAN	9	16.4178	1.16418	CVX	DMSO
CVX / DMSO	Q68EM7	Q68EM7	0.357029	0.357029	0.0206021	0.047605	12	Q68EM7	ARHGAP17	Rho GTPase-activating protein 17	RHG17_HUMAN	16	28.0786	1.28079	CVX	DMSO
CVX / DMSO	Q04917	Q04917	0.275624	0.275624	0.0206455	0.0476761	12	Q04917	YWHAH	14-3-3 protein eta	1433F_HUMAN	17	21.0518	1.21052	CVX	DMSO
CVX / DMSO	O75663	O75663	0.299146	0.299146	0.0207421	0.0477832	12	O75663	TIPRL	TIP41-like protein	TIPRL_HUMAN	11	23.0416	1.23042	CVX	DMSO
CVX / DMSO	P37837	P37837	0.295878	0.295878	0.0207651	0.0477832	12	P37837	TALDO1	Transaldolase	TALDO_HUMAN	24	22.7631	1.22763	CVX	DMSO
CVX / DMSO	Q13496	Q13496	0.117168	0.117168	0.0207231	0.0477832	12	Q13496	MTM1	Myotubularin	MTM1_HUMAN	8	8.46034	1.0846	CVX	DMSO
CVX / DMSO	Q16762	Q16762	-0.263693	0.263693	0.0207703	0.0477832	12	Q16762	TST	Thiosulfate sulfurtransferase	THTR_HUMAN	13	-16.7047	0.832953	CVX	DMSO
CVX / DMSO	Q99743	Q99743	0.309995	0.309995	0.020747	0.0477832	12	Q99743	NPAS2	Neuronal PAS domain-containing protein 2	NPAS2_HUMAN	2	23.9704	1.2397	CVX	DMSO
CVX / DMSO	Q9NYB9	Q9NYB9	0.033427	0.033427	0.0207055	0.0477832	12	Q9NYB9	ABI2	Abl interactor 2	ABI2_HUMAN	5	2.34403	1.02344	CVX	DMSO
CVX / DMSO	Q9Y376	Q9Y376	0.346151	0.346151	0.0207797	0.0477832	12	Q9Y376	CAB39	Calcium-binding protein 39	CAB39_HUMAN	21	27.1164	1.27116	CVX	DMSO
CVX / DMSO	Q9UBQ5	Q9UBQ5	0.161225	0.161225	0.0207935	0.0477861	12	Q9UBQ5	EIF3K	Eukaryotic translation initiation factor 3 subunit K	EIF3K_HUMAN	10	11.8236	1.11824	CVX	DMSO
CVX / DMSO	P36507	P36507	0.262613	0.262613	0.0209199	0.0480477	12	P36507	MAP2K2	Dual specificity mitogen-activated protein kinase kinase 2	MP2K2_HUMAN	23	19.9649	1.19965	CVX	DMSO
CVX / DMSO	Q9BTV6	Q9BTV6	0.280061	0.280061	0.0209548	0.0480494	12	Q9BTV6	DPH7	Diphthine methyltransferase	DPH7_HUMAN	2	21.4246	1.21425	CVX	DMSO
CVX / DMSO	Q9H079	Q9H079	-0.611932	0.611932	0.0209553	0.0480494	12	Q9H079	KATNBL1	KATNB1-like protein 1	KTBL1_HUMAN	1	-34.568	0.65432	CVX	DMSO
CVX / DMSO	Q9Y3D8	Q9Y3D8	0.238293	0.238293	0.0209585	0.0480494	12	Q9Y3D8	AK6	Adenylate kinase isoenzyme 6	KAD6_HUMAN	7	17.9596	1.1796	CVX	DMSO
CVX / DMSO	P50542	P50542	0.0996192	0.0996192	0.0210271	0.0481488	12	P50542	PEX5	Peroxisomal targeting signal 1 receptor	PEX5_HUMAN	8	7.14906	1.07149	CVX	DMSO
CVX / DMSO	Q9H1K1	Q9H1K1	-0.193501	0.193501	0.0210254	0.0481488	12	Q9H1K1	ISCU	Iron-sulfur cluster assembly enzyme ISCU, mitochondrial	ISCU_HUMAN	9	-12.5519	0.874481	CVX	DMSO
CVX / DMSO	Q6PJ61	Q6PJ61	-0.0693139	0.0693139	0.0210421	0.048154	12	Q6PJ61	FBXO46	F-box only protein 46	FBX46_HUMAN	3	-4.69088	0.953091	CVX	DMSO
CVX / DMSO	P56524	P56524	0.297495	0.297495	0.0211222	0.0482549	12	P56524	HDAC4	Histone deacetylase 4	HDAC4_HUMAN	1	22.9009	1.22901	CVX	DMSO
CVX / DMSO	Q5TH69	Q5TH69	0.462401	0.462401	0.0211101	0.0482549	12	Q5TH69	ARFGEF3	Brefeldin A-inhibited guanine nucleotide-exchange protein 3	BIG3_HUMAN	8	37.7833	1.37783	CVX	DMSO
CVX / DMSO	Q9HCN4	Q9HCN4	0.283483	0.283483	0.0211242	0.0482549	12	Q9HCN4	GPN1	GPN-loop GTPase 1	GPN1_HUMAN	7	21.713	1.21713	CVX	DMSO
CVX / DMSO	Q6UUV7	Q6UUV7	0.338144	0.338144	0.0211755	0.0483431	12	Q6UUV7	CRTC3	CREB-regulated transcription coactivator 3	CRTC3_HUMAN	3	26.4129	1.26413	CVX	DMSO
CVX / DMSO	Q9BYX4	Q9BYX4	0.160848	0.160848	0.0212044	0.0483689	12	Q9BYX4	IFIH1	Interferon-induced helicase C domain-containing protein 1	IFIH1_HUMAN	5	11.7944	1.11794	CVX	DMSO
CVX / DMSO	Q9H6P5	Q9H6P5	0.0181773	0.0181773	0.0212122	0.0483689	12	Q9H6P5	TASP1	Threonine aspartase 1	TASP1_HUMAN	5	1.26792	1.01268	CVX	DMSO
CVX / DMSO	Q8TF01	Q8TF01	-0.0480317	0.0480317	0.0212427	0.0484094	12	Q8TF01	PNISR	Arginine/serine-rich protein PNISR	PNISR_HUMAN	14	-3.27449	0.967255	CVX	DMSO
CVX / DMSO	Q96KD3	Q96KD3	-0.0447181	0.0447181	0.0212767	0.0484289	12	Q96KD3	FAM71F1	Protein FAM71F1	F71F1_HUMAN	1	-3.05207	0.969479	CVX	DMSO
CVX / DMSO	Q9UMS0	Q9UMS0	-0.314263	0.314263	0.0212704	0.0484289	12	Q9UMS0	NFU1	NFU1 iron-sulfur cluster scaffold homolog, mitochondrial	NFU1_HUMAN	4	-19.5738	0.804262	CVX	DMSO
CVX / DMSO	A0AVT1	A0AVT1	0.242521	0.242521	0.0213239	0.0484371	12	A0AVT1	UBA6	Ubiquitin-like modifier-activating enzyme 6	UBA6_HUMAN	32	18.3058	1.18306	CVX	DMSO
CVX / DMSO	Q02790	Q02790	0.253387	0.253387	0.0213284	0.0484371	12	Q02790	FKBP4	Peptidyl-prolyl cis-trans isomerase FKBP4	FKBP4_HUMAN	38	19.2002	1.192	CVX	DMSO
CVX / DMSO	Q05209	Q05209	0.291929	0.291929	0.0213311	0.0484371	12	Q05209	PTPN12	Tyrosine-protein phosphatase non-receptor type 12	PTN12_HUMAN	18	22.4276	1.22428	CVX	DMSO
CVX / DMSO	Q9NY33	Q9NY33	0.291718	0.291718	0.0213166	0.0484371	12	Q9NY33	DPP3	Dipeptidyl peptidase 3	DPP3_HUMAN	30	22.4097	1.2241	CVX	DMSO
CVX / DMSO	A0JNW5	A0JNW5	-0.169869	0.169869	0.0213519	0.0484554	12	A0JNW5	UHRF1BP1L	UHRF1-binding protein 1-like	UH1BL_HUMAN	6	-11.1077	0.888923	CVX	DMSO
CVX / DMSO	O00214	O00214	-0.548153	0.548153	0.0213796	0.0484893	12	O00214	LGALS8	Galectin-8	LEG8_HUMAN	5	-31.6105	0.683895	CVX	DMSO
CVX / DMSO	O95628	O95628	0.395605	0.395605	0.0214008	0.0484993	12	O95628	CNOT4	CCR4-NOT transcription complex subunit 4	CNOT4_HUMAN	4	31.5494	1.31549	CVX	DMSO
CVX / DMSO	Q9Y2R4	Q9Y2R4	-0.130721	0.130721	0.0214095	0.0484993	12	Q9Y2R4	DDX52	Probable ATP-dependent RNA helicase DDX52	DDX52_HUMAN	17	-8.66248	0.913375	CVX	DMSO
CVX / DMSO	P41162	P41162	-0.241936	0.241936	0.0215024	0.0486809	12	P41162	ETV3	ETS translocation variant 3	ETV3_HUMAN	5	-15.439	0.84561	CVX	DMSO
CVX / DMSO	P36405	P36405	0.271955	0.271955	0.0215799	0.0488078	12	P36405	ARL3	ADP-ribosylation factor-like protein 3	ARL3_HUMAN	5	20.7443	1.20744	CVX	DMSO
CVX / DMSO	Q15257	Q15257	0.243532	0.243532	0.0215929	0.0488078	12	Q15257	PTPA	Serine/threonine-protein phosphatase 2A activator	PTPA_HUMAN	8	18.3887	1.18389	CVX	DMSO
CVX / DMSO	Q6AI08	Q6AI08	-0.055859	0.055859	0.0216129	0.0488078	12	Q6AI08	HEATR6	HEAT repeat-containing protein 6	HEAT6_HUMAN	3	-3.79785	0.962022	CVX	DMSO
CVX / DMSO	Q7Z309	Q7Z309	0.194296	0.194296	0.0216196	0.0488078	12	Q7Z309	PABIR2	PABIR family member 2	PBIR2_HUMAN	1	14.4166	1.14417	CVX	DMSO
CVX / DMSO	Q92466	Q92466	-0.144261	0.144261	0.0216226	0.0488078	12	Q92466	DDB2	DNA damage-binding protein 2	DDB2_HUMAN	10	-9.51572	0.904843	CVX	DMSO
CVX / DMSO	P61981	P61981	0.220936	0.220936	0.0216355	0.048808	12	P61981	YWHAG	14-3-3 protein gamma	1433G_HUMAN	18	16.549	1.16549	CVX	DMSO
CVX / DMSO	Q00534	Q00534	0.167872	0.167872	0.0217748	0.0489194	12	Q00534	CDK6	Cyclin-dependent kinase 6	CDK6_HUMAN	7	12.34	1.1234	CVX	DMSO
CVX / DMSO	Q16740	Q16740	-0.290371	0.290371	0.0217274	0.0489194	12	Q16740	CLPP	ATP-dependent Clp protease proteolytic subunit, mitochondrial	CLPP_HUMAN	11	-18.2308	0.817692	CVX	DMSO
CVX / DMSO	Q9BS26	Q9BS26	-0.103012	0.103012	0.0217507	0.0489194	12	Q9BS26	ERP44	Endoplasmic reticulum resident protein 44	ERP44_HUMAN	20	-6.89128	0.931087	CVX	DMSO
CVX / DMSO	Q9BXI9	Q9BXI9	-0.340339	0.340339	0.021746	0.0489194	12	Q9BXI9	C1QTNF6	Complement C1q tumor necrosis factor-related protein 6	C1QT6_HUMAN	3	-21.0144	0.789856	CVX	DMSO
CVX / DMSO	Q9H0F7	Q9H0F7	0.1149	0.1149	0.0217391	0.0489194	12	Q9H0F7	ARL6	ADP-ribosylation factor-like protein 6	ARL6_HUMAN	5	8.28999	1.0829	CVX	DMSO
CVX / DMSO	Q9H9A6	Q9H9A6	0.246891	0.246891	0.0217714	0.0489194	12	Q9H9A6	LRRC40	Leucine-rich repeat-containing protein 40	LRC40_HUMAN	13	18.6647	1.18665	CVX	DMSO
CVX / DMSO	Q9HAV7	Q9HAV7	-0.282524	0.282524	0.0217299	0.0489194	12	Q9HAV7	GRPEL1	GrpE protein homolog 1, mitochondrial	GRPE1_HUMAN	17	-17.7848	0.822152	CVX	DMSO
CVX / DMSO	Q9BSH5	Q9BSH5	-0.30047	0.30047	0.0217984	0.0489435	12	Q9BSH5	HDHD3	Haloacid dehalogenase-like hydrolase domain-containing protein 3	HDHD3_HUMAN	9	-18.8012	0.811988	CVX	DMSO
CVX / DMSO	O75167	O75167	0.764556	0.764556	0.0218418	0.0489527	12	O75167	PHACTR2	Phosphatase and actin regulator 2	PHAR2_HUMAN	2	69.8847	1.69885	CVX	DMSO
CVX / DMSO	P07741	P07741	0.43926	0.43926	0.0218539	0.0489527	12	P07741	APRT	Adenine phosphoribosyltransferase	APT_HUMAN	11	35.5909	1.35591	CVX	DMSO
CVX / DMSO	Q8WWN8	Q8WWN8	0.294898	0.294898	0.0218267	0.0489527	12	Q8WWN8	ARAP3	Arf-GAP with Rho-GAP domain, ANK repeat and PH domain-containing protein 3	ARAP3_HUMAN	5	22.6798	1.2268	CVX	DMSO
CVX / DMSO	Q9Y2K7	Q9Y2K7	-0.0662188	0.0662188	0.0218446	0.0489527	12	Q9Y2K7	KDM2A	Lysine-specific demethylase 2A	KDM2A_HUMAN	39	-4.48619	0.955138	CVX	DMSO
CVX / DMSO	A6NDU8	A6NDU8	0.347664	0.347664	0.021898	0.048988	12	A6NDU8	C5orf51	UPF0600 protein C5orf51	CE051_HUMAN	1	27.2498	1.2725	CVX	DMSO
CVX / DMSO	P43378	P43378	-0.355133	0.355133	0.0219433	0.048988	12	P43378	PTPN9	Tyrosine-protein phosphatase non-receptor type 9	PTN9_HUMAN	7	-21.8203	0.781797	CVX	DMSO
CVX / DMSO	Q5TFE4	Q5TFE4	0.286442	0.286442	0.0219177	0.048988	12	Q5TFE4	NT5DC1	5'-nucleotidase domain-containing protein 1	NT5D1_HUMAN	11	21.9628	1.21963	CVX	DMSO
CVX / DMSO	Q86XP1	Q86XP1	0.824928	0.824928	0.0219536	0.048988	12	Q86XP1	DGKH	Diacylglycerol kinase eta	DGKH_HUMAN	1	77.1447	1.77145	CVX	DMSO
CVX / DMSO	Q8N9Z2	Q8N9Z2	0.177086	0.177086	0.0219396	0.048988	12	Q8N9Z2	CCDC71L	Coiled-coil domain-containing protein 71L	CC71L_HUMAN	7	13.0598	1.1306	CVX	DMSO
CVX / DMSO	Q9UKK9	Q9UKK9	0.245626	0.245626	0.0219356	0.048988	12	Q9UKK9	NUDT5	ADP-sugar pyrophosphatase	NUDT5_HUMAN	11	18.5607	1.18561	CVX	DMSO
CVX / DMSO	Q9Y266	Q9Y266	0.267917	0.267917	0.0219597	0.048988	12	Q9Y266	NUDC	Nuclear migration protein nudC	NUDC_HUMAN	26	20.4068	1.20407	CVX	DMSO
CVX / DMSO	P49593	P49593	0.261186	0.261186	0.0220007	0.0489934	12	P49593	PPM1F	Protein phosphatase 1F	PPM1F_HUMAN	10	19.8463	1.19846	CVX	DMSO
CVX / DMSO	Q9NV06	Q9NV06	-0.0796377	0.0796377	0.0219896	0.0489934	12	Q9NV06	DCAF13	DDB1- and CUL4-associated factor 13	DCA13_HUMAN	21	-5.37047	0.946295	CVX	DMSO
CVX / DMSO	Q9Y6M0	Q9Y6M0	0.0704229	0.0704229	0.0219855	0.0489934	12	Q9Y6M0	PRSS21	Testisin	TEST_HUMAN	7	5.00244	1.05002	CVX	DMSO
CVX / DMSO	Q6ZNJ1	Q6ZNJ1	-0.179384	0.179384	0.0220278	0.0489965	12	Q6ZNJ1	NBEAL2	Neurobeachin-like protein 2	NBEL2_HUMAN	3	-11.692	0.88308	CVX	DMSO
CVX / DMSO	Q8NEZ3	Q8NEZ3	0.0916585	0.0916585	0.0220182	0.0489965	12	Q8NEZ3	WDR19	WD repeat-containing protein 19	WDR19_HUMAN	4	6.55945	1.06559	CVX	DMSO
CVX / DMSO	O15446	O15446	-0.134092	0.134092	0.0222319	0.0490541	12	O15446	POLR1G	DNA-directed RNA polymerase I subunit RPA34	RPA34_HUMAN	10	-8.87569	0.911243	CVX	DMSO
CVX / DMSO	O43299	O43299	0.201702	0.201702	0.0221298	0.0490541	12	O43299	AP5Z1	AP-5 complex subunit zeta-1	AP5Z1_HUMAN	10	15.0055	1.15005	CVX	DMSO
CVX / DMSO	O75153	O75153	0.236618	0.236618	0.0222398	0.0490541	12	O75153	CLUH	Clustered mitochondria protein homolog	CLU_HUMAN	56	17.8227	1.17823	CVX	DMSO
CVX / DMSO	O75874	O75874	0.242413	0.242413	0.0223371	0.0490541	12	O75874	IDH1	Isocitrate dehydrogenase [NADP] cytoplasmic	IDHC_HUMAN	24	18.2969	1.18297	CVX	DMSO
CVX / DMSO	P00966	P00966	0.24473	0.24473	0.0222649	0.0490541	12	P00966	ASS1	Argininosuccinate synthase	ASSY_HUMAN	25	18.4871	1.18487	CVX	DMSO
CVX / DMSO	P08758	P08758	0.285042	0.285042	0.0221715	0.0490541	12	P08758	ANXA5	Annexin A5	ANXA5_HUMAN	25	21.8446	1.21845	CVX	DMSO
CVX / DMSO	P08962	P08962	0.210962	0.210962	0.0222305	0.0490541	12	P08962	CD63	CD63 antigen	CD63_HUMAN	4	15.746	1.15746	CVX	DMSO
CVX / DMSO	P53611	P53611	0.343546	0.343546	0.0223057	0.0490541	12	P53611	RABGGTB	Geranylgeranyl transferase type-2 subunit beta	PGTB2_HUMAN	7	26.8871	1.26887	CVX	DMSO
CVX / DMSO	Q11201	Q11201	-0.571997	0.571997	0.0223202	0.0490541	12	Q11201	ST3GAL1	CMP-N-acetylneuraminate-beta-galactosamide-alpha-2,3-sialyltransferase 1	SIA4A_HUMAN	6	-32.7315	0.672685	CVX	DMSO
CVX / DMSO	Q12974	Q12974	-0.227865	0.227865	0.0221094	0.0490541	12	Q12974	PTP4A2	Protein tyrosine phosphatase type IVA 2	TP4A2_HUMAN	2	-14.6102	0.853898	CVX	DMSO
CVX / DMSO	Q15126	Q15126	0.505622	0.505622	0.0222295	0.0490541	12	Q15126	PMVK	Phosphomevalonate kinase	PMVK_HUMAN	8	41.9735	1.41973	CVX	DMSO
CVX / DMSO	Q15366	Q15366	0.206108	0.206108	0.0223309	0.0490541	12	Q15366	PCBP2	Poly(rC)-binding protein 2	PCBP2_HUMAN	15	15.3572	1.15357	CVX	DMSO
CVX / DMSO	Q53HL2	Q53HL2	-0.159442	0.159442	0.0222808	0.0490541	12	Q53HL2	CDCA8	Borealin	BOREA_HUMAN	9	-10.4629	0.895371	CVX	DMSO
CVX / DMSO	Q8IVF2	Q8IVF2	-0.163762	0.163762	0.0221728	0.0490541	12	Q8IVF2	AHNAK2	Protein AHNAK2	AHNK2_HUMAN	11	-10.7306	0.892694	CVX	DMSO
CVX / DMSO	Q8TDN6	Q8TDN6	-0.0840446	0.0840446	0.0223234	0.0490541	12	Q8TDN6	BRIX1	Ribosome biogenesis protein BRX1 homolog	BRX1_HUMAN	22	-5.65909	0.943409	CVX	DMSO
CVX / DMSO	Q92598	Q92598	0.206112	0.206112	0.0222163	0.0490541	12	Q92598	HSPH1	Heat shock protein 105 kDa	HS105_HUMAN	65	15.3575	1.15358	CVX	DMSO
CVX / DMSO	Q96FZ2	Q96FZ2	0.268521	0.268521	0.0221396	0.0490541	12	Q96FZ2	HMCES	Abasic site processing protein HMCES	HMCES_HUMAN	17	20.4572	1.20457	CVX	DMSO
CVX / DMSO	Q96KP1	Q96KP1	-0.0534983	0.0534983	0.0223173	0.0490541	12	Q96KP1	EXOC2	Exocyst complex component 2	EXOC2_HUMAN	23	-3.64031	0.963597	CVX	DMSO
CVX / DMSO	Q96NT0	Q96NT0	-0.0356127	0.0356127	0.0221651	0.0490541	12	Q96NT0	CCDC115	Coiled-coil domain-containing protein 115	CC115_HUMAN	6	-2.43827	0.975617	CVX	DMSO
CVX / DMSO	Q9GZU8	Q9GZU8	0.297024	0.297024	0.0221923	0.0490541	12	Q9GZU8	PSME3IP1	PSME3-interacting protein	PIP30_HUMAN	9	22.8607	1.22861	CVX	DMSO
CVX / DMSO	Q9NVH6	Q9NVH6	-0.293871	0.293871	0.0222887	0.0490541	12	Q9NVH6	TMLHE	Trimethyllysine dioxygenase, mitochondrial	TMLH_HUMAN	8	-18.4289	0.815711	CVX	DMSO
CVX / DMSO	Q9UJY5	Q9UJY5	0.119756	0.119756	0.0221624	0.0490541	12	Q9UJY5	GGA1	ADP-ribosylation factor-binding protein GGA1	GGA1_HUMAN	5	8.65509	1.08655	CVX	DMSO
CVX / DMSO	O95081	O95081	0.245987	0.245987	0.0223672	0.0490635	12	O95081	AGFG2	Arf-GAP domain and FG repeat-containing protein 2	AGFG2_HUMAN	5	18.5903	1.1859	CVX	DMSO
CVX / DMSO	Q9NX62	Q9NX62	-0.577255	0.577255	0.0223585	0.0490635	12	Q9NX62	BPNT2	Golgi-resident adenosine 3',5'-bisphosphate 3'-phosphatase	IMPA3_HUMAN	14	-32.9762	0.670238	CVX	DMSO
CVX / DMSO	Q9Y2S7	Q9Y2S7	-0.296598	0.296598	0.0224174	0.0491452	12	Q9Y2S7	POLDIP2	Polymerase delta-interacting protein 2	PDIP2_HUMAN	26	-18.583	0.81417	CVX	DMSO
CVX / DMSO	P02795	P02795	0.433291	0.433291	0.0224896	0.0491903	12	P02795	MT2A	Metallothionein-2	MT2_HUMAN	4	35.031	1.35031	CVX	DMSO
CVX / DMSO	P23193	P23193	0.228414	0.228414	0.0224664	0.0491903	12	P23193	TCEA1	Transcription elongation factor A protein 1	TCEA1_HUMAN	22	17.1547	1.17155	CVX	DMSO
CVX / DMSO	P54750	P54750	-0.112608	0.112608	0.0224809	0.0491903	12	P54750	PDE1A	Calcium/calmodulin-dependent 3',5'-cyclic nucleotide phosphodiesterase 1A	PDE1A_HUMAN	3	-7.50852	0.924915	CVX	DMSO
CVX / DMSO	Q8NHG8	Q8NHG8	0.111276	0.111276	0.0224732	0.0491903	12	Q8NHG8	ZNRF2	E3 ubiquitin-protein ligase ZNRF2	ZNRF2_HUMAN	8	8.01835	1.08018	CVX	DMSO
CVX / DMSO	Q12948	Q12948	-0.166049	0.166049	0.0225748	0.0493201	12	Q12948	FOXC1	Forkhead box protein C1	FOXC1_HUMAN	5	-10.872	0.89128	CVX	DMSO
CVX / DMSO	Q9UBT2	Q9UBT2	0.347394	0.347394	0.0225717	0.0493201	12	Q9UBT2	UBA2	SUMO-activating enzyme subunit 2	SAE2_HUMAN	25	27.2261	1.27226	CVX	DMSO
CVX / DMSO	Q8TF46	Q8TF46	0.11464	0.11464	0.0226337	0.0494203	12	Q8TF46	DIS3L	DIS3-like exonuclease 1	DI3L1_HUMAN	9	8.27045	1.0827	CVX	DMSO
CVX / DMSO	O00716	O00716	0.493328	0.493328	0.022657	0.049443	12	O00716	E2F3	Transcription factor E2F3	E2F3_HUMAN	2	40.7688	1.40769	CVX	DMSO
CVX / DMSO	Q8N5I2	Q8N5I2	0.20756	0.20756	0.0226914	0.0494897	12	Q8N5I2	ARRDC1	Arrestin domain-containing protein 1	ARRD1_HUMAN	5	15.4734	1.15473	CVX	DMSO
CVX / DMSO	Q8IUX4	Q8IUX4	0.21444	0.21444	0.022737	0.0495349	12	Q8IUX4	APOBEC3F	DNA dC->dU-editing enzyme APOBEC-3F	ABC3F_HUMAN	8	16.0254	1.16025	CVX	DMSO
CVX / DMSO	Q96FW1	Q96FW1	0.255915	0.255915	0.0227382	0.0495349	12	Q96FW1	OTUB1	Ubiquitin thioesterase OTUB1	OTUB1_HUMAN	11	19.4093	1.19409	CVX	DMSO
CVX / DMSO	P52888	P52888	0.283061	0.283061	0.0227722	0.0495389	12	P52888	THOP1	Thimet oligopeptidase	THOP1_HUMAN	24	21.6774	1.21677	CVX	DMSO
CVX / DMSO	Q86XR2	Q86XR2	0.0946639	0.0946639	0.0227655	0.0495389	12	Q86XR2	NIBAN3	Protein Niban 3	NIBA3_HUMAN	1	6.78166	1.06782	CVX	DMSO
CVX / DMSO	Q96CV9	Q96CV9	0.307828	0.307828	0.0227921	0.0495389	12	Q96CV9	OPTN	Optineurin	OPTN_HUMAN	8	23.7843	1.23784	CVX	DMSO
CVX / DMSO	Q9NZ09	Q9NZ09	0.203084	0.203084	0.0227855	0.0495389	12	Q9NZ09	UBAP1	Ubiquitin-associated protein 1	UBAP1_HUMAN	4	15.1157	1.15116	CVX	DMSO
CVX / DMSO	P55263	P55263	0.291861	0.291861	0.0228065	0.0495421	12	P55263	ADK	Adenosine kinase	ADK_HUMAN	17	22.4218	1.22422	CVX	DMSO
CVX / DMSO	Q7Z7G8	Q7Z7G8	-0.21442	0.21442	0.0228247	0.0495532	12	Q7Z7G8	VPS13B	Vacuolar protein sorting-associated protein 13B	VP13B_HUMAN	12	-13.8107	0.861893	CVX	DMSO
CVX / DMSO	P12429	P12429	0.301307	0.301307	0.0228897	0.049657	12	P12429	ANXA3	Annexin A3	ANXA3_HUMAN	20	23.226	1.23226	CVX	DMSO
CVX / DMSO	P27708	P27708	0.254616	0.254616	0.0229116	0.049657	12	P27708	CAD	CAD protein	PYR1_HUMAN	73	19.3018	1.19302	CVX	DMSO
CVX / DMSO	Q7L592	Q7L592	-0.319761	0.319761	0.0229048	0.049657	12	Q7L592	NDUFAF7	Protein arginine methyltransferase NDUFAF7, mitochondrial	NDUF7_HUMAN	16	-19.8798	0.801202	CVX	DMSO
CVX / DMSO	P18085	P18085	0.249117	0.249117	0.022956	0.049693	12	P18085	ARF4	ADP-ribosylation factor 4	ARF4_HUMAN	4	18.8479	1.18848	CVX	DMSO
CVX / DMSO	P61758	P61758	0.274487	0.274487	0.0229674	0.049693	12	P61758	VBP1	Prefoldin subunit 3	PFD3_HUMAN	12	20.9564	1.20956	CVX	DMSO
CVX / DMSO	Q8IU60	Q8IU60	0.0240191	0.0240191	0.022947	0.049693	12	Q8IU60	DCP2	m7GpppN-mRNA hydrolase	DCP2_HUMAN	6	1.67881	1.01679	CVX	DMSO
CVX / DMSO	O60518	O60518	0.0973327	0.0973327	0.0229928	0.0497197	12	O60518	RANBP6	Ran-binding protein 6	RNBP6_HUMAN	16	6.97938	1.06979	CVX	DMSO
CVX / DMSO	O76080	O76080	0.597476	0.597476	0.0230353	0.0497271	12	O76080	ZFAND5	AN1-type zinc finger protein 5	ZFAN5_HUMAN	4	51.3067	1.51307	CVX	DMSO
CVX / DMSO	P06702	P06702	0.728412	0.728412	0.02302	0.0497271	12	P06702	S100A9	Protein S100-A9	S10A9_HUMAN	1	65.6814	1.65681	CVX	DMSO
CVX / DMSO	P19484	P19484	3.47435	3.47435	0.0230332	0.0497271	10	P19484	TFEB	Transcription factor EB	TFEB_HUMAN	4	1011.43	11.1143	CVX	DMSO
CVX / DMSO	O95456	O95456	0.30497	0.30497	0.0230866	0.0498094	12	O95456	PSMG1	Proteasome assembly chaperone 1	PSMG1_HUMAN	10	23.5393	1.23539	CVX	DMSO
CVX / DMSO	O60469	O60469	0.0666679	0.0666679	0.0231142	0.0498407	12	O60469	DSCAM	Down syndrome cell adhesion molecule	DSCAM_HUMAN	1	4.7295	1.0473	CVX	DMSO
CVX / DMSO	P42025	P42025	0.222038	0.222038	0.0232403	0.0498969	12	P42025	ACTR1B	Beta-centractin	ACTY_HUMAN	14	16.638	1.16638	CVX	DMSO
CVX / DMSO	P50570	P50570	0.165566	0.165566	0.0231783	0.0498969	12	P50570	DNM2	Dynamin-2	DYN2_HUMAN	39	12.1606	1.12161	CVX	DMSO
CVX / DMSO	Q01850	Q01850	0.432393	0.432393	0.0231578	0.0498969	12	Q01850	CDR2	Cerebellar degeneration-related protein 2	CDR2_HUMAN	4	34.947	1.34947	CVX	DMSO
CVX / DMSO	Q92830	Q92830	0.171838	0.171838	0.0232391	0.0498969	12	Q92830	KAT2A	Histone acetyltransferase KAT2A	KAT2A_HUMAN	5	12.6493	1.12649	CVX	DMSO
CVX / DMSO	Q9BSJ2	Q9BSJ2	0.178212	0.178212	0.023209	0.0498969	12	Q9BSJ2	TUBGCP2	Gamma-tubulin complex component 2	GCP2_HUMAN	27	13.1481	1.13148	CVX	DMSO
CVX / DMSO	Q9BWH6	Q9BWH6	0.307612	0.307612	0.0232083	0.0498969	12	Q9BWH6	RPAP1	RNA polymerase II-associated protein 1	RPAP1_HUMAN	11	23.7658	1.23766	CVX	DMSO
CVX / DMSO	Q9HBM1	Q9HBM1	0.139873	0.139873	0.0232533	0.0498969	12	Q9HBM1	SPC25	Kinetochore protein Spc25	SPC25_HUMAN	13	10.1808	1.10181	CVX	DMSO
CVX / DMSO	Q9Y520	Q9Y520	-0.177994	0.177994	0.0232581	0.0498969	12	Q9Y520	PRRC2C	Protein PRRC2C	PRC2C_HUMAN	63	-11.6069	0.883931	CVX	DMSO
CVX / DMSO	Q9Y6W3	Q9Y6W3	0.332917	0.332917	0.0231971	0.0498969	12	Q9Y6W3	CAPN7	Calpain-7	CAN7_HUMAN	13	25.9557	1.25956	CVX	DMSO
CVX / DMSO	P11908	P11908	0.221864	0.221864	0.023382	0.0499256	12	P11908	PRPS2	Ribose-phosphate pyrophosphokinase 2	PRPS2_HUMAN	16	16.6239	1.16624	CVX	DMSO
CVX / DMSO	P12955	P12955	0.241032	0.241032	0.0233916	0.0499256	12	P12955	PEPD	Xaa-Pro dipeptidase	PEPD_HUMAN	17	18.1838	1.18184	CVX	DMSO
CVX / DMSO	P59047	P59047	1.36911	1.36911	0.0233707	0.0499256	10	P59047	NLRP5	NACHT, LRR and PYD domains-containing protein 5	NALP5_HUMAN	2	158.311	2.58311	CVX	DMSO
CVX / DMSO	Q13428	Q13428	-0.0789061	0.0789061	0.0233779	0.0499256	12	Q13428	TCOF1	Treacle protein	TCOF_HUMAN	64	-5.32248	0.946775	CVX	DMSO
CVX / DMSO	Q5JVF3	Q5JVF3	0.124106	0.124106	0.0233567	0.0499256	12	Q5JVF3	PCID2	PCI domain-containing protein 2	PCID2_HUMAN	14	8.98325	1.08983	CVX	DMSO
CVX / DMSO	Q8IWV8	Q8IWV8	0.173485	0.173485	0.0233364	0.0499256	12	Q8IWV8	UBR2	E3 ubiquitin-protein ligase UBR2	UBR2_HUMAN	24	12.7779	1.12778	CVX	DMSO
CVX / DMSO	Q96BK5	Q96BK5	-0.0979955	0.0979955	0.0233828	0.0499256	12	Q96BK5	PINX1	PIN2/TERF1-interacting telomerase inhibitor 1	PINX1_HUMAN	9	-6.56698	0.93433	CVX	DMSO
CVX / DMSO	Q96EK9	Q96EK9	0.224131	0.224131	0.0233397	0.0499256	12	Q96EK9	KTI12	Protein KTI12 homolog	KTI12_HUMAN	5	16.8073	1.16807	CVX	DMSO
CVX / DMSO	Q96JH7	Q96JH7	0.169915	0.169915	0.023295	0.0499256	12	Q96JH7	VCPIP1	Deubiquitinating protein VCPIP1	VCIP1_HUMAN	27	12.4992	1.12499	CVX	DMSO
CVX / DMSO	Q9BYE2	Q9BYE2	1.36586	1.36586	0.0234026	0.0499256	12	Q9BYE2	TMPRSS13	Transmembrane protease serine 13	TMPSD_HUMAN	2	157.731	2.57731	CVX	DMSO
CVX / DMSO	O95630	O95630	0.193949	0.193949	0.0234296	0.0499553	12	O95630	STAMBP	STAM-binding protein	STABP_HUMAN	12	14.3891	1.14389	CVX	DMSO
CVX / DMSO	Q6JQN1	Q6JQN1	-0.316803	0.316803	0.0234644	0.0500014	12	Q6JQN1	ACAD10	Acyl-CoA dehydrogenase family member 10	ACD10_HUMAN	14	-19.7153	0.802847	CVX	DMSO
CVX / DMSO	O14980	O14980	0.172858	0.172858	0.0234796	0.0500059	12	O14980	XPO1	Exportin-1	XPO1_HUMAN	51	12.7289	1.12729	CVX	DMSO
CVX / DMSO	P04179	P04179	-0.204339	0.204339	0.0235211	0.0500662	12	P04179	SOD2	Superoxide dismutase [Mn], mitochondrial	SODM_HUMAN	11	-13.2064	0.867936	CVX	DMSO
CVX / DMSO	O15235	O15235	-0.399339	0.399339	0.0235615	0.0500682	12	O15235	MRPS12	28S ribosomal protein S12, mitochondrial	RT12_HUMAN	4	-24.1795	0.758205	CVX	DMSO
CVX / DMSO	Q4J6C6	Q4J6C6	0.0419364	0.0419364	0.0235484	0.0500682	12	Q4J6C6	PREPL	Prolyl endopeptidase-like	PPCEL_HUMAN	13	2.94947	1.02949	CVX	DMSO
CVX / DMSO	Q9BRG1	Q9BRG1	0.317918	0.317918	0.023561	0.0500682	12	Q9BRG1	VPS25	Vacuolar protein-sorting-associated protein 25	VPS25_HUMAN	9	24.6531	1.24653	CVX	DMSO
CVX / DMSO	O14777	O14777	0.18355	0.18355	0.023617	0.0501138	12	O14777	NDC80	Kinetochore protein NDC80 homolog	NDC80_HUMAN	27	13.5675	1.13567	CVX	DMSO
CVX / DMSO	Q06323	Q06323	0.291563	0.291563	0.0236016	0.0501138	12	Q06323	PSME1	Proteasome activator complex subunit 1	PSME1_HUMAN	21	22.3966	1.22397	CVX	DMSO
CVX / DMSO	Q9NVH2	Q9NVH2	0.0407356	0.0407356	0.0236225	0.0501138	12	Q9NVH2	INTS7	Integrator complex subunit 7	INT7_HUMAN	20	2.86382	1.02864	CVX	DMSO
CVX / DMSO	Q53ET0	Q53ET0	0.272395	0.272395	0.0236618	0.0501693	12	Q53ET0	CRTC2	CREB-regulated transcription coactivator 2	CRTC2_HUMAN	1	20.7811	1.20781	CVX	DMSO
CVX / DMSO	P49354	P49354	0.265643	0.265643	0.0237083	0.0501834	12	P49354	FNTA	Protein farnesyltransferase/geranylgeranyltransferase type-1 subunit alpha	FNTA_HUMAN	10	20.2172	1.20217	CVX	DMSO
CVX / DMSO	P56282	P56282	-0.0675487	0.0675487	0.0237066	0.0501834	12	P56282	POLE2	DNA polymerase epsilon subunit 2	DPOE2_HUMAN	9	-4.5742	0.954258	CVX	DMSO
CVX / DMSO	Q6BDS2	Q6BDS2	0.317237	0.317237	0.023716	0.0501834	12	Q6BDS2	UHRF1BP1	UHRF1-binding protein 1	URFB1_HUMAN	5	24.5942	1.24594	CVX	DMSO
CVX / DMSO	Q8N8N7	Q8N8N7	0.293089	0.293089	0.0237212	0.0501834	12	Q8N8N7	PTGR2	Prostaglandin reductase 2	PTGR2_HUMAN	4	22.5261	1.22526	CVX	DMSO
CVX / DMSO	C9JLW8	C9JLW8	0.143257	0.143257	0.023761	0.0501842	12	C9JLW8	MCRIP1	Mapk-regulated corepressor-interacting protein 1	MCRI1_HUMAN	3	10.4395	1.1044	CVX	DMSO
CVX / DMSO	O43598	O43598	0.213967	0.213967	0.023756	0.0501842	12	O43598	DNPH1	2'-deoxynucleoside 5'-phosphate N-hydrolase 1	DNPH1_HUMAN	5	15.9873	1.15987	CVX	DMSO
CVX / DMSO	Q9H7Z6	Q9H7Z6	0.194153	0.194153	0.0237357	0.0501842	12	Q9H7Z6	KAT8	Histone acetyltransferase KAT8	KAT8_HUMAN	7	14.4053	1.14405	CVX	DMSO
CVX / DMSO	Q9C0H5	Q9C0H5	-0.0774849	0.0774849	0.0237859	0.0502088	12	Q9C0H5	ARHGAP39	Rho GTPase-activating protein 39	RHG39_HUMAN	17	-5.22916	0.947708	CVX	DMSO
CVX / DMSO	B3KNS4	B3KNS4	0.159519	0.159519	0.0238145	0.0502135	12	B3KNS4	ERVK3-1	Endogenous retrovirus group K3 member 1	B3KNS4_HUMAN	2	11.6915	1.11691	CVX	DMSO
CVX / DMSO	O15254	O15254	0.391125	0.391125	0.0238068	0.0502135	12	O15254	ACOX3	Peroxisomal acyl-coenzyme A oxidase 3	ACOX3_HUMAN	6	31.1416	1.31142	CVX	DMSO
CVX / DMSO	Q01995	Q01995	0.36334	0.36334	0.0238398	0.050239	12	Q01995	TAGLN	Transgelin	TAGL_HUMAN	7	28.64	1.2864	CVX	DMSO
CVX / DMSO	P27448	P27448	-0.360313	0.360313	0.0239124	0.0502703	12	P27448	MARK3	MAP/microtubule affinity-regulating kinase 3	MARK3_HUMAN	8	-22.1005	0.778995	CVX	DMSO
CVX / DMSO	Q15276	Q15276	0.262847	0.262847	0.023892	0.0502703	12	Q15276	RABEP1	Rab GTPase-binding effector protein 1	RABE1_HUMAN	13	19.9844	1.19984	CVX	DMSO
CVX / DMSO	Q6P1X6	Q6P1X6	-0.273776	0.273776	0.023875	0.0502703	12	Q6P1X6	C8orf82	UPF0598 protein C8orf82	CH082_HUMAN	8	-17.2848	0.827152	CVX	DMSO
CVX / DMSO	Q8IVD9	Q8IVD9	0.27375	0.27375	0.0239326	0.0502703	12	Q8IVD9	NUDCD3	NudC domain-containing protein 3	NUDC3_HUMAN	11	20.8946	1.20895	CVX	DMSO
CVX / DMSO	Q9NUQ8	Q9NUQ8	0.24443	0.24443	0.0239338	0.0502703	12	Q9NUQ8	ABCF3	ATP-binding cassette sub-family F member 3	ABCF3_HUMAN	19	18.4625	1.18462	CVX	DMSO
CVX / DMSO	Q9NVN8	Q9NVN8	-0.111398	0.111398	0.0238995	0.0502703	12	Q9NVN8	GNL3L	Guanine nucleotide-binding protein-like 3-like protein	GNL3L_HUMAN	14	-7.43096	0.92569	CVX	DMSO
CVX / DMSO	P09972	P09972	0.226744	0.226744	0.0239606	0.0502887	12	P09972	ALDOC	Fructose-bisphosphate aldolase C	ALDOC_HUMAN	17	17.0191	1.17019	CVX	DMSO
CVX / DMSO	P62837	P62837	0.329951	0.329951	0.023992	0.0502887	12	P62837	UBE2D2	Ubiquitin-conjugating enzyme E2 D2	UB2D2_HUMAN	3	25.6971	1.25697	CVX	DMSO
CVX / DMSO	Q86VS8	Q86VS8	0.356174	0.356174	0.024008	0.0502887	12	Q86VS8	HOOK3	Protein Hook homolog 3	HOOK3_HUMAN	5	28.0027	1.28003	CVX	DMSO
CVX / DMSO	Q8WUH6	Q8WUH6	1.3018	1.3018	0.0240065	0.0502887	12	Q8WUH6	TMEM263	Transmembrane protein 263	TM263_HUMAN	2	146.536	2.46536	CVX	DMSO
CVX / DMSO	Q969F1	Q969F1	0.252647	0.252647	0.0240086	0.0502887	12	Q969F1	GTF3C6	General transcription factor 3C polypeptide 6	TF3C6_HUMAN	1	19.1391	1.19139	CVX	DMSO
CVX / DMSO	Q99447	Q99447	0.324355	0.324355	0.0240256	0.0502965	12	Q99447	PCYT2	Ethanolamine-phosphate cytidylyltransferase	PCY2_HUMAN	11	25.2104	1.2521	CVX	DMSO
CVX / DMSO	P31350	P31350	0.290862	0.290862	0.0240693	0.0503328	12	P31350	RRM2	Ribonucleoside-diphosphate reductase subunit M2	RIR2_HUMAN	18	22.3371	1.22337	CVX	DMSO
CVX / DMSO	Q13523	Q13523	-0.0848156	0.0848156	0.0240605	0.0503328	12	Q13523	PRPF4B	Serine/threonine-protein kinase PRP4 homolog	PRP4B_HUMAN	40	-5.7095	0.942905	CVX	DMSO
CVX / DMSO	P06748	P06748	0.114006	0.114006	0.0241761	0.0504453	12	P06748	NPM1	Nucleophosmin	NPM_HUMAN	26	8.22292	1.08223	CVX	DMSO
CVX / DMSO	Q12891	Q12891	-0.643586	0.643586	0.0241698	0.0504453	12	Q12891	HYAL2	Hyaluronidase-2	HYAL2_HUMAN	1	-35.988	0.64012	CVX	DMSO
CVX / DMSO	Q8NB15	Q8NB15	0.181947	0.181947	0.0241533	0.0504453	12	Q8NB15	ZNF511	Zinc finger protein 511	ZN511_HUMAN	2	13.4414	1.13441	CVX	DMSO
CVX / DMSO	Q9BW66	Q9BW66	0.308814	0.308814	0.0241653	0.0504453	12	Q9BW66	CINP	Cyclin-dependent kinase 2-interacting protein	CINP_HUMAN	4	23.8689	1.23869	CVX	DMSO
CVX / DMSO	P22061	P22061	0.117683	0.117683	0.0242065	0.0504534	12	P22061	PCMT1	Protein-L-isoaspartate(D-aspartate) O-methyltransferase	PIMT_HUMAN	11	8.49908	1.08499	CVX	DMSO
CVX / DMSO	P31937	P31937	-0.322226	0.322226	0.0242036	0.0504534	12	P31937	HIBADH	3-hydroxyisobutyrate dehydrogenase, mitochondrial	3HIDH_HUMAN	12	-20.0165	0.799835	CVX	DMSO
CVX / DMSO	A0A499FJ85;Q6IEE8	A0A499FJ85;Q6IEE8	-0.456274	0.456274	0.0242324	0.0504674	12	A0A499FJ85;Q6IEE8	SLFN12L	Schlafen family member 12-like	A0A499FJ85_HUMAN;SN12L_HUMAN	1	-27.1134	0.728866	CVX	DMSO
CVX / DMSO	Q86V21	Q86V21	0.243148	0.243148	0.024247	0.0504674	12	Q86V21	AACS	Acetoacetyl-CoA synthetase	AACS_HUMAN	11	18.3572	1.18357	CVX	DMSO
CVX / DMSO	Q9NVX7	Q9NVX7	0.273294	0.273294	0.024253	0.0504674	12	Q9NVX7	KBTBD4	Kelch repeat and BTB domain-containing protein 4	KBTB4_HUMAN	2	20.8564	1.20856	CVX	DMSO
CVX / DMSO	Q96E11	Q96E11	-0.276643	0.276643	0.0242848	0.0505061	12	Q96E11	MRRF	Ribosome-recycling factor, mitochondrial	RRFM_HUMAN	9	-17.449	0.82551	CVX	DMSO
CVX / DMSO	Q99816	Q99816	0.290445	0.290445	0.0244776	0.0508792	12	Q99816	TSG101	Tumor susceptibility gene 101 protein	TS101_HUMAN	13	22.3018	1.22302	CVX	DMSO
CVX / DMSO	Q9Y4X4	Q9Y4X4	0.0490061	0.0490061	0.0244994	0.0508968	12	Q9Y4X4	KLF12	Krueppel-like factor 12	KLF12_HUMAN	1	3.4552	1.03455	CVX	DMSO
CVX / DMSO	Q9P2G1	Q9P2G1	-0.0904619	0.0904619	0.024545	0.0509636	12	Q9P2G1	ANKIB1	Ankyrin repeat and IBR domain-containing protein 1	AKIB1_HUMAN	16	-6.0778	0.939222	CVX	DMSO
CVX / DMSO	P57737	P57737	0.24559	0.24559	0.0245892	0.0509722	12	P57737	CORO7	Coronin-7	CORO7_HUMAN	12	18.5578	1.18558	CVX	DMSO
CVX / DMSO	Q96P11	Q96P11	-0.0582762	0.0582762	0.0245723	0.0509722	12	Q96P11	NSUN5	28S rRNA (cytosine-C(5))-methyltransferase	NSUN5_HUMAN	17	-3.9589	0.960411	CVX	DMSO
CVX / DMSO	Q9NVP2	Q9NVP2	0.185207	0.185207	0.0245801	0.0509722	12	Q9NVP2	ASF1B	Histone chaperone ASF1B	ASF1B_HUMAN	7	13.698	1.13698	CVX	DMSO
CVX / DMSO	Q8ND04	Q8ND04	0.237787	0.237787	0.0246231	0.0510145	12	Q8ND04	SMG8	Protein SMG8	SMG8_HUMAN	11	17.9183	1.17918	CVX	DMSO
CVX / DMSO	Q15788	Q15788	0.202618	0.202618	0.024681	0.0510515	12	Q15788	NCOA1	Nuclear receptor coactivator 1	NCOA1_HUMAN	2	15.0785	1.15079	CVX	DMSO
CVX / DMSO	Q7Z6M1	Q7Z6M1	0.513561	0.513561	0.0246812	0.0510515	12	Q7Z6M1	RABEPK	Rab9 effector protein with kelch motifs	RABEK_HUMAN	7	42.7569	1.42757	CVX	DMSO
CVX / DMSO	Q96RS6	Q96RS6	0.24426	0.24426	0.0246793	0.0510515	12	Q96RS6	NUDCD1	NudC domain-containing protein 1	NUDC1_HUMAN	18	18.4485	1.18448	CVX	DMSO
CVX / DMSO	O15321	O15321	-0.592764	0.592764	0.0247979	0.051087	12	O15321	TM9SF1	Transmembrane 9 superfamily member 1	TM9S1_HUMAN	4	-33.6929	0.663071	CVX	DMSO
CVX / DMSO	P24821	P24821	-0.45954	0.45954	0.0247635	0.051087	12	P24821	TNC	Tenascin	TENA_HUMAN	7	-27.2782	0.727218	CVX	DMSO
CVX / DMSO	P43034	P43034	0.276214	0.276214	0.024842	0.051087	12	P43034	PAFAH1B1	Platelet-activating factor acetylhydrolase IB subunit beta	LIS1_HUMAN	21	21.1013	1.21101	CVX	DMSO
CVX / DMSO	Q16635	Q16635	-0.706324	0.706324	0.02474	0.051087	12	Q16635	TAFAZZIN	Tafazzin	TAZ_HUMAN	1	-38.712	0.61288	CVX	DMSO
CVX / DMSO	Q76I76	Q76I76	0.182321	0.182321	0.0247893	0.051087	12	Q76I76	SSH2	Protein phosphatase Slingshot homolog 2	SSH2_HUMAN	2	13.4708	1.13471	CVX	DMSO
CVX / DMSO	Q8TAP6	Q8TAP6	0.192228	0.192228	0.0247468	0.051087	12	Q8TAP6	CEP76	Centrosomal protein of 76 kDa	CEP76_HUMAN	9	14.2527	1.14253	CVX	DMSO
CVX / DMSO	Q9BV57	Q9BV57	0.346006	0.346006	0.0248459	0.051087	12	Q9BV57	ADI1	1,2-dihydroxy-3-keto-5-methylthiopentene dioxygenase	MTND_HUMAN	9	27.1037	1.27104	CVX	DMSO
CVX / DMSO	Q9P2D3	Q9P2D3	0.186777	0.186777	0.0248122	0.051087	12	Q9P2D3	HEATR5B	HEAT repeat-containing protein 5B	HTR5B_HUMAN	18	13.8218	1.13822	CVX	DMSO
CVX / DMSO	Q9UHW5	Q9UHW5	0.30513	0.30513	0.0248104	0.051087	12	Q9UHW5	GPN3	GPN-loop GTPase 3	GPN3_HUMAN	3	23.553	1.23553	CVX	DMSO
CVX / DMSO	Q9UKA4	Q9UKA4	-0.0644471	0.0644471	0.0248346	0.051087	12	Q9UKA4	AKAP11	A-kinase anchor protein 11	AKA11_HUMAN	29	-4.36882	0.956312	CVX	DMSO
CVX / DMSO	Q9UMR2	Q9UMR2	0.250935	0.250935	0.0247301	0.051087	12	Q9UMR2	DDX19B	ATP-dependent RNA helicase DDX19B	DD19B_HUMAN	21	18.9978	1.18998	CVX	DMSO
CVX / DMSO	Q6QNY1	Q6QNY1	0.492234	0.492234	0.0249355	0.0512435	12	Q6QNY1	BLOC1S2	Biogenesis of lysosome-related organelles complex 1 subunit 2	BL1S2_HUMAN	2	40.6621	1.40662	CVX	DMSO
CVX / DMSO	Q9NXV2	Q9NXV2	-0.309791	0.309791	0.0249527	0.0512513	12	Q9NXV2	KCTD5	BTB/POZ domain-containing protein KCTD5	KCTD5_HUMAN	3	-19.3242	0.806758	CVX	DMSO
CVX / DMSO	P02462	P02462	-0.159275	0.159275	0.0249788	0.0512772	12	P02462	COL4A1	Collagen alpha-1(IV) chain	CO4A1_HUMAN	8	-10.4525	0.895475	CVX	DMSO
CVX / DMSO	Q15022	Q15022	-0.0901757	0.0901757	0.025012	0.0513177	12	Q15022	SUZ12	Polycomb protein SUZ12	SUZ12_HUMAN	26	-6.05917	0.939408	CVX	DMSO
CVX / DMSO	Q8IYB5	Q8IYB5	0.233319	0.233319	0.0250409	0.0513217	12	Q8IYB5	SMAP1	Stromal membrane-associated protein 1	SMAP1_HUMAN	3	17.5536	1.17554	CVX	DMSO
CVX / DMSO	Q8NFH4	Q8NFH4	0.117188	0.117188	0.0250312	0.0513217	12	Q8NFH4	NUP37	Nucleoporin Nup37	NUP37_HUMAN	12	8.46184	1.08462	CVX	DMSO
CVX / DMSO	Q8ND24	Q8ND24	0.265833	0.265833	0.0251037	0.0514228	12	Q8ND24	RNF214	RING finger protein 214	RN214_HUMAN	5	20.233	1.20233	CVX	DMSO
CVX / DMSO	P48637	P48637	0.265938	0.265938	0.0251509	0.0514918	12	P48637	GSS	Glutathione synthetase	GSHB_HUMAN	18	20.2417	1.20242	CVX	DMSO
CVX / DMSO	Q9Y6B6	Q9Y6B6	0.274736	0.274736	0.0251937	0.0515515	12	Q9Y6B6	SAR1B	GTP-binding protein SAR1b	SAR1B_HUMAN	7	20.9772	1.20977	CVX	DMSO
CVX / DMSO	O14737	O14737	0.282396	0.282396	0.0253186	0.0516388	12	O14737	PDCD5	Programmed cell death protein 5	PDCD5_HUMAN	8	21.6213	1.21621	CVX	DMSO
CVX / DMSO	P32929	P32929	0.231073	0.231073	0.0253297	0.0516388	12	P32929	CTH	Cystathionine gamma-lyase	CGL_HUMAN	15	17.3708	1.17371	CVX	DMSO
CVX / DMSO	P33981	P33981	0.217732	0.217732	0.025344	0.0516388	12	P33981	TTK	Dual specificity protein kinase TTK	TTK_HUMAN	19	16.2904	1.1629	CVX	DMSO
CVX / DMSO	Q04721	Q04721	-0.0878892	0.0878892	0.0253448	0.0516388	12	Q04721	NOTCH2	Neurogenic locus notch homolog protein 2	NOTC2_HUMAN	25	-5.91016	0.940898	CVX	DMSO
CVX / DMSO	Q53HC5	Q53HC5	0.435586	0.435586	0.0252789	0.0516388	12	Q53HC5	KLHL26	Kelch-like protein 26	KLH26_HUMAN	4	35.246	1.35246	CVX	DMSO
CVX / DMSO	Q5W0U4	Q5W0U4	0.188109	0.188109	0.0253033	0.0516388	12	Q5W0U4	BSPRY	B box and SPRY domain-containing protein	BSPRY_HUMAN	12	13.9269	1.13927	CVX	DMSO
CVX / DMSO	Q6UWE0	Q6UWE0	0.208992	0.208992	0.0252853	0.0516388	12	Q6UWE0	LRSAM1	E3 ubiquitin-protein ligase LRSAM1	LRSM1_HUMAN	14	15.5881	1.15588	CVX	DMSO
CVX / DMSO	Q9NRG7	Q9NRG7	-0.471285	0.471285	0.0252654	0.0516388	12	Q9NRG7	SDR39U1	Epimerase family protein SDR39U1	D39U1_HUMAN	4	-27.8678	0.721322	CVX	DMSO
CVX / DMSO	Q8WUX2	Q8WUX2	0.830623	0.830623	0.0253586	0.0516393	12	Q8WUX2	CHAC2	Glutathione-specific gamma-glutamylcyclotransferase 2	CHAC2_HUMAN	3	77.8454	1.77845	CVX	DMSO
CVX / DMSO	P17858	P17858	0.213643	0.213643	0.0254036	0.0516579	12	P17858	PFKL	ATP-dependent 6-phosphofructokinase, liver type	PFKAL_HUMAN	22	15.9613	1.15961	CVX	DMSO
CVX / DMSO	Q8N680	Q8N680	-0.146144	0.146144	0.0253866	0.0516579	12	Q8N680	ZBTB2	Zinc finger and BTB domain-containing protein 2	ZBTB2_HUMAN	3	-9.63373	0.903663	CVX	DMSO
CVX / DMSO	Q96DE5	Q96DE5	0.357394	0.357394	0.0254084	0.0516579	12	Q96DE5	ANAPC16	Anaphase-promoting complex subunit 16	APC16_HUMAN	3	28.111	1.28111	CVX	DMSO
CVX / DMSO	Q9BVL4	Q9BVL4	0.14586	0.14586	0.0254451	0.0517048	12	Q9BVL4	SELENOO	Protein adenylyltransferase SelO, mitochondrial	SELO_HUMAN	5	10.639	1.10639	CVX	DMSO
CVX / DMSO	Q13867	Q13867	0.276922	0.276922	0.0254688	0.0517254	12	Q13867	BLMH	Bleomycin hydrolase	BLMH_HUMAN	17	21.1607	1.21161	CVX	DMSO
CVX / DMSO	Q53GL7	Q53GL7	0.225469	0.225469	0.0255145	0.0517831	12	Q53GL7	PARP10	Protein mono-ADP-ribosyltransferase PARP10	PAR10_HUMAN	3	16.9157	1.16916	CVX	DMSO
CVX / DMSO	Q96I15	Q96I15	0.294273	0.294273	0.0255244	0.0517831	12	Q96I15	SCLY	Selenocysteine lyase	SCLY_HUMAN	9	22.6267	1.22627	CVX	DMSO
CVX / DMSO	P13639	P13639	0.251486	0.251486	0.0255856	0.0518796	12	P13639	EEF2	Elongation factor 2	EF2_HUMAN	72	19.0433	1.19043	CVX	DMSO
CVX / DMSO	Q9UHV7	Q9UHV7	-0.0293783	0.0293783	0.0256243	0.0519305	12	Q9UHV7	MED13	Mediator of RNA polymerase II transcription subunit 13	MED13_HUMAN	14	-2.01575	0.979842	CVX	DMSO
CVX / DMSO	Q9Y2X3	Q9Y2X3	-0.0856011	0.0856011	0.0257516	0.0521606	12	Q9Y2X3	NOP58	Nucleolar protein 58	NOP58_HUMAN	26	-5.76082	0.942392	CVX	DMSO
CVX / DMSO	Q6N063	Q6N063	0.0786974	0.0786974	0.0257985	0.052228	12	Q6N063	OGFOD2	2-oxoglutarate and iron-dependent oxygenase domain-containing protein 2	OGFD2_HUMAN	3	5.60641	1.05606	CVX	DMSO
CVX / DMSO	Q9UMX0	Q9UMX0	0.190943	0.190943	0.0258144	0.0522322	12	Q9UMX0	UBQLN1	Ubiquilin-1	UBQL1_HUMAN	11	14.151	1.14151	CVX	DMSO
CVX / DMSO	Q9P1U0	Q9P1U0	0.277379	0.277379	0.025852	0.0522806	12	Q9P1U0	POLR1H	DNA-directed RNA polymerase I subunit RPA12	RPA12_HUMAN	4	21.1991	1.21199	CVX	DMSO
CVX / DMSO	Q8TD30	Q8TD30	-0.293939	0.293939	0.0258658	0.0522807	12	Q8TD30	GPT2	Alanine aminotransferase 2	ALAT2_HUMAN	21	-18.4328	0.815672	CVX	DMSO
CVX / DMSO	O43805	O43805	0.263107	0.263107	0.0258854	0.0522927	12	O43805	SSNA1	Sjoegren syndrome nuclear autoantigen 1	SSNA1_HUMAN	4	20.006	1.20006	CVX	DMSO
CVX / DMSO	Q9BY42	Q9BY42	0.220967	0.220967	0.0259359	0.0523668	12	Q9BY42	RTF2	Replication termination factor 2	RTF2_HUMAN	12	16.5515	1.16551	CVX	DMSO
CVX / DMSO	P31483	P31483	0.100263	0.100263	0.0260046	0.0524778	12	P31483	TIA1	Nucleolysin TIA-1 isoform p40	TIA1_HUMAN	13	7.19691	1.07197	CVX	DMSO
CVX / DMSO	Q9HA47	Q9HA47	0.349769	0.349769	0.0260198	0.0524807	12	Q9HA47	UCK1	Uridine-cytidine kinase 1	UCK1_HUMAN	2	27.4357	1.27436	CVX	DMSO
CVX / DMSO	Q9NP73	Q9NP73	0.114186	0.114186	0.02604	0.0524936	12	Q9NP73	ALG13	Putative bifunctional UDP-N-acetylglucosamine transferase and deubiquitinase ALG13	ALG13_HUMAN	6	8.23639	1.08236	CVX	DMSO
CVX / DMSO	Q05397	Q05397	0.19152	0.19152	0.0260811	0.0525486	12	Q05397	PTK2	Focal adhesion kinase 1	FAK1_HUMAN	22	14.1966	1.14197	CVX	DMSO
CVX / DMSO	P57071	P57071	-0.562534	0.562534	0.0261057	0.0525703	12	P57071	PRDM15	PR domain zinc finger protein 15	PRD15_HUMAN	3	-32.2888	0.677112	CVX	DMSO
CVX / DMSO	O95232	O95232	-0.113753	0.113753	0.0261236	0.0525786	12	O95232	LUC7L3	Luc7-like protein 3	LC7L3_HUMAN	13	-7.58189	0.924181	CVX	DMSO
CVX / DMSO	O75436	O75436	0.26018	0.26018	0.0261936	0.0526403	12	O75436	VPS26A	Vacuolar protein sorting-associated protein 26A	VP26A_HUMAN	18	19.7628	1.19763	CVX	DMSO
CVX / DMSO	Q16881	Q16881	0.27214	0.27214	0.0262096	0.0526403	12	Q16881	TXNRD1	Thioredoxin reductase 1, cytoplasmic	TRXR1_HUMAN	23	20.7598	1.2076	CVX	DMSO
CVX / DMSO	Q96JG6	Q96JG6	0.284066	0.284066	0.0261987	0.0526403	12	Q96JG6	VPS50	Syndetin	VPS50_HUMAN	7	21.7622	1.21762	CVX	DMSO
CVX / DMSO	Q9UHG3	Q9UHG3	0.0928636	0.0928636	0.0261803	0.0526403	12	Q9UHG3	PCYOX1	Prenylcysteine oxidase 1	PCYOX_HUMAN	18	6.64849	1.06648	CVX	DMSO
CVX / DMSO	P11586	P11586	0.260724	0.260724	0.0262545	0.0526743	12	P11586	MTHFD1	C-1-tetrahydrofolate synthase, cytoplasmic	C1TC_HUMAN	50	19.808	1.19808	CVX	DMSO
CVX / DMSO	Q13510	Q13510	0.0267929	0.0267929	0.026268	0.0526743	12	Q13510	ASAH1	Acid ceramidase	ASAH1_HUMAN	9	1.87449	1.01874	CVX	DMSO
CVX / DMSO	Q9UKK6	Q9UKK6	0.14588	0.14588	0.026241	0.0526743	12	Q9UKK6	NXT1	NTF2-related export protein 1	NXT1_HUMAN	4	10.6406	1.10641	CVX	DMSO
CVX / DMSO	P18669	P18669	0.245811	0.245811	0.0263082	0.0527004	12	P18669	PGAM1	Phosphoglycerate mutase 1	PGAM1_HUMAN	20	18.5759	1.18576	CVX	DMSO
CVX / DMSO	Q6UN15	Q6UN15	0.111429	0.111429	0.0263502	0.0527004	12	Q6UN15	FIP1L1	Pre-mRNA 3'-end-processing factor FIP1	FIP1_HUMAN	15	8.02981	1.0803	CVX	DMSO
CVX / DMSO	Q8WYK2	Q8WYK2	-0.235386	0.235386	0.026329	0.0527004	12	Q8WYK2	JDP2	Jun dimerization protein 2	JDP2_HUMAN	3	-15.0542	0.849458	CVX	DMSO
CVX / DMSO	Q96D31	Q96D31	-0.585663	0.585663	0.0263479	0.0527004	8	Q96D31	ORAI1	Calcium release-activated calcium channel protein 1	CRCM1_HUMAN	1	-33.3657	0.666343	CVX	DMSO
CVX / DMSO	Q9NZN5	Q9NZN5	0.0809133	0.0809133	0.0263405	0.0527004	12	Q9NZN5	ARHGEF12	Rho guanine nucleotide exchange factor 12	ARHGC_HUMAN	8	5.76874	1.05769	CVX	DMSO
CVX / DMSO	Q0P651	Q0P651	-0.339543	0.339543	0.0263655	0.0527034	12	Q0P651	ABHD18	Protein ABHD18	ABD18_HUMAN	3	-20.9708	0.790292	CVX	DMSO
CVX / DMSO	Q69YN2	Q69YN2	0.211519	0.211519	0.0265052	0.052927	12	Q69YN2	CWF19L1	CWF19-like protein 1	C19L1_HUMAN	16	15.7906	1.15791	CVX	DMSO
CVX / DMSO	Q9UMR5	Q9UMR5	-0.0607809	0.0607809	0.0264937	0.052927	12	Q9UMR5	PPT2	Lysosomal thioesterase PPT2	PPT2_HUMAN	5	-4.1255	0.958745	CVX	DMSO
CVX / DMSO	Q9BV20	Q9BV20	0.244837	0.244837	0.0265222	0.0529331	12	Q9BV20	MRI1	Methylthioribose-1-phosphate isomerase	MTNA_HUMAN	9	18.4959	1.18496	CVX	DMSO
CVX / DMSO	Q8NEZ5	Q8NEZ5	0.242395	0.242395	0.0265587	0.0529784	12	Q8NEZ5	FBXO22	F-box only protein 22	FBX22_HUMAN	7	18.2954	1.18295	CVX	DMSO
CVX / DMSO	Q9ULH7	Q9ULH7	0.163434	0.163434	0.0265777	0.0529885	12	Q9ULH7	MRTFB	Myocardin-related transcription factor B	MRTFB_HUMAN	10	11.995	1.11995	CVX	DMSO
CVX / DMSO	Q14155	Q14155	0.181045	0.181045	0.0266085	0.0530222	12	Q14155	ARHGEF7	Rho guanine nucleotide exchange factor 7	ARHG7_HUMAN	15	13.3705	1.1337	CVX	DMSO
CVX / DMSO	O00762	O00762	0.159992	0.159992	0.0266772	0.0530944	12	O00762	UBE2C	Ubiquitin-conjugating enzyme E2 C	UBE2C_HUMAN	10	11.7281	1.11728	CVX	DMSO
CVX / DMSO	Q13601	Q13601	-0.0498518	0.0498518	0.0266888	0.0530944	12	Q13601	KRR1	KRR1 small subunit processome component homolog	KRR1_HUMAN	12	-3.39644	0.966036	CVX	DMSO
CVX / DMSO	Q6P444	Q6P444	0.207177	0.207177	0.0267213	0.0530944	12	Q6P444	MTFR2	Mitochondrial fission regulator 2	MTFR2_HUMAN	4	15.4427	1.15443	CVX	DMSO
CVX / DMSO	Q92688	Q92688	0.213604	0.213604	0.0267251	0.0530944	12	Q92688	ANP32B	Acidic leucine-rich nuclear phosphoprotein 32 family member B	AN32B_HUMAN	10	15.9582	1.15958	CVX	DMSO
CVX / DMSO	Q9BRT3	Q9BRT3	0.424232	0.424232	0.0266723	0.0530944	12	Q9BRT3	MIEN1	Migration and invasion enhancer 1	MIEN1_HUMAN	3	34.1858	1.34186	CVX	DMSO
CVX / DMSO	Q9P287	Q9P287	0.183986	0.183986	0.0267285	0.0530944	12	Q9P287	BCCIP	BRCA2 and CDKN1A-interacting protein	BCCIP_HUMAN	16	13.6018	1.13602	CVX	DMSO
CVX / DMSO	P35052	P35052	-0.304368	0.304368	0.0267886	0.053186	12	P35052	GPC1	Glypican-1	GPC1_HUMAN	22	-19.0203	0.809797	CVX	DMSO
CVX / DMSO	Q15185	Q15185	0.257575	0.257575	0.0268808	0.053258	12	Q15185	PTGES3	Prostaglandin E synthase 3	TEBP_HUMAN	11	19.5468	1.19547	CVX	DMSO
CVX / DMSO	Q9BVM2	Q9BVM2	0.258328	0.258328	0.0268526	0.053258	12	Q9BVM2	DPCD	Protein DPCD	DPCD_HUMAN	5	19.6091	1.19609	CVX	DMSO
CVX / DMSO	Q9H098	Q9H098	0.430289	0.430289	0.0268655	0.053258	12	Q9H098	FAM107B	Protein FAM107B	F107B_HUMAN	2	34.7504	1.3475	CVX	DMSO
CVX / DMSO	Q9UHR6	Q9UHR6	0.205527	0.205527	0.0268704	0.053258	12	Q9UHR6	ZNHIT2	Zinc finger HIT domain-containing protein 2	ZNHI2_HUMAN	8	15.3108	1.15311	CVX	DMSO
CVX / DMSO	O43155	O43155	-0.0915504	0.0915504	0.0269984	0.053459	12	O43155	FLRT2	Leucine-rich repeat transmembrane protein FLRT2	FLRT2_HUMAN	1	-6.14864	0.938514	CVX	DMSO
CVX / DMSO	Q9UNX3	Q9UNX3	0.143854	0.143854	0.0270243	0.053459	12	Q9UNX3	RPL26L1	60S ribosomal protein L26-like 1	RL26L_HUMAN	3	10.4852	1.10485	CVX	DMSO
CVX / DMSO	Q9Y250	Q9Y250	0.890969	0.890969	0.027011	0.053459	12	Q9Y250	LZTS1	Leucine zipper putative tumor suppressor 1	LZTS1_HUMAN	2	85.4421	1.85442	CVX	DMSO
CVX / DMSO	Q96AT1	Q96AT1	0.443737	0.443737	0.0271128	0.0535846	12	Q96AT1	KIAA1143	Uncharacterized protein KIAA1143	K1143_HUMAN	3	36.0123	1.36012	CVX	DMSO
CVX / DMSO	Q96K21	Q96K21	0.188989	0.188989	0.027116	0.0535846	12	Q96K21	ZFYVE19	Abscission/NoCut checkpoint regulator	ANCHR_HUMAN	2	13.9964	1.13996	CVX	DMSO
CVX / DMSO	Q86SQ0	Q86SQ0	-0.0998719	0.0998719	0.027158	0.0536398	12	Q86SQ0	PHLDB2	Pleckstrin homology-like domain family B member 2	PHLB2_HUMAN	31	-6.68841	0.933116	CVX	DMSO
CVX / DMSO	O43255	O43255	0.27603	0.27603	0.0272005	0.053696	12	O43255	SIAH2	E3 ubiquitin-protein ligase SIAH2	SIAH2_HUMAN	2	21.0859	1.21086	CVX	DMSO
CVX / DMSO	P17096	P17096	0.193138	0.193138	0.0273352	0.0537946	12	P17096	HMGA1	High mobility group protein HMG-I/HMG-Y	HMGA1_HUMAN	10	14.3248	1.14325	CVX	DMSO
CVX / DMSO	P52732	P52732	0.240097	0.240097	0.0272787	0.0537946	12	P52732	KIF11	Kinesin-like protein KIF11	KIF11_HUMAN	31	18.1072	1.18107	CVX	DMSO
CVX / DMSO	P63098	P63098	0.249007	0.249007	0.027332	0.0537946	12	P63098	PPP3R1	Calcineurin subunit B type 1	CANB1_HUMAN	4	18.8389	1.18839	CVX	DMSO
CVX / DMSO	Q8N9A8	Q8N9A8	-0.196449	0.196449	0.0273335	0.0537946	10	Q8N9A8	CNEP1R1	Nuclear envelope phosphatase-regulatory subunit 1	NEPR1_HUMAN	1	-12.7304	0.872696	CVX	DMSO
CVX / DMSO	Q96EK6	Q96EK6	0.410596	0.410596	0.0273193	0.0537946	12	Q96EK6	GNPNAT1	Glucosamine 6-phosphate N-acetyltransferase	GNA1_HUMAN	5	32.9235	1.32923	CVX	DMSO
CVX / DMSO	Q9Y2Z4	Q9Y2Z4	-0.318349	0.318349	0.0273267	0.0537946	12	Q9Y2Z4	YARS2	Tyrosine--tRNA ligase, mitochondrial	SYYM_HUMAN	21	-19.8013	0.801987	CVX	DMSO
CVX / DMSO	P37198	P37198	0.0818157	0.0818157	0.0275001	0.0540631	12	P37198	NUP62	Nuclear pore glycoprotein p62	NUP62_HUMAN	16	5.83492	1.05835	CVX	DMSO
CVX / DMSO	Q9GZN6	Q9GZN6	0.347358	0.347358	0.0274859	0.0540631	12	Q9GZN6	SLC6A16	Orphan sodium- and chloride-dependent neurotransmitter transporter NTT5	S6A16_HUMAN	1	27.2229	1.27223	CVX	DMSO
CVX / DMSO	Q15437	Q15437	0.230281	0.230281	0.0276148	0.0542476	12	Q15437	SEC23B	Protein transport protein Sec23B	SC23B_HUMAN	33	17.3064	1.17306	CVX	DMSO
CVX / DMSO	Q9Y6K9	Q9Y6K9	0.244389	0.244389	0.0276224	0.0542476	12	Q9Y6K9	IKBKG	NF-kappa-B essential modulator	NEMO_HUMAN	12	18.4591	1.18459	CVX	DMSO
CVX / DMSO	Q7Z5U6	Q7Z5U6	0.364827	0.364827	0.0276368	0.0542479	12	Q7Z5U6	WDR53	WD repeat-containing protein 53	WDR53_HUMAN	2	28.7727	1.28773	CVX	DMSO
CVX / DMSO	P46734	P46734	0.242189	0.242189	0.0276525	0.0542507	12	P46734	MAP2K3	Dual specificity mitogen-activated protein kinase kinase 3	MP2K3_HUMAN	10	18.2786	1.18279	CVX	DMSO
CVX / DMSO	O75093	O75093	-0.704948	0.704948	0.0276999	0.0542598	12	O75093	SLIT1	Slit homolog 1 protein	SLIT1_HUMAN	1	-38.6536	0.613464	CVX	DMSO
CVX / DMSO	Q5QP82	Q5QP82	0.378758	0.378758	0.0276929	0.0542598	12	Q5QP82	DCAF10	DDB1- and CUL4-associated factor 10	DCA10_HUMAN	4	30.0222	1.30022	CVX	DMSO
CVX / DMSO	Q9NRG4	Q9NRG4	0.232403	0.232403	0.027676	0.0542598	12	Q9NRG4	SMYD2	N-lysine methyltransferase SMYD2	SMYD2_HUMAN	2	17.479	1.17479	CVX	DMSO
CVX / DMSO	Q4G176	Q4G176	-0.292984	0.292984	0.0278319	0.0544904	12	Q4G176	ACSF3	Malonate--CoA ligase ACSF3, mitochondrial	ACSF3_HUMAN	14	-18.3788	0.816212	CVX	DMSO
CVX / DMSO	P13196	P13196	-0.427409	0.427409	0.027898	0.0545919	12	P13196	ALAS1	5-aminolevulinate synthase, nonspecific, mitochondrial	HEM1_HUMAN	8	-25.6404	0.743596	CVX	DMSO
CVX / DMSO	P28482	P28482	0.200637	0.200637	0.0279203	0.0546073	12	P28482	MAPK1	Mitogen-activated protein kinase 1	MK01_HUMAN	9	14.9205	1.14921	CVX	DMSO
CVX / DMSO	E9PAV3	E9PAV3	0.210581	0.210581	0.0279622	0.0546611	12	E9PAV3	NACA	Nascent polypeptide-associated complex subunit alpha, muscle-specific form	NACAM_HUMAN	9	15.7154	1.15715	CVX	DMSO
CVX / DMSO	P31751	P31751	0.318073	0.318073	0.0280376	0.0547061	12	P31751	AKT2	RAC-beta serine/threonine-protein kinase	AKT2_HUMAN	11	24.6664	1.24666	CVX	DMSO
CVX / DMSO	Q8TCU4	Q8TCU4	0.14003	0.14003	0.0280248	0.0547061	12	Q8TCU4	ALMS1	Alstrom syndrome protein 1	ALMS1_HUMAN	14	10.1928	1.10193	CVX	DMSO
CVX / DMSO	Q8TEB1	Q8TEB1	0.107126	0.107126	0.0280426	0.0547061	12	Q8TEB1	DCAF11	DDB1- and CUL4-associated factor 11	DCA11_HUMAN	2	7.70804	1.07708	CVX	DMSO
CVX / DMSO	Q9Y3A5	Q9Y3A5	0.265796	0.265796	0.0280243	0.0547061	12	Q9Y3A5	SBDS	Ribosome maturation protein SBDS	SBDS_HUMAN	13	20.2299	1.2023	CVX	DMSO
CVX / DMSO	Q70Z53	Q70Z53	0.215187	0.215187	0.0280704	0.0547322	12	Q70Z53	FRA10AC1	Protein FRA10AC1	F10C1_HUMAN	5	16.0854	1.16085	CVX	DMSO
CVX / DMSO	Q8N9N8	Q8N9N8	0.24098	0.24098	0.0281283	0.0548171	12	Q8N9N8	EIF1AD	Probable RNA-binding protein EIF1AD	EIF1A_HUMAN	2	18.1796	1.1818	CVX	DMSO
CVX / DMSO	O95166	O95166	0.287189	0.287189	0.0281429	0.0548175	12	O95166	GABARAP	Gamma-aminobutyric acid receptor-associated protein	GBRAP_HUMAN	3	22.0261	1.22026	CVX	DMSO
CVX / DMSO	P29084	P29084	0.259356	0.259356	0.0281926	0.0548443	12	P29084	GTF2E2	Transcription initiation factor IIE subunit beta	T2EB_HUMAN	10	19.6944	1.19694	CVX	DMSO
CVX / DMSO	P40394	P40394	0.306401	0.306401	0.0281999	0.0548443	12	P40394	ADH7	All-trans-retinol dehydrogenase [NAD(+)] ADH7	ADH7_HUMAN	1	23.6619	1.23662	CVX	DMSO
CVX / DMSO	P68366	P68366	0.236933	0.236933	0.0281799	0.0548443	12	P68366	TUBA4A	Tubulin alpha-4A chain	TBA4A_HUMAN	6	17.8485	1.17848	CVX	DMSO
CVX / DMSO	Q9C002	Q9C002	0.132495	0.132495	0.028218	0.0548516	12	Q9C002	NMES1	Normal mucosa of esophagus-specific gene 1 protein	NMES1_HUMAN	2	9.61879	1.09619	CVX	DMSO
CVX / DMSO	O94966	O94966	0.148226	0.148226	0.028296	0.054975	12	O94966	USP19	Ubiquitin carboxyl-terminal hydrolase 19	UBP19_HUMAN	12	10.8206	1.10821	CVX	DMSO
CVX / DMSO	Q53G59	Q53G59	0.0352452	0.0352452	0.028321	0.0549771	12	Q53G59	KLHL12	Kelch-like protein 12	KLH12_HUMAN	4	2.4731	1.02473	CVX	DMSO
CVX / DMSO	Q9UEE5	Q9UEE5	0.352638	0.352638	0.0283259	0.0549771	12	Q9UEE5	STK17A	Serine/threonine-protein kinase 17A	ST17A_HUMAN	1	27.6893	1.27689	CVX	DMSO
CVX / DMSO	Q9UGJ1	Q9UGJ1	0.198834	0.198834	0.0283523	0.0550002	12	Q9UGJ1	TUBGCP4	Gamma-tubulin complex component 4	GCP4_HUMAN	4	14.777	1.14777	CVX	DMSO
CVX / DMSO	P46019	P46019	0.394786	0.394786	0.0283961	0.0550571	12	P46019	PHKA2	Phosphorylase b kinase regulatory subunit alpha, liver isoform	KPB2_HUMAN	1	31.4748	1.31475	CVX	DMSO
CVX / DMSO	Q7Z5L2	Q7Z5L2	0.184573	0.184573	0.0284546	0.0551426	12	Q7Z5L2	R3HCC1L	Coiled-coil domain-containing protein R3HCC1L	R3HCL_HUMAN	2	13.6481	1.13648	CVX	DMSO
CVX / DMSO	P20742	P20742	-0.934806	0.934806	0.0284807	0.055165	12	P20742	PZP	Pregnancy zone protein	PZP_HUMAN	3	-47.6887	0.523113	CVX	DMSO
CVX / DMSO	Q92609	Q92609	-0.170939	0.170939	0.0285244	0.0551936	12	Q92609	TBC1D5	TBC1 domain family member 5	TBCD5_HUMAN	11	-11.1735	0.888265	CVX	DMSO
CVX / DMSO	Q9BZD4	Q9BZD4	0.247953	0.247953	0.0285107	0.0551936	12	Q9BZD4	NUF2	Kinetochore protein Nuf2	NUF2_HUMAN	10	18.7521	1.18752	CVX	DMSO
CVX / DMSO	P47895	P47895	0.210156	0.210156	0.0285677	0.0552493	12	P47895	ALDH1A3	Aldehyde dehydrogenase family 1 member A3	AL1A3_HUMAN	26	15.6813	1.15681	CVX	DMSO
CVX / DMSO	Q9H4K7	Q9H4K7	-0.304211	0.304211	0.0286197	0.0553218	12	Q9H4K7	MTG2	Mitochondrial ribosome-associated GTPase 2	MTG2_HUMAN	6	-19.0115	0.809885	CVX	DMSO
CVX / DMSO	P49716	P49716	1.10932	1.10932	0.028647	0.0553463	12	P49716	CEBPD	CCAAT/enhancer-binding protein delta	CEBPD_HUMAN	2	115.744	2.15744	CVX	DMSO
CVX / DMSO	Q15013	Q15013	0.297877	0.297877	0.028664	0.0553511	12	Q15013	MAD2L1BP	MAD2L1-binding protein	MD2BP_HUMAN	2	22.9334	1.22933	CVX	DMSO
CVX / DMSO	P36969	P36969	0.300971	0.300971	0.0287449	0.0554511	12	P36969	GPX4	Phospholipid hydroperoxide glutathione peroxidase	GPX4_HUMAN	3	23.1973	1.23197	CVX	DMSO
CVX / DMSO	Q6ZWJ1	Q6ZWJ1	0.0510318	0.0510318	0.0287402	0.0554511	12	Q6ZWJ1	STXBP4	Syntaxin-binding protein 4	STXB4_HUMAN	2	3.60056	1.03601	CVX	DMSO
CVX / DMSO	Q96MP8	Q96MP8	0.175503	0.175503	0.0287918	0.0555059	12	Q96MP8	KCTD7	BTB/POZ domain-containing protein KCTD7	KCTD7_HUMAN	1	12.9358	1.12936	CVX	DMSO
CVX / DMSO	Q96RQ3	Q96RQ3	-0.331645	0.331645	0.0288025	0.0555059	12	Q96RQ3	MCCC1	Methylcrotonoyl-CoA carboxylase subunit alpha, mitochondrial	MCCA_HUMAN	23	-20.537	0.79463	CVX	DMSO
CVX / DMSO	Q5JTD0	Q5JTD0	0.209588	0.209588	0.0288259	0.055523	12	Q5JTD0	TJAP1	Tight junction-associated protein 1	TJAP1_HUMAN	15	15.6358	1.15636	CVX	DMSO
CVX / DMSO	P62877	P62877	0.19597	0.19597	0.0288522	0.0555456	12	P62877	RBX1	E3 ubiquitin-protein ligase RBX1	RBX1_HUMAN	5	14.5494	1.14549	CVX	DMSO
CVX / DMSO	Q14CS0	Q14CS0	0.303932	0.303932	0.0288671	0.0555463	12	Q14CS0	UBXN2B	UBX domain-containing protein 2B	UBX2B_HUMAN	2	23.4505	1.2345	CVX	DMSO
CVX / DMSO	O15067	O15067	0.252874	0.252874	0.0289577	0.0556642	12	O15067	PFAS	Phosphoribosylformylglycinamidine synthase	PUR4_HUMAN	39	19.1578	1.19158	CVX	DMSO
CVX / DMSO	Q8N1F7	Q8N1F7	0.0702358	0.0702358	0.0289473	0.0556642	12	Q8N1F7	NUP93	Nuclear pore complex protein Nup93	NUP93_HUMAN	49	4.98883	1.04989	CVX	DMSO
CVX / DMSO	Q9BSE5	Q9BSE5	-0.326528	0.326528	0.0290497	0.055813	12	Q9BSE5	AGMAT	Agmatinase, mitochondrial	SPEB_HUMAN	9	-20.2546	0.797454	CVX	DMSO
CVX / DMSO	Q8IZ07	Q8IZ07	0.33712	0.33712	0.0291167	0.0559136	12	Q8IZ07	ANKRD13A	Ankyrin repeat domain-containing protein 13A	AN13A_HUMAN	7	26.3232	1.26323	CVX	DMSO
CVX / DMSO	P05165	P05165	-0.312984	0.312984	0.0291474	0.055937	12	P05165	PCCA	Propionyl-CoA carboxylase alpha chain, mitochondrial	PCCA_HUMAN	16	-19.5025	0.804975	CVX	DMSO
CVX / DMSO	Q14258	Q14258	0.232997	0.232997	0.0291814	0.055937	12	Q14258	TRIM25	E3 ubiquitin/ISG15 ligase TRIM25	TRI25_HUMAN	34	17.5274	1.17527	CVX	DMSO
CVX / DMSO	Q9H227	Q9H227	1.10348	1.10348	0.0291877	0.055937	12	Q9H227	GBA3	Cytosolic beta-glucosidase	GBA3_HUMAN	1	114.873	2.14873	CVX	DMSO
CVX / DMSO	Q9HBG6	Q9HBG6	0.0188228	0.0188228	0.0291763	0.055937	12	Q9HBG6	IFT122	Intraflagellar transport protein 122 homolog	IF122_HUMAN	11	1.31324	1.01313	CVX	DMSO
CVX / DMSO	P82664	P82664	-0.310218	0.310218	0.0292501	0.0560284	12	P82664	MRPS10	28S ribosomal protein S10, mitochondrial	RT10_HUMAN	5	-19.348	0.80652	CVX	DMSO
CVX / DMSO	Q8IVH2	Q8IVH2	-0.210183	0.210183	0.0293089	0.0561127	12	Q8IVH2	FOXP4	Forkhead box protein P4	FOXP4_HUMAN	8	-13.5572	0.864428	CVX	DMSO
CVX / DMSO	P12074	P12074	0.340258	0.340258	0.0293402	0.0561162	12	P12074	COX6A1	Cytochrome c oxidase subunit 6A1, mitochondrial	CX6A1_HUMAN	2	26.5983	1.26598	CVX	DMSO
CVX / DMSO	Q96G21	Q96G21	-0.0598518	0.0598518	0.0293365	0.0561162	12	Q96G21	IMP4	U3 small nucleolar ribonucleoprotein protein IMP4	IMP4_HUMAN	10	-4.06373	0.959363	CVX	DMSO
CVX / DMSO	Q68DQ2	Q68DQ2	0.275623	0.275623	0.0293659	0.0561372	12	Q68DQ2	CRYBG3	Very large A-kinase anchor protein	CRBG3_HUMAN	37	21.0517	1.21052	CVX	DMSO
CVX / DMSO	Q2M2I5	Q2M2I5	0.442935	0.442935	0.0293964	0.0561673	12	Q2M2I5	KRT24	Keratin, type I cytoskeletal 24	K1C24_HUMAN	2	35.9367	1.35937	CVX	DMSO
CVX / DMSO	O15111	O15111	0.226585	0.226585	0.029449	0.0562396	12	O15111	CHUK	Inhibitor of nuclear factor kappa-B kinase subunit alpha	IKKA_HUMAN	7	17.0062	1.17006	CVX	DMSO
CVX / DMSO	Q15154	Q15154	0.102976	0.102976	0.0294737	0.0562586	12	Q15154	PCM1	Pericentriolar material 1 protein	PCM1_HUMAN	39	7.39863	1.07399	CVX	DMSO
CVX / DMSO	P05455	P05455	0.245977	0.245977	0.0295875	0.056391	12	P05455	SSB	Lupus La protein	LA_HUMAN	44	18.5896	1.1859	CVX	DMSO
CVX / DMSO	Q96EB1	Q96EB1	0.540953	0.540953	0.0295849	0.056391	12	Q96EB1	ELP4	Elongator complex protein 4	ELP4_HUMAN	3	45.4933	1.45493	CVX	DMSO
CVX / DMSO	Q9Y2Q5	Q9Y2Q5	0.187218	0.187218	0.0295862	0.056391	12	Q9Y2Q5	LAMTOR2	Ragulator complex protein LAMTOR2	LTOR2_HUMAN	6	13.8566	1.13857	CVX	DMSO
CVX / DMSO	P55957	P55957	0.162785	0.162785	0.0296415	0.0563927	12	P55957	BID	BH3-interacting domain death agonist	BID_HUMAN	9	11.9446	1.11945	CVX	DMSO
[truncated: 6,041 more rows]

## Sheet: DetectedProteins
PG.ProteinGroups	PG.Genes	PG.ProteinDescriptions	[1] CVX_1.PG.Quantity	[2] CVX_2.PG.Quantity	[3] CVX_3.PG.Quantity	[4] DMSO_1.PG.Quantity	[5] DMSO_2.PG.Quantity	[6] DMSO_3.PG.Quantity	[1] CVX_1.PG.NrOfModifiedSequencesUsedForQuantification	[2] CVX_2.PG.NrOfModifiedSequencesUsedForQuantification	[3] CVX_3.PG.NrOfModifiedSequencesUsedForQuantification	[4] DMSO_1.PG.NrOfModifiedSequencesUsedForQuantification	[5] DMSO_2.PG.NrOfModifiedSequencesUsedForQuantification	[6] DMSO_3.PG.NrOfModifiedSequencesUsedForQuantification
A0A096LP01	SMIM26	Small integral membrane protein 26	102684	151340	125992	133623	113294	108998	3	3	3	3	3	3
A0A0B4J2A2	PPIAL4C	Peptidyl-prolyl cis-trans isomerase A-like 4C	124534	112218	122839	90306.5	94936.9	88940.1	1	1	1	1	1	1
A0A0B4J2D5;P0DPI2	GATD3B;GATD3	Putative glutamine amidotransferase-like class 1 domain-containing protein 3B, mitochondrial;Glutamine amidotransferase-like class 1 domain-containing protein 3, mitochondrial	801877	1.00646e+06	891754	1.30094e+06	987250	1.02235e+06	13	12	13	13	13	13
A0A0B4J2E5	LOC102724159	Utp12 domain-containing protein	1.73924e+06	1.56307e+06	1.51443e+06	1.50374e+06	1.74602e+06	1561287	35	35	35	35	35	35
A0A0B4J2F0	PIGBOS1	Protein PIGBOS1	7862.71	21039.5	5375.52	32406	2976.85	7820.36	1	1	1	1	1	1
A0A0G2JMH3;Q8IVW1	LOC107984156;ARL17B	ARL17 domain-containing protein;ADP-ribosylation factor-like protein 17	1.10076e+06	1.22814e+06	1.3357e+06	1.34064e+06	1.23161e+06	1.06698e+06	1	1	1	1	1	1
A0A0G2JNJ9;Q9UFV3		Uncharacterized protein;Putative uncharacterized protein DKFZp434L187	129633	132342	190377	137430	138623	146302	1	1	1	1	1	1
A0A0U1RRE5	NBDY	Negative regulator of P-body association	31589.8	33465.1	44356.3	15363	25035	23085.7	1	1	1	1	1	1
A0A140TA62;O76011	LOC100653049;KRT34	IF rod domain-containing protein;Keratin, type I cuticular Ha4	69478.9	67530.4	80261.4	75133.5	84600.6	91087.1	1	1	1	1	1	1
A0A1B0GVM2;A6NFQ2	TCAF2C;TCAF2	TRPM8 channel-associated factor 2C (Fragment);TRPM8 channel-associated factor 2	41918.2	28406.7	37861.9	25835.4	33685.3	13067.1	2	2	2	2	2	2
A0A1W2PQ72	LOC100421372	Myb_DNA-bind_4 domain-containing protein	30756.3	NaN	33151.2	31837.8	27293.4	31564.8	1	0	1	1	1	1
A0A2R8Y4L2	HNRNPA1P48	Heterogeneous nuclear ribonucleoprotein A1 pseudogene 48	795825	633934	322734	361354	513382	507513	1	1	1	1	1	1
A0A2R8YED5	OR5BS1P	Olfactory receptor	1.67199e+06	2.09216e+06	1803983	2.74438e+06	1.40615e+06	1.68935e+06	1	1	1	1	1	1
A0A2R8YFR7;Q12774	;ARHGEF5	DH domain-containing protein;Rho guanine nucleotide exchange factor 5	142668	150231	168246	148121	138835	138583	8	8	8	8	8	8
A0A499FJ85;Q6IEE8	SLFN12L	Schlafen family member 12-like	219251	238610	155403	389384	216720	235291	1	1	1	1	1	1
A0A6I8PU40	TUG1	Taurine up-regulated 1	42396.9	37622.8	41073.4	42666.2	44191.6	49247.3	1	1	1	1	1	1
A0AV02	SLC12A8	Solute carrier family 12 member 8	11926.6	11123.3	12314.3	17169.6	11541	11287.6	1	1	1	1	1	1
A0AV96	RBM47	RNA-binding protein 47	470996	481024	460561	425952	448645	413033	17	17	17	17	17	17
A0AVI4	TMEM129	E3 ubiquitin-protein ligase TM129	66464	87815.2	58442.6	81140	30689	45384.7	2	2	2	2	2	2
A0AVK6	E2F8	Transcription factor E2F8	34022.2	20509.1	30705.1	28289.5	22738	25642.7	2	2	2	2	2	2
A0AVT1	UBA6	Ubiquitin-like modifier-activating enzyme 6	338512	352977	429732	265139	342617	339975	32	30	32	31	32	30
A0FGR8	ESYT2	Extended synaptotagmin-2	571419	670288	501098	930082	398294	455506	21	20	20	21	20	20
A0JLT2	MED19	Mediator of RNA polymerase II transcription subunit 19	186412	188782	174198	187988	180840	175317	6	6	6	6	6	6
A0JNW5	UHRF1BP1L	UHRF1-binding protein 1-like	30063.8	36059.8	34367.7	37255.5	40194.2	35598.6	6	5	6	6	6	6
A0MZ66	SHTN1	Shootin-1	211575	227164	260606	179929	202508	215005	15	16	16	16	15	15
A0PJW6	TMEM223	Transmembrane protein 223	300431	417176	279234	673821	281044	407943	5	5	5	5	5	5
A1A4S6	ARHGAP10	Rho GTPase-activating protein 10	95738.4	103795	101133	71040.8	79955.9	82910.1	11	11	11	9	11	11
A1A5C7	SLC22A23	Solute carrier family 22 member 23	128299	119869	155118	85811.6	122449	125564	1	1	1	1	1	1
A1A5D9	BICDL2	BICD family-like cargo adapter 2	11810.2	9623.03	12334.7	13221.4	16038	15370.2	3	3	3	3	3	3
A1IGU5	ARHGEF37	Rho guanine nucleotide exchange factor 37	454760	387298	480207	373739	321709	344905	2	2	2	2	2	2
A1L0T0	ILVBL	2-hydroxyacyl-CoA lyase 2	482449	551033	425542	684821	399529	460150	24	24	24	24	24	24
A1L170	C1orf226	Uncharacterized protein C1orf226	267687	278884	276208	309827	270987	282102	3	3	3	3	3	3
A1L188	NDUFAF8	NADH dehydrogenase [ubiquinone] 1 alpha subcomplex assembly factor 8	360759	387966	372164	547597	343164	366814	2	2	2	2	2	2
A1L390	PLEKHG3	Pleckstrin homology domain-containing family G member 3	222507	237644	219199	244588	245416	214633	17	18	18	18	18	17
A1L3X0	ELOVL7	Elongation of very long chain fatty acids protein 7	88249.4	140208	86911	175972	81325.4	92122.9	3	3	3	3	3	3
A1XBS5	FAM92A	Protein FAM92A	43012.5	38624.2	42306	46601.4	48846.9	40210.3	2	2	2	2	2	2
A2RRP1	NBAS	Neuroblastoma-amplified sequence	681503	642145	611933	658666	687935	585786	51	52	53	53	52	51
A2RU48	SMCO3	Single-pass membrane and coiled-coil domain-containing protein 3	2.34529e+06	2.12007e+06	3274025	1.8801e+06	2.50524e+06	2.43757e+06	1	1	1	1	1	1
A2RU67	FAM234B	Protein FAM234B	61044.9	39755.8	33217.7	55733	13571.1	29360.4	2	2	2	2	2	2
A2RUC4	TYW5	tRNA wybutosine-synthesizing protein 5	36683.6	39426.8	47208.6	28657.9	38832.2	33745.1	4	4	4	4	4	4
A2RUS2	DENND3	DENN domain-containing protein 3	11270.6	10821.4	12586.6	14892.1	13499	13749.5	3	3	3	3	3	3
A3KMH1	VWA8	von Willebrand factor A domain-containing protein 8	236167	295082	238818	405863	252571	290825	46	46	46	46	45	46
A3KN83	SBNO1	Protein strawberry notch homolog 1	103323	100775	131133	105379	94567.2	106695	11	11	11	10	11	11
A4D1E9	GTPBP10	GTP-binding protein 10	231305	325569	252085	458742	254437	299067	16	16	16	16	16	16
A4D1P6	WDR91	WD repeat-containing protein 91	48805.4	41748.3	28979.5	25292.7	20240.8	16155.2	2	2	2	2	2	2
A4D1U4	DENND11	DENN domain-containing protein 11	19478.5	17360.9	19935.6	24306.1	18434.7	20052.1	2	2	2	2	2	2
A5PLL7	PEDS1	Plasmanylethanolamine desaturase	111956	143285	105832	185304	71754.9	91182.3	5	5	5	5	5	4
A5PLN9	TRAPPC13	Trafficking protein particle complex subunit 13	97052.5	96481	111919	58736.9	74166	72846.6	3	3	3	3	3	3
A5YKK6	CNOT1	CCR4-NOT transcription complex subunit 1	802684	762071	897832	733849	769675	756600	66	66	68	68	67	64
A5YM69	ARHGEF35	Rho guanine nucleotide exchange factor 35	15721.3	23584.3	22631.3	25059.7	19655.4	21205.6	1	1	1	1	1	1
A6H8Y1	BDP1	Transcription factor TFIIIB component B'' homolog	60223.1	65811.3	68507.9	36787	46193.2	43292.1	2	2	2	2	2	2
A6NCE7;Q9GZQ8	MAP1LC3B2;MAP1LC3B	Microtubule-associated proteins 1A/1B light chain 3 beta 2;Microtubule-associated proteins 1A/1B light chain 3B	303539	306933	328202	263930	224089	197446	2	2	2	2	2	2
A6NCF6	MAGEA13P	Putative MAGE domain-containing protein MAGEA13P	139077	260679	143682	NaN	143239	70655.9	1	1	1	0	1	1
A6ND36	FAM83G	Protein FAM83G	272466	257315	275193	256894	276853	272944	12	12	12	12	11	12
A6NDG6	PGP	Glycerol-3-phosphate phosphatase	337054	328561	415752	272915	317358	311640	7	7	7	7	6	7
A6NDU8	C5orf51	UPF0600 protein C5orf51	63442.8	58974.6	83108.6	36474.1	68033.5	57006.2	1	1	1	1	1	1
A6NEL2	SOWAHB	Ankyrin repeat domain-containing protein SOWAHB	14529.2	26266.2	12542	24359.3	14188.1	NaN	1	1	1	1	1	0
A6NFI3	ZNF316	Zinc finger protein 316	56295.1	63549.6	46805	84151.5	47619.5	52321.8	7	8	7	8	7	6
A6NHL2	TUBAL3	Tubulin alpha chain-like 3	63536.3	53273.3	64766.8	41019.5	54181.1	61119.1	2	2	2	2	2	2
A6NHN6	NPIPB15	Nuclear pore complex-interacting protein family member B15	1.08976e+06	955385	1.11429e+06	905669	1.08932e+06	980844	1	1	1	1	1	1
A6NHR9	SMCHD1	Structural maintenance of chromosomes flexible hinge domain-containing protein 1	2798777	2.24771e+06	2.28884e+06	2.62118e+06	2407316	2440209	105	105	104	105	106	105
A6NHX0	CASTOR2	Cytosolic arginine sensor for mTORC1 subunit 2	40171.8	41962.3	59111.4	32017.4	45126.9	50247	2	2	2	2	2	2
A6NIH7	UNC119B	Protein unc-119 homolog B	209320	211756	255071	170662	182946	185977	4	4	4	4	4	4
A6NJ78	METTL15	12S rRNA N4-methylcytidine (m4C) methyltransferase	66838	78545.2	66254.8	122261	75070.8	77664.5	7	8	8	8	7	8
A6NJL1;Q9BUG6	ZSCAN5B;ZSCAN5A	Zinc finger and SCAN domain-containing protein 5B;Zinc finger and SCAN domain-containing protein 5A	24971.1	33475.6	25116.1	19902.6	23498.3	20268.2	1	1	1	1	1	1
A6NKD9	CCDC85C	Coiled-coil domain-containing protein 85C	59211.1	64513.6	61435.7	57689.6	69153.8	67571	5	5	5	5	5	5
A6NKF1	SAC3D1	SAC3 domain-containing protein 1	116253	112128	128122	92990.8	114456	102072	3	3	3	3	3	3
A6NNL5	C15orf61	Uncharacterized protein C15orf61	30352.1	40137.6	26679.9	49873.1	14937.1	5721.97	2	2	2	2	2	2
A7E2Y1	MYH7B	Myosin-7B	38444.7	23719.2	72184.8	61297.9	59779.9	38279.4	1	1	1	1	1	1
A7KAX9	ARHGAP32	Rho GTPase-activating protein 32	27975.5	24958.7	22174.3	29985.2	24745.5	23902.9	5	5	5	5	5	5
A7MBM2	DISP2	Protein dispatched homolog 2	45336	57657	40836.6	76724.2	31084.8	48684.6	4	4	4	4	4	3
A8CG34	POM121C	Nuclear envelope pore membrane protein POM 121C	322503	346648	267585	552984	294980	325402	11	11	11	11	11	11
A8K7I4	CLCA1	Calcium-activated chloride channel regulator 1	199516	162246	330278	125639	136173	119075	1	1	1	1	1	1
A8K8P3	SFI1	Protein SFI1 homolog	25411360	24429544	31016884	1.03386e+06	26454860	24490764	1	1	1	1	1	1
A8MQ03	CYSRT1	Cysteine-rich tail protein 1	367525	553107	345763	473347	356528	393082	2	2	2	2	2	2
A8MQ27	NEURL1B	E3 ubiquitin-protein ligase NEURL1B	51204.8	44441.6	48480.1	45009.4	NaN	43011	1	1	1	1	0	1
A8MT69	CENPX	Centromere protein X	31638.9	34499.5	33511	27763.6	35110.6	29912.1	3	2	3	2	3	3
A8MTT3	CEBPZOS	Protein CEBPZOS	60607.9	65362.4	49185.1	79957.4	44483.5	47585	2	2	2	2	2	2
A8MW92	PHF20L1	PHD finger protein 20-like protein 1	106725	102403	83612.2	106337	94061.1	92909.4	9	9	9	9	8	8
A8MW99	MEI4	Meiosis-specific protein MEI4	89529.6	139281	132775	118757	104888	80826.6	1	1	1	1	1	1
A8MWE9	EFCAB8	EF-hand calcium-binding domain-containing protein 8	NaN	NaN	NaN	NaN	NaN	NaN	0	0	0	0	0	0
A8MWY0	ELAPOR2	Endosome/lysosome-associated apoptosis and autophagy regulator family member 2	20767.8	26365.7	18420.5	28379.1	18433.4	19493.5	2	1	1	2	2	1
A8MXV4	NUDT19	Acyl-coenzyme A diphosphatase NUDT19	2272240	2.25856e+06	2.11229e+06	2919612	2.38165e+06	2.34568e+06	14	14	14	14	14	14
A9UHW6	MIF4GD	MIF4G domain-containing protein	40030.1	37064.7	44582.1	33179.2	39178.3	33275	4	4	4	4	4	4
B3EWF7	EPM2A	Laforin, isoform 9	188778	185035	208493	200074	181708	188396	1	1	1	1	1	1
B3KNS4	ERVK3-1	Endogenous retrovirus group K3 member 1	63996.7	73580.3	80876.5	57056.2	66478	72052.4	2	2	2	2	2	2
B4DYI2	SPATA31C2	Putative spermatogenesis-associated protein 31C2	167700	255280	174124	150563	258470	137327	2	2	2	1	1	2
B7ZAQ6;P0CG08	GPR89A;GPR89B	Golgi pH regulator A;Golgi pH regulator B	135174	177977	127024	214145	80194.5	112705	4	4	4	4	4	4
C4AMC7;Q6VEQ5	WASH3P;WASH2P	Putative WAS protein family homolog 3;WAS protein family homolog 2	304491	287312	312083	274498	203269	241346	8	8	8	8	8	8
C9JI98	TMEM238	Transmembrane protein 238	175983	195451	151041	284434	126097	144614	3	3	3	3	3	3
C9JLW8	MCRIP1	Mapk-regulated corepressor-interacting protein 1	78558.8	75740.3	95523.6	66914.8	85181.4	74111.4	3	3	3	3	3	3
E5RJM6	ANKRD65	Ankyrin repeat domain-containing protein 65	576861	752944	761711	760410	835861	737846	1	1	1	1	1	1
E7ERA6	RNF223	RING finger protein 223	147133	199511	128404	227785	141421	167712	4	4	3	4	3	3
E9PAV3	NACA	Nascent polypeptide-associated complex subunit alpha, muscle-specific form	4.94588e+06	4497383	6080382	4.00068e+06	4.54775e+06	4.86694e+06	11	11	11	10	11	11
E9PRG8	C11orf98	Uncharacterized protein C11orf98	792333	700969	792574	832257	684431	813977	9	10	10	10	10	10
G2XKQ0	SUMO1P1	Small ubiquitin-related modifier 5	1.2386e+06	1.42391e+06	1.42649e+06	936644	1.02588e+06	911624	3	3	3	3	3	3
G3V0H7;Q9NPD5;Q9Y6L6	SLCO1B7;SLCO1B3;SLCO1B1	Putative solute carrier organic anion transporter family member 1B7;Solute carrier organic anion transporter family member 1B3;Solute carrier organic anion transporter family member 1B1	NaN	35500.5	26907.5	112244	115077	87282.8	0	1	1	1	1	1
L0R819	ASDURF	ASNSD1 upstream open reading frame protein	141639	162795	181447	130935	146305	152912	3	3	3	3	3	3
O00115	DNASE2	Deoxyribonuclease-2-alpha	1.62453e+06	1532608	1.37419e+06	1.45118e+06	1.68578e+06	1.41794e+06	9	9	9	9	9	9
O00116	AGPS	Alkyldihydroxyacetonephosphate synthase, peroxisomal	2.97611e+06	3.09901e+06	2822806	3.22288e+06	2.66514e+06	2.5649e+06	30	30	30	28	26	28
O00124	UBXN8	UBX domain-containing protein 8	26591.8	40568.7	21767.5	57731.5	15926.4	20391.9	1	1	1	1	1	1
O00139	KIF2A	Kinesin-like protein KIF2A	747192	692317	816920	882855	650742	765516	25	25	25	25	25	25
O00142	TK2	Thymidine kinase 2, mitochondrial	7068.41	10128.3	8634.01	12357.8	7356.4	NaN	1	1	1	1	1	0
O00148	DDX39A	ATP-dependent RNA helicase DDX39A	1920026	1.72076e+06	1.76511e+06	1.71918e+06	1.80489e+06	1.53883e+06	20	19	20	19	19	19
O00151	PDLIM1	PDZ and LIM domain protein 1	4927317	4.10431e+06	5349585	4.94398e+06	4477312	4905573	29	28	29	29	29	29
O00154	ACOT7	Cytosolic acyl coenzyme A thioester hydrolase	390225	439683	524930	307143	397029	381444	18	19	19	19	19	18
O00159	MYO1C	Unconventional myosin-Ic	3.58179e+06	3.58214e+06	3.37438e+06	4.10132e+06	4.11454e+06	3.95412e+06	72	72	72	71	69	70
O00161	SNAP23	Synaptosomal-associated protein 23	402095	507603	365979	601470	375553	447127	11	11	11	11	11	11
O00165	HAX1	HCLS1-associated protein X-1	743989	787966	731935	770034	777113	735910	14	14	14	14	14	14
O00170	AIP	AH receptor-interacting protein	435677	508297	553481	336580	439184	443334	17	16	16	16	17	16
O00178	GTPBP1	GTP-binding protein 1	176608	151722	190028	152596	151074	146180	11	11	11	10	10	10
O00180	KCNK1	Potassium channel subfamily K member 1	27555	35302.9	24044.4	53273.9	NaN	NaN	1	1	1	1	0	0
O00186	STXBP3	Syntaxin-binding protein 3	1.51027e+06	1.4687e+06	1.38683e+06	1.4328e+06	1503426	1.34667e+06	26	25	26	26	26	25
O00189	AP4M1	AP-4 complex subunit mu-1	187772	202322	239663	156944	163600	165121	2	2	2	2	2	2
O00192	ARVCF	Armadillo repeat protein deleted in velo-cardio-facial syndrome	27467.8	32519.1	22125	19968.3	25371.4	25145	2	2	2	2	2	2
O00193	SMAP	Small acidic protein	89523.2	113970	131055	80277.7	99709.2	93218.9	4	4	4	3	4	3
O00194	RAB27B	Ras-related protein Rab-27B	96905.1	110675	79938.1	121302	71956.3	67533.3	4	4	4	4	4	4
O00203	AP3B1	AP-3 complex subunit beta-1	826096	783124	958120	643338	735456	774906	36	36	36	35	35	35
O00204	SULT2B1	Sulfotransferase 2B1	4623.46	8902.29	9285.53	4201.39	8604.05	10346.8	1	1	1	1	1	1
O00212	RHOD	Rho-related GTP-binding protein RhoD	199981	246967	182701	260151	186376	199910	5	5	5	5	5	5
O00214	LGALS8	Galectin-8	96299	102777	82214.4	183208	111844	116254	5	5	5	5	5	4
O00217	NDUFS8	NADH dehydrogenase [ubiquinone] iron-sulfur protein 8, mitochondrial	1.57457e+06	1.803e+06	1.60223e+06	2.53733e+06	1.51819e+06	1.76581e+06	6	6	6	6	6	6
O00220	TNFRSF10A	Tumor necrosis factor receptor superfamily member 10A	56927.8	69266.1	57883.7	117817	58830.4	66803.9	5	5	5	5	5	5
O00221	NFKBIE	NF-kappa-B inhibitor epsilon	46332.4	55454.6	59018.8	36820.2	44437.8	43791.8	6	6	6	6	6	6
O00231	PSMD11	26S proteasome non-ATPase regulatory subunit 11	3.56886e+06	3.4133e+06	4.10298e+06	3.12525e+06	3.7075e+06	3431325	32	32	32	32	32	31
O00232	PSMD12	26S proteasome non-ATPase regulatory subunit 12	1.61772e+06	1.61873e+06	1892792	1.3609e+06	1.67182e+06	1.54037e+06	32	35	35	34	33	32
O00233	PSMD9	26S proteasome non-ATPase regulatory subunit 9	391302	424780	489187	309192	401460	377849	8	9	9	9	9	9
O00244	ATOX1	Copper transport protein ATOX1	308919	399966	442679	226966	336149	329950	6	6	6	6	7	6
O00255	MEN1	Menin	159840	146906	135458	148676	145242	145046	8	8	7	8	7	8
O00257	CBX4	E3 SUMO-protein ligase CBX4	104068	109139	98248.4	136755	103901	101728	6	7	7	7	7	7
O00258	GET1	Guided entry of tail-anchored proteins factor 1	26441.2	79534.1	59531.2	108463	29646.6	38797	1	1	1	1	1	1
O00264	PGRMC1	Membrane-associated progesterone receptor component 1	1009668	1.26072e+06	869864	1.49142e+06	715602	856096	11	11	12	10	10	10
O00267	SUPT5H	Transcription elongation factor SPT5	1.72429e+06	1.58977e+06	1.738e+06	1.59464e+06	1803104	1.73571e+06	49	48	48	48	49	48
O00268	TAF4	Transcription initiation factor TFIID subunit 4	248694	234852	212589	254073	233100	215580	14	14	14	14	14	14
O00273	DFFA	DNA fragmentation factor subunit alpha	291928	299534	403203	228667	300926	321261	13	13	13	13	13	12
O00287	RFXAP	Regulatory factor X-associated protein	21453.9	20642.8	26377.5	22389.2	23239.1	21951.8	2	3	3	3	3	3
O00291	HIP1	Huntingtin-interacting protein 1	481925	472689	440669	471086	512995	438725	26	26	26	26	26	26
O00299	CLIC1	Chloride intracellular channel protein 1	6.26953e+06	6462515	8242438	4568026	6.13572e+06	5432169	15	15	15	15	15	15
O00303	EIF3F	Eukaryotic translation initiation factor 3 subunit F	6899578	5970695	7077934	6.59398e+06	6.904e+06	6428386	19	19	19	19	19	17
O00308	WWP2	NEDD4-like E3 ubiquitin-protein ligase WWP2	449888	398927	397976	435249	426249	391424	18	19	19	19	19	19
O00311	CDC7	Cell division cycle 7-related protein kinase	38135.3	37399.9	42698.2	43354.3	33022.2	35962	5	5	5	5	4	5
O00327	ARNTL	Aryl hydrocarbon receptor nuclear translocator-like protein 1	62208.6	56954.1	54382.4	55998.3	49716.8	49104.7	4	4	4	4	4	4
O00330	PDHX	Pyruvate dehydrogenase protein X component, mitochondrial	564836	793267	613509	950506	592316	567073	13	13	12	13	12	12
O00391	QSOX1	Sulfhydryl oxidase 1	88299.3	96104.4	79131.5	92717.5	69345.9	68973.6	6	6	6	6	6	6
O00399	DCTN6	Dynactin subunit 6	202479	198605	254967	164280	211864	199685	2	2	2	2	2	2
O00400	SLC33A1	Acetyl-coenzyme A transporter 1	78112.5	104658	73270.1	136605	60414.8	71688.4	5	5	5	5	5	5
O00401	WASL	Neural Wiskott-Aldrich syndrome protein	244435	245271	297703	210775	248681	222352	11	11	11	11	11	11
O00410	IPO5	Importin-5	2.11802e+06	1.91096e+06	2.49832e+06	1.51444e+06	2.0277e+06	1.88882e+06	61	61	62	61	62	60
O00411	POLRMT	DNA-directed RNA polymerase, mitochondrial	118756	170175	116014	263693	117384	141055	18	19	19	19	19	18
O00418	EEF2K	Eukaryotic elongation factor 2 kinase	88536.3	115991	118945	68100.6	94905	64529	6	6	6	6	6	6
O00422	SAP18	Histone deacetylase complex subunit SAP18	3.40159e+06	3.12241e+06	2.85178e+06	3003396	3.21214e+06	2720113	16	16	16	16	16	16
O00425	IGF2BP3	Insulin-like growth factor 2 mRNA-binding protein 3	2.06471e+06	1.77418e+06	1.98435e+06	1.83642e+06	1.87011e+06	1.95145e+06	24	25	24	23	25	23
O00429	DNM1L	Dynamin-1-like protein	927408	992327	1.23601e+06	747691	942413	913342	36	37	37	36	36	32
O00442	RTCA	RNA 3'-terminal phosphate cyclase	310706	280233	377677	252633	308922	308913	9	9	9	9	9	9
O00443	PIK3C2A	Phosphatidylinositol 4-phosphate 3-kinase C2 domain-containing subunit alpha	336039	367208	339195	331984	306642	286137	27	27	26	27	25	24
O00458	IFRD1	Interferon-related developmental regulator 1	66046.5	77494.3	75949	86037.1	82356.2	91705.2	5	5	4	5	5	5
O00459	PIK3R2	Phosphatidylinositol 3-kinase regulatory subunit beta	59639.1	60868.9	71253.2	52147.7	58796.9	49857.5	3	3	2	3	2	2
O00461	GOLIM4	Golgi integral membrane protein 4	111204	137124	110153	388713	217976	263136	15	15	15	16	16	17
O00462	MANBA	Beta-mannosidase	298604	277937	280085	303356	323799	294880	15	15	15	15	15	15
O00463	TRAF5	TNF receptor-associated factor 5	12198.1	11580.6	15996.6	10920.4	10862.9	13926	1	1	1	1	1	1
O00468	AGRN	Agrin	600909	576653	533144	562381	457663	417631	35	35	35	35	35	35
O00471	EXOC5	Exocyst complex component 5	168300	201285	185932	163646	193289	162762	14	14	14	14	14	12
O00472	ELL2	RNA polymerase II elongation factor ELL2	35849.4	39187.4	37685.4	51341.1	46430.1	48496.4	9	9	8	8	9	9
O00478	BTN3A3	Butyrophilin subfamily 3 member A3	24081.8	33659.4	34606.6	9288.98	28405.4	22098.4	1	1	1	1	1	1
O00479	HMGN4	High mobility group nucleosome-binding domain-containing protein 4	112004	103972	93230.2	119014	110951	83119.4	2	2	3	2	2	3
O00483	NDUFA4	Cytochrome c oxidase subunit NDUFA4	2.76847e+06	2.92636e+06	2.29113e+06	4637325	2.30274e+06	2541877	5	5	5	5	5	5
O00487	PSMD14	26S proteasome non-ATPase regulatory subunit 14	1.77122e+06	1.51179e+06	1.93478e+06	1.48182e+06	1.83893e+06	1.69956e+06	19	20	20	20	20	20
O00488	ZNF593	Zinc finger protein 593	551079	594502	537861	616262	568052	585738	6	6	6	6	6	6
O00499	BIN1	Myc box-dependent-interacting protein 1	232613	224544	265882	183336	211492	222526	15	15	14	15	15	13
O00505	KPNA3	Importin subunit alpha-4	1.22637e+06	1.06357e+06	1145216	1.00743e+06	1.18704e+06	991562	11	11	11	11	11	11
O00506	STK25	Serine/threonine-protein kinase 25	169826	181181	211971	153309	180662	202396	5	5	5	5	5	5
O00512	BCL9	B-cell CLL/lymphoma 9 protein	8367.89	8868.02	10690.4	9691.76	9731.69	8877.12	3	3	3	3	3	3
O00515	LAD1	Ladinin-1	3.61685e+06	3.18095e+06	3.36438e+06	3.75868e+06	3.30793e+06	3.1926e+06	29	30	30	30	29	28
O00522	KRIT1	Krev interaction trapped protein 1	67071.5	62597.4	59910.3	72547.3	59387	58514.9	7	7	7	6	7	7
O00533	CHL1	Neural cell adhesion molecule L1-like protein	1412840	231700	1.58499e+06	975685	1.52723e+06	1.16359e+06	1	1	1	1	1	1
O00541	PES1	Pescadillo homolog	3.2461e+06	3.13187e+06	2.83729e+06	3.55871e+06	3.15104e+06	3.04939e+06	32	32	32	31	32	31
O00559	EBAG9	Receptor-binding cancer antigen expressed on SiSo cells	125095	139162	119261	185128	118432	114185	1	1	1	1	1	1
O00560	SDCBP	Syntenin-1	362093	410960	402039	258646	287527	295263	16	16	16	16	14	16
O00562	PITPNM1	Membrane-associated phosphatidylinositol transfer protein 1	37267.8	31614.9	29756.2	33845.1	33641.4	31529.9	8	7	8	8	8	8
O00566	MPHOSPH10	U3 small nucleolar ribonucleoprotein protein MPP10	1.18349e+06	1.18182e+06	1.06831e+06	1.13402e+06	1.17051e+06	1.11511e+06	26	26	27	27	26	26
O00567	NOP56	Nucleolar protein 56	2573301	2.84594e+06	2281733	3139637	2.65787e+06	2.60139e+06	33	33	33	32	33	31
O00571	DDX3X	ATP-dependent RNA helicase DDX3X	6001094	5123273	5.522e+06	5.60676e+06	5319198	4952959	56	56	56	56	56	56
O00584	RNASET2	Ribonuclease T2	280767	274487	276043	252440	286844	272457	5	5	5	5	5	5
O00592	PODXL	Podocalyxin	281585	431782	273113	398044	178077	215245	2	2	2	2	2	2
O00622	CCN1	CCN family member 1	2.10502e+06	2041098	1.69208e+06	2623036	2146057	2150456	18	16	18	18	18	17
O00625	PIR	Pirin	461542	509371	610598	374510	432118	466708	17	17	17	17	16	16
O00628	PEX7	Peroxisomal targeting signal 2 receptor	50956.7	56911.3	66557.2	36156.4	62367.8	60417.4	2	2	2	2	2	2
O00629	KPNA4	Importin subunit alpha-3	1656330	1.40249e+06	1.61766e+06	1.3945e+06	1591513	1525143	22	22	22	22	20	20
O00635	TRIM38	E3 ubiquitin-protein ligase TRIM38	79654.5	77469.7	78983.9	73812	81054.2	81155.9	12	12	12	12	12	12
O00712	NFIB	Nuclear factor 1 B-type	69376.7	77728.2	64642	69097	63005.7	65221.9	3	3	3	3	3	3
O00716	E2F3	Transcription factor E2F3	31227	24642.7	34431.4	21951.9	23592.9	18603.7	2	2	2	2	2	2
O00743	PPP6C	Serine/threonine-protein phosphatase 6 catalytic subunit	908869	833754	1.05603e+06	718984	865064	805677	12	12	12	12	12	12
O00750	PIK3C2B	Phosphatidylinositol 4-phosphate 3-kinase C2 domain-containing subunit beta	27551.8	29552.5	32988.8	32165.2	34198.8	39572.7	3	2	3	3	3	3
O00754	MAN2B1	Lysosomal alpha-mannosidase	555502	537750	509506	492644	571456	505177	25	25	26	26	25	25
O00762	UBE2C	Ubiquitin-conjugating enzyme E2 C	266476	283762	356152	233964	299230	278051	10	9	9	10	9	10
O00764	PDXK	Pyridoxal kinase	200490	194447	259294	135519	180284	160409	7	7	7	7	7	7
O00767	SCD	Stearoyl-CoA desaturase	558726	654208	510751	895972	371536	405860	8	8	8	8	8	8
O14493;O15551;O95484;P56747	CLDN4;CLDN3;CLDN9;CLDN6	Claudin-4;Claudin-3;Claudin-9;Claudin-6	6596.46	10213.3	10570.2	12065.4	7962.58	6203.23	1	1	1	1	1	1
O14494	PLPP1	Phospholipid phosphatase 1	88062.6	110786	75843.6	155647	75617.5	106530	1	1	1	1	1	1
O14495	PLPP3	Phospholipid phosphatase 3	62623.4	69364.1	72493.7	145506	63053.8	94887.9	1	1	1	1	1	1
O14497	ARID1A	AT-rich interactive domain-containing protein 1A	918147	831931	763424	816934	916569	824903	53	54	54	53	54	54
O14519	CDK2AP1	Cyclin-dependent kinase 2-associated protein 1	401033	351545	392417	327240	415944	377754	3	4	4	3	3	3
O14521	SDHD	Succinate dehydrogenase [ubiquinone] cytochrome b small subunit, mitochondrial	85856.4	104470	82836.8	172076	70364.8	105420	3	3	3	3	3	3
O14524	NEMP1	Nuclear envelope integral membrane protein 1	82336.4	110322	67896	173133	69548.8	75497.8	3	3	3	3	3	3
O14530	TXNDC9	Thioredoxin domain-containing protein 9	1309045	1.27568e+06	1.71717e+06	1.17541e+06	1429075	1.42865e+06	8	7	8	8	8	8
O14545	TRAFD1	TRAF-type zinc finger domain-containing protein 1	211820	219020	276957	171503	223337	217360	11	11	11	11	11	10
O14548	COX7A2L	Cytochrome c oxidase subunit 7A-related protein, mitochondrial	508751	706810	486889	1.04579e+06	479695	615096	3	3	3	3	3	3
O14561	NDUFAB1	Acyl carrier protein, mitochondrial	565515	801108	675835	898607	688882	845168	5	5	5	5	4	4
O14562	UBFD1	Ubiquitin domain-containing protein UBFD1	276807	309520	367692	222701	272012	277007	11	11	11	11	11	11
O14576	DYNC1I1	Cytoplasmic dynein 1 intermediate chain 1	402034	437921	579914	148386	485669	481423	1	1	1	1	1	1
O14578	CIT	Citron Rho-interacting kinase	491646	458390	452468	479410	447251	430296	59	59	57	58	58	59
O14579	COPE	Coatomer subunit epsilon	1.215e+06	1.1384e+06	1296592	1.0527e+06	1.19652e+06	1.19603e+06	19	19	19	19	19	18
O14593	RFXANK	DNA-binding protein RFXANK	42949.3	38242.2	43261	31401.9	37615.4	41168.4	1	1	1	1	1	1
O14595	CTDSP2	Carboxy-terminal domain RNA polymerase II polypeptide A small phosphatase 2	12055.2	14734.8	9877.62	19301.2	8141.53	14603.1	1	1	1	1	1	1
O14607	UTY	Histone demethylase UTY	291282	354187	320978	379434	363968	302958	1	1	1	1	1	1
O14617	AP3D1	AP-3 complex subunit delta-1	320430	342206	418194	282181	296182	333897	20	21	20	21	21	21
O14618	CCS	Copper chaperone for superoxide dismutase	328893	370275	425284	255555	322058	327784	4	4	4	4	4	4
O14639	ABLIM1	Actin-binding LIM protein 1	521829	489353	493675	484212	514449	487293	18	19	18	19	18	18
O14640	DVL1	Segment polarity protein dishevelled homolog DVL-1	48604.8	40002.2	44694.9	51076.7	41911.1	55866.1	1	1	1	1	1	1
O14641	DVL2	Segment polarity protein dishevelled homolog DVL-2	64008.3	67168.5	79933.2	56942.7	61797.4	65798.7	5	5	5	5	5	5
O14646	CHD1	Chromodomain-helicase-DNA-binding protein 1	350082	355946	347484	395194	335863	357995	34	36	35	35	36	36
O14647	CHD2	Chromodomain-helicase-DNA-binding protein 2	151959	162964	130416	204943	130719	129142	10	10	10	10	9	9
O14653	GOSR2	Golgi SNAP receptor complex member 2	214350	248147	229193	324645	166858	182646	9	9	9	9	9	9
O14656	TOR1A	Torsin-1A	285573	313555	298236	272836	299418	248032	12	12	12	12	12	12
O14657	TOR1B	Torsin-1B	430997	418442	397421	470075	480981	377485	13	13	13	13	12	12
O14662	STX16	Syntaxin-16	299072	359547	298649	428958	263329	280856	8	8	8	8	8	7
O14672	ADAM10	Disintegrin and metalloproteinase domain-containing protein 10	677551	846025	570384	1.06396e+06	576060	665133	30	32	32	32	30	31
O14678	ABCD4	Lysosomal cobalamin transporter ABCD4	53065.5	65860.2	53453.6	79819.1	44811.7	45231.7	8	8	8	8	8	8
O14681	EI24	Etoposide-induced protein 2.4 homolog	393723	474349	357572	769963	270190	337505	1	1	1	1	1	1
O14684	PTGES	Prostaglandin E synthase	773783	953733	559697	1.19712e+06	476388	528872	2	2	2	2	2	2
O14686	KMT2D	Histone-lysine N-methyltransferase 2D	88012.6	85377.5	77347.2	122852	80619.3	85302.6	13	12	13	13	13	13
O14709	ZNF197	Zinc finger protein 197	351184	476092	299339	399195	339263	296971	1	1	1	1	1	1
O14713	ITGB1BP1	Integrin beta-1-binding protein 1	69918.3	78362.7	75152.8	64930.6	65523.4	66055.1	2	2	2	2	2	2
O14715	RGPD8	RANBP2-like and GRIP domain-containing protein 8	2.56139e+06	2283737	2148397	2.28783e+06	2.40186e+06	2.12548e+06	57	58	57	57	59	57
O14717	TRDMT1	tRNA (cytosine(38)-C(5))-methyltransferase	5189.29	7397.79	11110.5	6689.7	7585.94	7011.65	1	1	1	1	1	1
O14727	APAF1	Apoptotic protease-activating factor 1	15715.4	15215.2	20270.8	9928.84	11672.9	16823.2	1	1	1	1	1	1
O14730	RIOK3	Serine/threonine-protein kinase RIO3	43413.2	35692.4	48666.2	34595.2	36806.5	34765.6	3	3	3	3	3	3
O14732	IMPA2	Inositol monophosphatase 2	194908	209392	260909	147105	194736	180194	2	2	2	2	2	2
O14733	MAP2K7	Dual specificity mitogen-activated protein kinase kinase 7	124486	135568	156977	116394	124910	122905	5	5	5	5	5	4
O14734	ACOT8	Acyl-coenzyme A thioesterase 8	754059	726669	725128	709687	740903	695236	11	11	11	11	11	11
O14735	CDIPT	CDP-diacylglycerol--inositol 3-phosphatidyltransferase	35860.8	84874.1	53604.1	82028.1	29325.7	30346.1	4	4	4	4	4	4
O14737	PDCD5	Programmed cell death protein 5	1.03408e+06	925217	1.3076e+06	809450	959981	916688	8	7	8	8	8	8
O14744	PRMT5	Protein arginine N-methyltransferase 5	960650	922310	1.17268e+06	769501	985077	1.01577e+06	26	26	25	26	26	26
O14745	SLC9A3R1	Na(+)/H(+) exchange regulatory cofactor NHE-RF1	1.44976e+06	1.56992e+06	1992473	1.36015e+06	1.50555e+06	1.57742e+06	18	18	18	18	18	18
O14753	OVOL1	Putative transcription factor Ovo-like 1	15442.6	16328.3	11539.1	25210.1	18024.2	16762.7	3	3	3	3	3	3
O14757	CHEK1	Serine/threonine-protein kinase Chk1	68642.4	58797.6	76350.9	64324.8	57163.6	68199.6	5	5	5	5	5	5
O14763	TNFRSF10B	Tumor necrosis factor receptor superfamily member 10B	154002	207694	139570	221688	134553	150859	6	5	5	5	5	5
O14773	TPP1	Tripeptidyl-peptidase 1	580120	671832	519865	485155	485390	471840	8	8	8	7	8	8
O14775	GNB5	Guanine nucleotide-binding protein subunit beta-5	32817.6	33564.6	38750.4	25329	34771.5	32432.9	1	1	1	1	1	1
O14776	TCERG1	Transcription elongation regulator 1	3.20355e+06	2818558	2949876	3.25486e+06	2.95381e+06	3.06584e+06	50	51	50	51	50	51
O14777	NDC80	Kinetochore protein NDC80 homolog	838256	837478	978898	747380	792306	797806	26	27	26	27	25	25
O14786	NRP1	Neuropilin-1	239711	290149	203323	358639	215801	226564	12	12	11	12	12	12
O14787	TNPO2	Transportin-2	175820	140160	175389	138159	146423	144851	6	6	6	5	6	6
O14791	APOL1	Apolipoprotein L1	37747.2	32695.2	33338.5	38694.8	50283	38854.3	3	3	3	3	3	3
O14792	HS3ST1	Heparan sulfate glucosamine 3-O-sulfotransferase 1	42504.2	42755.5	35538.3	42559.4	21728.5	24119.6	2	2	2	2	2	2
O14802	POLR3A	DNA-directed RNA polymerase III subunit RPC1	306811	282453	281205	325423	290805	288887	27	27	27	26	27	26
O14818	PSMA7	Proteasome subunit alpha type-7	4.28348e+06	3.98215e+06	4.53837e+06	3.75692e+06	4.37255e+06	4.22469e+06	16	16	17	16	17	17
O14828	SCAMP3	Secretory carrier-associated membrane protein 3	541366	621253	571918	663882	469623	538244	13	12	12	12	13	13
O14830	PPEF2	Serine/threonine-protein phosphatase with EF-hands 2	606187	448084	497385	470625	580333	563953	1	1	1	1	1	1
O14832	PHYH	Phytanoyl-CoA dioxygenase, peroxisomal	49605.3	44354.4	37414.6	39542.2	41956.6	41983.5	4	4	4	4	4	3
O14841	OPLAH	5-oxoprolinase	32106.6	28700.3	36077	20979.9	28498.4	27008.9	4	3	4	4	4	4
O14862	AIM2	Interferon-inducible protein AIM2	91606.1	75418.2	79015.3	103285	71999.4	48297.2	1	1	1	1	1	1
O14867	BACH1	Transcription regulator protein BACH1	30633.2	24910.2	23574.5	27185.3	24737.2	24040.3	2	2	2	1	2	2
O14874	BCKDK	[3-methyl-2-oxobutanoate dehydrogenase [lipoamide]] kinase, mitochondrial	69834.6	93112	74010.7	110893	74792	84663.2	5	4	5	5	5	5
O14879	IFIT3	Interferon-induced protein with tetratricopeptide repeats 3	565640	519708	616358	514093	598645	546592	20	19	20	19	19	20
O14880	MGST3	Microsomal glutathione S-transferase 3	538222	645054	457090	989720	412084	564265	5	5	5	5	5	5
O14893	GEMIN2	Gem-associated protein 2	74149	65778	74944.3	69636.4	74105.4	77633.6	3	3	3	3	4	3
O14896	IRF6	Interferon regulatory factor 6	214402	249687	287498	160315	210304	197147	12	12	12	12	12	12
O14907	TAX1BP3	Tax1-binding protein 3	200389	206431	253820	150877	207211	186768	3	3	3	3	3	3
O14908	GIPC1	PDZ domain-containing protein GIPC1	1.49853e+06	1.63611e+06	1.75504e+06	1.43088e+06	1.37537e+06	1.40112e+06	17	17	17	17	17	16
O14925	TIMM23	Mitochondrial import inner membrane translocase subunit Tim23	211956	265733	158418	403102	178561	222861	5	5	5	5	5	5
O14929	HAT1	Histone acetyltransferase type B catalytic subunit	789241	728962	1.0111e+06	593926	667322	756593	14	14	14	13	14	14
O14933	UBE2L6	Ubiquitin/ISG15-conjugating enzyme E2 L6	171171	172419	237670	133106	170622	157871	4	4	4	4	4	4
O14936	CASK	Peripheral plasma membrane protein CASK	577831	698401	518539	834340	553269	574843	38	38	38	38	38	38
O14939	PLD2	Phospholipase D2	41394.4	49386.3	35963.6	59465.4	34452.3	43113.6	4	4	4	4	4	4
O14944	EREG	Proepiregulin	113545	119292	81149.6	135543	87439.4	102453	3	3	3	3	3	3
O14949	UQCRQ	Cytochrome b-c1 complex subunit 8	913675	1167671	766594	1.8836e+06	734691	912651	9	9	8	9	8	8
O14950;P19105	MYL12B;MYL12A	Myosin regulatory light chain 12B;Myosin regulatory light chain 12A	1.20566e+06	1.44045e+06	1.28029e+06	825555	895540	864817	3	3	3	3	3	3
O14964	HGS	Hepatocyte growth factor-regulated tyrosine kinase substrate	1441841	1332048	1.55286e+06	1.15527e+06	1.30276e+06	1.27583e+06	22	22	23	22	22	23
O14965	AURKA	Aurora kinase A	233849	240359	241199	266296	247730	248763	8	7	7	8	8	6
O14966	RAB29	Ras-related protein Rab-7L1	100128	126582	89393.5	160407	77432.2	94076.5	5	5	5	5	5	5
O14972	VPS26C	Vacuolar protein sorting-associated protein 26C	45612	42364.3	56455.5	33347.8	37369.9	29889.4	2	2	2	2	2	2
O14974	PPP1R12A	Protein phosphatase 1 regulatory subunit 12A	1.8313e+06	1.67686e+06	1.78386e+06	1.6735e+06	1.69886e+06	1.75473e+06	45	45	45	45	45	44
O14976	GAK	Cyclin-G-associated kinase	274885	242934	317775	154637	189549	203053	28	28	29	24	28	28
O14977	AZIN1	Antizyme inhibitor 1	19663.3	NaN	19279.2	16832.1	18505.9	28689.6	1	0	1	1	1	1
O14979	HNRNPDL	Heterogeneous nuclear ribonucleoprotein D-like	16245178	14882232	13369253	15112699	15398661	14091228	27	27	27	27	27	27
O14980	XPO1	Exportin-1	1.64718e+06	1.46426e+06	1.78763e+06	1431833	1.45656e+06	1.45749e+06	56	54	56	56	55	55
O14981	BTAF1	TATA-binding protein-associated factor 172	209055	186447	258126	210286	209066	226549	28	30	30	30	30	29
O15013	ARHGEF10	Rho guanine nucleotide exchange factor 10	98317.9	139054	150355	96368.9	90607.4	77832.7	4	4	4	4	4	4
O15014	ZNF609	Zinc finger protein 609	248232	238636	228823	284160	222638	224137	11	12	12	12	12	12
O15018	PDZD2	PDZ domain-containing protein 2	752793	1.00061e+06	747121	686262	655243	709442	2	2	2	2	2	2
O15020	SPTBN2	Spectrin beta chain, non-erythrocytic 2	801135	761106	693848	824670	782618	744615	71	70	70	69	70	67
O15027	SEC16A	Protein transport protein Sec16A	674587	694814	808472	605585	696360	761906	42	42	42	42	42	42
O15031	PLXNB2	Plexin-B2	1.7003e+06	2.03545e+06	1.49689e+06	2.27219e+06	1.63362e+06	1720750	69	68	69	69	69	67
O15033	AREL1	Apoptosis-resistant E3 ubiquitin protein ligase 1	28556.8	34968	26198.4	48783.4	19118.2	15122.2	3	3	3	3	3	3
O15037	KHNYN	Protein KHNYN	28603.4	31817.1	32169.5	23332	33261.7	28107.2	3	2	3	3	3	2
O15042	U2SURP	U2 snRNP-associated SURP motif-containing protein	2.59666e+06	2431222	2.2275e+06	2.43159e+06	2.32799e+06	2.17293e+06	44	45	43	46	47	45
O15047	SETD1A	Histone-lysine N-methyltransferase SETD1A	262043	249698	245250	261516	254883	235747	20	20	20	20	20	19
O15054	KDM6B	Lysine-specific demethylase 6B	913201	885752	810066	712434	751011	784947	2	2	2	2	2	2
O15055	PER2	Period circadian protein homolog 2	38518.5	33825.3	38210	42745.2	36276.2	38685.6	6	6	6	6	6	6
O15056	SYNJ2	Synaptojanin-2	71732.2	79576.6	65721	63092.6	80077.7	63689.1	1	1	1	1	1	1
O15061	SYNM	Synemin	1.67637e+06	1724511	1.52921e+06	1.64771e+06	1.47492e+06	1.37938e+06	1	1	1	1	1	1
O15066	KIF3B	Kinesin-like protein KIF3B	75808.6	79008.8	91131.5	72977.9	68438.9	73595.7	12	12	12	11	10	11
O15067	PFAS	Phosphoribosylformylglycinamidine synthase	509073	536361	680230	391983	530027	526207	41	41	41	41	42	42
O15078	CEP290	Centrosomal protein of 290 kDa	890243	807326	843253	880188	812874	750961	13	13	12	14	12	13
O15084	ANKRD28	Serine/threonine-protein phosphatase 6 regulatory ankyrin repeat subunit A	707516	617319	769585	641408	651290	604436	31	31	31	30	31	30
O15085	ARHGEF11	Rho guanine nucleotide exchange factor 11	136180	123235	134340	128366	121782	121628	13	13	13	13	13	13
O15091	PRORP	Mitochondrial ribonuclease P catalytic subunit	175492	239851	180499	321550	182621	199689	14	14	14	14	14	14
O15111	CHUK	Inhibitor of nuclear factor kappa-B kinase subunit alpha	148055	147097	181728	117877	151342	138349	7	7	7	6	7	7
O15116	LSM1	U6 snRNA-associated Sm-like protein LSm1	341606	422388	409836	325930	362066	363954	2	2	2	2	2	2
O15118	NPC1	NPC intracellular cholesterol transporter 1	522995	614572	471195	653539	344558	401491	20	21	21	21	20	21
O15120	AGPAT2	1-acyl-sn-glycerol-3-phosphate acyltransferase beta	254760	337351	244573	461907	174620	208298	2	2	2	2	2	2
O15121	DEGS1	Sphingolipid delta(4)-desaturase DES1	61872.9	79354.3	48206.5	92163.4	38909.8	50945.2	3	3	3	3	3	3
O15126	SCAMP1	Secretory carrier-associated membrane protein 1	318688	417536	355440	438869	289301	333972	7	7	7	7	7	7
O15127	SCAMP2	Secretory carrier-associated membrane protein 2	240751	321325	256399	361676	209192	235105	6	6	6	6	6	6
O15131	KPNA5	Importin subunit alpha-6	157934	168112	193882	148104	160770	170022	3	3	3	3	3	3
O15143	ARPC1B	Actin-related protein 2/3 complex subunit 1B	2.45303e+06	2.32687e+06	2.46049e+06	1.60177e+06	1.86117e+06	1715671	18	18	18	18	18	18
O15144	ARPC2	Actin-related protein 2/3 complex subunit 2	2.55751e+06	2.57109e+06	2.66501e+06	1.73449e+06	1.99052e+06	1.8773e+06	25	25	25	25	25	24
O15145	ARPC3	Actin-related protein 2/3 complex subunit 3	3.13205e+06	2.816e+06	3028428	1.98022e+06	2.32218e+06	2.15154e+06	12	12	12	12	12	12
O15155	BET1	BET1 homolog	36244.1	49829.2	37286.2	45782.7	22978.2	20695.1	1	1	1	1	1	1
O15156	ZBTB7B	Zinc finger and BTB domain-containing protein 7B	111310	115641	97980	120848	109449	95643.1	7	7	7	7	7	7
O15160	POLR1C	DNA-directed RNA polymerases I and III subunit RPAC1	3.99138e+06	3772756	3.86856e+06	3.45462e+06	3.85817e+06	3.25726e+06	11	11	11	11	11	11
O15162	PLSCR1	Phospholipid scramblase 1	271248	555163	499149	541637	298775	382407	5	5	5	5	5	5
O15164	TRIM24	Transcription intermediary factor 1-alpha	192441	185890	188796	191346	186837	187591	17	16	16	17	17	16
O15169	AXIN1	Axin-1	12179.1	14866.5	11367.4	12896.7	9166.9	9732.96	5	6	6	6	6	6
O15173	PGRMC2	Membrane-associated progesterone receptor component 2	882846	1.1875e+06	824775	1.61597e+06	608978	772129	9	9	9	9	9	9
O15178	TBXT	T-box transcription factor T	4.14083e+06	3.00888e+06	4229393	3.63066e+06	4.15102e+06	3.58521e+06	1	1	1	1	1	1
O15182	CETN3	Centrin-3	15094.5	34278.5	14020.8	23448.4	16886.6	11554.1	3	3	3	3	3	3
O15212	PFDN6	Prefoldin subunit 6	1121226	1.04866e+06	1.37164e+06	861268	1.14352e+06	1.0885e+06	12	12	12	12	12	12
O15213	WDR46	WD repeat-containing protein 46	588771	628588	610149	693177	686902	672668	21	21	21	20	21	21
O15226	NKRF	NF-kappa-B-repressing factor	813815	761129	719766	796838	778238	709944	39	41	40	40	39	41
O15228	GNPAT	Dihydroxyacetone phosphate acyltransferase	159169	177814	163162	185749	126004	124509	13	15	14	15	14	13
O15230	LAMA5	Laminin subunit alpha-5	141648	154469	127676	168875	116002	117158	30	30	29	29	29	30
O15231	ZNF185	Zinc finger protein 185	1.33126e+06	1.15963e+06	1.36443e+06	1.32282e+06	1.27493e+06	1.35891e+06	31	32	32	31	32	32
O15234	CASC3	Protein CASC3	181901	168897	192360	177211	176489	190942	8	8	8	8	8	8
O15235	MRPS12	28S ribosomal protein S12, mitochondrial	610452	797110	680187	1.16353e+06	723455	866551	4	4	4	4	4	4
O15254	ACOX3	Peroxisomal acyl-coenzyme A oxidase 3	56019.8	63544.6	60471.9	66145.5	30496.1	40642.3	6	6	6	5	6	4
O15258	RER1	Protein RER1	680322	724350	665840	900378	483689	591480	3	3	3	3	3	3
O15260	SURF4	Surfeit locus protein 4	274205	365333	282807	442107	195114	219858	6	6	6	6	6	6
O15264	MAPK13	Mitogen-activated protein kinase 13	431307	431180	541824	353607	411192	435218	7	7	7	7	7	7
O15269	SPTLC1	Serine palmitoyltransferase 1	1.08122e+06	1.31585e+06	1.04934e+06	1.53179e+06	985538	1.03948e+06	21	21	21	21	21	20
O15270	SPTLC2	Serine palmitoyltransferase 2	851521	955697	766094	1.1015e+06	774110	745928	24	24	24	24	24	23
O15287	FANCG	Fanconi anemia group G protein	56502	57788.5	61084.1	53364.5	60741.9	55953.3	1	1	1	1	1	1
O15294	OGT	UDP-N-acetylglucosamine--peptide N-acetylglucosaminyltransferase 110 kDa subunit	1.38482e+06	1.25075e+06	1.36645e+06	1.23953e+06	1.38275e+06	1.31626e+06	50	50	50	50	50	49
O15304	SIVA1	Apoptosis regulatory protein Siva	55487.2	40435.6	56078.2	20695.2	33506.4	44942.1	1	1	1	1	1	1
O15305	PMM2	Phosphomannomutase 2	531389	573757	727964	344797	483800	521641	7	7	7	6	6	6
O15318	POLR3G	DNA-directed RNA polymerase III subunit RPC7	26598.5	22137.2	23191.3	23842	21708.3	20199.8	2	2	2	2	2	2
O15321	TM9SF1	Transmembrane 9 superfamily member 1	161074	196435	153487	351623	192377	226651	4	4	4	4	4	4
O15327	INPP4B	Inositol polyphosphate 4-phosphatase type II	47818.6	50529.5	57400.8	36329.2	36228.3	39326.9	4	4	4	4	4	4
O15344	MID1	E3 ubiquitin-protein ligase Midline-1	56808.6	53080	68697.5	50093.8	51700.2	54228.9	10	10	10	9	10	10
O15347	HMGB3	High mobility group protein B3	347185	381872	519508	347054	340587	412050	10	10	10	10	10	10
O15350	TP73	Tumor protein p73	629540	516074	485088	552218	607383	482380	1	1	1	1	1	1
O15355	PPM1G	Protein phosphatase 1G	2334370	2.26113e+06	3.22653e+06	1.83465e+06	2.1777e+06	2.46652e+06	20	20	20	20	20	20
O15360	FANCA	Fanconi anemia group A protein	88092.9	80631.6	87621.6	73548.2	92083.5	92233.9	5	6	6	5	6	6
O15371	EIF3D	Eukaryotic translation initiation factor 3 subunit D	2960602	2.50803e+06	2804879	2696998	2.65263e+06	2.41801e+06	36	36	36	36	35	36
O15372	EIF3H	Eukaryotic translation initiation factor 3 subunit H	2005808	1.7126e+06	1.9652e+06	1.69643e+06	2.02261e+06	1726305	24	25	25	25	25	24
O15375	SLC16A5	Monocarboxylate transporter 6	56096.7	79625	49165.5	62970.6	29732.6	34764.5	2	2	2	2	2	2
O15379	HDAC3	Histone deacetylase 3	684927	661835	649022	688555	704198	707321	11	11	11	11	11	11
O15381	NVL	Nuclear valosin-containing protein-like	497284	451107	421537	466709	490342	477058	28	29	29	29	29	29
O15382	BCAT2	Branched-chain-amino-acid aminotransferase, mitochondrial	777629	981175	812669	1.09337e+06	905027	942925	16	15	16	16	15	16
O15392	BIRC5	Baculoviral IAP repeat-containing protein 5	142033	117394	118479	137030	153306	132391	3	3	3	3	3	3
O15397	IPO8	Importin-8	179195	174083	215141	154028	183344	189583	13	13	12	12	12	12
O15400	STX7	Syntaxin-7	191206	228681	175523	239930	162782	167346	7	7	7	7	7	7
O15417	TNRC18	Trinucleotide repeat-containing gene 18 protein	653756	622678	637983	769104	617289	626009	10	10	9	10	10	9
O15427	SLC16A3	Monocarboxylate transporter 4	133800	205483	134174	231207	133293	168317	7	7	7	7	7	7
O15438	ABCC3	ATP-binding cassette sub-family C member 3	16529.2	21503	8789.96	15548.1	13604.6	17670.4	1	1	1	1	1	1
O15439	ABCC4	ATP-binding cassette sub-family C member 4	514869	749857	486072	973197	448116	519384	18	18	18	18	17	18
O15440	ABCC5	ATP-binding cassette sub-family C member 5	60215.4	88914.5	57846.1	112012	50154	65860.4	9	9	8	9	9	8
O15446	POLR1G	DNA-directed RNA polymerase I subunit RPA34	1367420	1.35534e+06	1.35334e+06	1.38679e+06	1.57783e+06	1508500	10	10	10	10	10	10
O15455	TLR3	Toll-like receptor 3	3125.6	5002.94	2395.72	3796.31	NaN	NaN	1	1	1	1	0	0
O15460	P4HA2	Prolyl 4-hydroxylase subunit alpha-2	1.3791e+06	1.28934e+06	1227402	1263925	1.37782e+06	1.23407e+06	16	15	16	16	16	16
O15484	CAPN5	Calpain-5	42637.4	56179.2	39480.6	68094.8	48524.3	59306.7	1	1	1	1	1	1
O15488	GYG2	Glycogenin-2	1.43478e+06	1.27577e+06	1.23883e+06	1.28705e+06	1.44425e+06	1.38101e+06	1	1	1	1	1	1
O15498	YKT6	Synaptobrevin homolog YKT6	274874	372875	373264	318783	255405	267710	7	7	7	7	7	7
O15504	NUP42	Nucleoporin NUP42	363866	338970	350472	332639	365789	350546	10	10	10	10	10	10
O15511	ARPC5	Actin-related protein 2/3 complex subunit 5	941652	923902	1.02604e+06	593550	656519	658862	5	5	5	5	5	5
O15514	POLR2D	DNA-directed RNA polymerase II subunit RPB4	139739	145411	130341	128551	160677	125815	12	12	12	12	12	12
O15516	CLOCK	Circadian locomoter output cycles protein kaput	58303.3	54770.9	49958.4	50692.6	57892.7	49617.4	4	4	4	4	4	4
O15525	MAFG	Transcription factor MafG	147497	134686	121449	140486	125009	92522.8	2	2	2	2	2	2
O15530	PDPK1	3-phosphoinositide-dependent protein kinase 1	95579	75616.2	87293.4	84575	93037.8	83574.3	11	11	11	11	11	11
O15533	TAPBP	Tapasin	1.07779e+06	1.14915e+06	896618	1.2954e+06	817896	896498	10	10	10	10	10	10
O15534	PER1	Period circadian protein homolog 1	6725.25	6821.81	6078.27	6111.56	6102.81	6137.91	3	3	3	3	3	3
O15541	RNF113A	E3 ubiquitin-protein ligase RNF113A	161805	171430	187542	151204	179567	178274	7	7	7	7	7	7
O15547	P2RX6	P2X purinoceptor 6	369647	451842	373400	603682	451262	625895	1	1	1	1	1	1
O15550	KDM6A	Lysine-specific demethylase 6A	59656.9	53068.3	49074	56914.7	57396.2	55721.3	7	7	7	7	7	7
O15554	KCNN4	Intermediate conductance calcium-activated potassium channel protein 4	194343	281557	181553	325928	181049	213774	8	7	7	7	8	7
O43143	DHX15	Pre-mRNA-splicing factor ATP-dependent RNA helicase DHX15	6.09581e+06	5763978	5638276	5.94996e+06	5.92179e+06	5.66719e+06	61	61	60	61	61	60
O43147	SGSM2	Small G protein signaling modulator 2	560976	548231	154127	545278	554793	295806	1	1	1	1	1	1
O43148	RNMT	mRNA cap guanine-N7 methyltransferase	1.76512e+06	1.71585e+06	1.57053e+06	1.62831e+06	1.66105e+06	1555212	19	19	19	18	19	19
O43149	ZZEF1	Zinc finger ZZ-type and EF-hand domain-containing protein 1	136756	132399	170166	117846	134235	143405	13	12	13	12	13	12
O43150	ASAP2	Arf-GAP with SH3 domain, ANK repeat and PH domain-containing protein 2	54586.4	54510.4	60361.7	50127.5	51631.1	51776.4	7	7	7	8	8	7
O43151	TET3	Methylcytosine dioxygenase TET3	42775.7	NaN	25597.6	NaN	20976.5	NaN	1	0	1	0	1	0
O43155	FLRT2	Leucine-rich repeat transmembrane protein FLRT2	325796	297184	275848	318688	321390	317635	1	1	1	1	1	1
O43156	TTI1	TELO2-interacting protein 1 homolog	204210	197892	233817	190524	199722	195820	10	10	10	10	10	10
O43157	PLXNB1	Plexin-B1	45699.7	48230.2	35543.2	41989.8	50185.7	48393.1	5	5	5	5	5	5
O43159	RRP8	Ribosomal RNA-processing protein 8	439511	445027	431796	431837	446852	423115	13	14	14	14	14	14
O43164	PJA2	E3 ubiquitin-protein ligase Praja-2	25564.2	27990.5	33826.8	22538	25930.9	27574.7	5	5	5	5	5	5
O43166	SIPA1L1	Signal-induced proliferation-associated 1-like protein 1	351656	333588	299976	339174	363455	319487	52	52	52	49	51	52
O43169	CYB5B	Cytochrome b5 type B	961395	1.27218e+06	759601	1.45029e+06	620928	821899	4	4	4	4	4	4
O43172	PRPF4	U4/U6 small nuclear ribonucleoprotein Prp4	1.99716e+06	1.91446e+06	1.89706e+06	1.81501e+06	2.0504e+06	1.82838e+06	33	34	34	33	33	34
O43175	PHGDH	D-3-phosphoglycerate dehydrogenase	7819427	8.07952e+06	9965144	6112020	7997240	7416125	30	30	30	30	30	30
O43181	NDUFS4	NADH dehydrogenase [ubiquinone] iron-sulfur protein 4, mitochondrial	349439	521099	339823	594417	332975	411622	2	2	2	2	2	2
O43189	PHF1	PHD finger protein 1	52380.8	44945.5	44172.1	40970.8	39950.8	44399.6	4	4	4	4	4	4
O43194	GPR39	G-protein coupled receptor 39	167863	185851	139623	263033	142368	176411	3	3	3	3	3	3
O43237	DYNC1LI2	Cytoplasmic dynein 1 light intermediate chain 2	157259	168860	208071	130358	163576	162785	13	13	12	11	13	13
O43242	PSMD3	26S proteasome non-ATPase regulatory subunit 3	1.6628e+06	1.61163e+06	1.69976e+06	1643228	1557863	1598844	37	36	37	35	34	32
O43251	RBFOX2	RNA binding protein fox-1 homolog 2	823880	724531	734935	733068	785221	796327	10	10	11	11	10	11
O43252	PAPSS1	Bifunctional 3'-phosphoadenosine 5'-phosphosulfate synthase 1	238189	236464	322209	188350	221700	237924	15	15	15	14	15	12
O43255	SIAH2	E3 ubiquitin-protein ligase SIAH2	100474	103254	125411	85803.5	88964.6	97054.7	2	2	2	2	2	2
O43257	ZNHIT1	Zinc finger HIT domain-containing protein 1	19210.9	27708.4	21819	22462.7	20172.7	21523.7	2	2	2	2	2	2
O43264	ZW10	Centromere/kinetochore protein zw10 homolog	344165	325994	336817	295118	335301	298154	26	26	26	26	25	25
O43278	SPINT1	Kunitz-type protease inhibitor 1	702029	930242	659199	1.06733e+06	655270	734959	19	19	19	19	19	19
O43286	B4GALT5	Beta-1,4-galactosyltransferase 5	31983.3	45174	29262.2	71525.8	59341	65238.6	1	1	1	1	1	1
O43290	SART1	U4/U6.U5 tri-snRNP-associated protein 1	1.03766e+06	1.03421e+06	976413	1.03272e+06	1.02979e+06	992962	49	48	49	49	48	47
O43291	SPINT2	Kunitz-type protease inhibitor 2	918758	1.29824e+06	926239	1.26593e+06	646371	784328	7	8	8	8	7	7
O43292	GPAA1	Glycosylphosphatidylinositol anchor attachment 1 protein	208719	244333	185253	361713	150265	172935	7	7	6	7	6	7
O43293	DAPK3	Death-associated protein kinase 3	140013	127739	133481	157780	138521	154102	7	6	7	7	7	7
O43294	TGFB1I1	Transforming growth factor beta-1-induced transcript 1 protein	5627.26	4663.77	7226.21	4655.04	5536.58	7548.21	1	1	1	1	1	1
O43299	AP5Z1	AP-5 complex subunit zeta-1	87515.3	84578	101440	70661.2	84579.8	82602.7	10	10	10	10	10	10
O43303	CCP110	Centriolar coiled-coil protein of 110 kDa	16325.3	19107.5	16420.6	20086.6	16015	17121.2	3	3	3	4	4	4
O43306	ADCY6	Adenylate cyclase type 6	7335.64	13265.9	5050.31	17488.9	5086.57	6662.72	3	3	2	3	2	2
O43312	MTSS1	Protein MTSS 1	113426	132522	113934	215609	101953	110579	1	1	1	1	1	1
O43314;Q6PFW1	PPIP5K2;PPIP5K1	Inositol hexakisphosphate and diphosphoinositol-pentakisphosphate kinase 2;Inositol hexakisphosphate and diphosphoinositol-pentakisphosphate kinase 1	23668	30539.3	43704.7	24097.5	32098.9	26590	1	1	1	1	1	1
O43318	MAP3K7	Mitogen-activated protein kinase kinase kinase 7	190954	206436	246983	155276	182714	181798	9	9	9	9	9	9
O43324	EEF1E1	Eukaryotic translation elongation factor 1 epsilon-1	687139	754485	1.00649e+06	625900	845788	869711	10	11	11	11	11	11
O43325	LYRM1	LYR motif-containing protein 1	NaN	70011.6	51033.2	80289.1	62560.5	58880.4	0	1	1	1	1	1
O43353	RIPK2	Receptor-interacting serine/threonine-protein kinase 2	43061.4	44489.7	60407.9	33576.9	45164.8	41790	7	7	7	7	7	7
O43379	WDR62	WD repeat-containing protein 62	17540.9	14219	20314.3	14549.9	18625.2	17060.6	1	1	1	1	1	1
O43390	HNRNPR	Heterogeneous nuclear ribonucleoprotein R	5.53518e+06	5740501	5171427	6268972	4.68864e+06	4971473	30	29	30	30	30	30
O43395	PRPF3	U4/U6 small nuclear ribonucleoprotein Prp3	633547	756589	637342	820669	632958	640349	28	29	29	28	28	28
O43396	TXNL1	Thioredoxin-like protein 1	1.71835e+06	1.82446e+06	2.01751e+06	1581007	1.84423e+06	1889915	18	18	18	18	17	17
O43399	TPD52L2	Tumor protein D54	1.36807e+06	1.43746e+06	1632831	1.12912e+06	1465550	1.34794e+06	15	17	15	17	17	17
O43402	EMC8	ER membrane protein complex subunit 8	1.02011e+06	1.04368e+06	949807	947492	1.06508e+06	957844	11	11	11	11	11	11
O43414	ERI3	ERI1 exoribonuclease 3	86206.3	96851.1	110117	89836.2	77502.6	78171.8	5	5	5	5	5	5
O43422	THAP12	52 kDa repressor of the inhibitor of the protein kinase	261420	254980	261791	257288	276843	257752	12	12	12	12	12	12
O43426	SYNJ1	Synaptojanin-1	14096.4	8482.13	10537.4	14341	9504.09	12126.4	1	1	1	1	1	1
O43427	FIBP	Acidic fibroblast growth factor intracellular-binding protein	202610	177342	203722	206079	231141	210759	5	5	5	5	5	5
O43432	EIF4G3	Eukaryotic translation initiation factor 4 gamma 3	758022	664586	730475	744218	678397	693575	13	12	14	13	13	13
O43439	CBFA2T2	Protein CBFA2T2	25427.7	21377.2	28145.7	32990.9	28679	33206.5	3	3	4	4	4	4
O43447	PPIH	Peptidyl-prolyl cis-trans isomerase H	2010640	1.88041e+06	2.04528e+06	1.73143e+06	2.05302e+06	1.869e+06	16	16	16	16	16	16
O43462	MBTPS2	Membrane-bound transcription factor site-2 protease	46179.1	52318.2	46921	62651.5	36244.9	38757.4	2	2	2	2	2	2
O43463	SUV39H1	Histone-lysine N-methyltransferase SUV39H1	168192	212638	164131	198144	175179	116700	6	6	6	6	6	6
O43464	HTRA2	Serine protease HTRA2, mitochondrial	408104	446956	372605	393630	416668	294515	8	8	8	8	8	7
O43474	KLF4	Krueppel-like factor 4	16946.7	23138.4	17437.5	20492.7	17187.6	17104.4	3	3	3	3	3	3
O43482	OIP5	Protein Mis18-beta	93075.9	86865.5	88215.2	86228	96365.4	93445.8	3	3	3	3	3	3
O43488	AKR7A2	Aflatoxin B1 aldehyde reductase member 2	336612	413760	473788	313616	389889	397010	9	9	9	9	9	9
O43493	TGOLN2	Trans-Golgi network integral membrane protein 2	30849.9	37796.6	31161.6	55666.5	38079.8	42825.4	5	5	5	5	5	5
O43502	RAD51C	DNA repair protein RAD51 homolog 3	112858	112311	166265	90520.6	115551	104442	6	6	6	6	6	6
O43504	LAMTOR5	Ragulator complex protein LAMTOR5	95488	129664	119284	105420	86666	58124.7	3	2	3	3	3	2
O43505	B4GAT1	Beta-1,4-glucuronyltransferase 1	54558.3	61398	44756.8	71911.4	38150.3	35592.6	2	3	2	3	2	2
O43513	MED7	Mediator of RNA polymerase II transcription subunit 7	34439.6	45661.7	32664.5	30117	32950.7	32210.6	4	4	4	4	4	4
O43520	ATP8B1	Phospholipid-transporting ATPase IC	49654.8	72055.8	49172.9	82368.1	50058.3	57386.5	9	9	9	8	9	9
O43521	BCL2L11	Bcl-2-like protein 11	35937.2	27969.2	27846.8	24610.3	27605.7	32043.4	3	3	3	3	3	3
O43524	FOXO3	Forkhead box protein O3	23916.7	14335.9	22553.6	10357.4	10194.6	7587.81	2	2	2	2	2	2
O43542	XRCC3	DNA repair protein XRCC3	22216.9	19870.4	30540.2	14469.3	20966.3	23792.4	2	2	2	2	2	2
O43566	RGS14	Regulator of G-protein signaling 14	9560.66	19243.3	5918	18923.4	23986.7	18152.4	1	1	1	1	1	1
O43567	RNF13	E3 ubiquitin-protein ligase RNF13	45599.9	49026.9	40628.7	44601.1	34675.8	36121	1	2	2	2	2	2
O43572	AKAP10	A-kinase anchor protein 10, mitochondrial	60443.2	62434	74938.1	51510.1	62537.6	63453.8	5	5	5	5	5	5
O43583	DENR	Density-regulated protein	856649	981492	999756	956361	761233	831429	7	6	7	7	7	7
O43592	XPOT	Exportin-T	505838	462075	653647	363891	466521	492242	30	27	29	27	29	28
O43598	DNPH1	2'-deoxynucleoside 5'-phosphate N-hydrolase 1	735120	804046	919880	595589	772014	752496	4	5	5	4	5	5
O43615	TIMM44	Mitochondrial import inner membrane translocase subunit TIM44	1.83424e+06	2.35949e+06	1.88758e+06	3.11224e+06	2.04654e+06	2117477	29	30	29	30	30	30
O43617	TRAPPC3	Trafficking protein particle complex subunit 3	880337	894459	1.12553e+06	806025	809051	830403	5	5	5	5	5	5
O43633	CHMP2A	Charged multivesicular body protein 2a	241630	262447	286815	240822	210565	248495	7	7	7	7	7	7
O43639	NCK2	Cytoplasmic protein NCK2	38084.8	30362.3	34491.9	30969.1	32140.1	28848.5	2	2	2	2	2	2
O43657	TSPAN6	Tetraspanin-6	133111	164592	117645	154456	113690	129121	4	4	4	4	3	3
O43660	PLRG1	Pleiotropic regulator 1	2.07128e+06	1.95365e+06	1.80442e+06	2063136	2.00253e+06	1.85136e+06	34	34	34	33	34	34
O43663	PRC1	Protein regulator of cytokinesis 1	633712	624369	603103	721366	607611	640065	17	17	17	17	17	17
O43665	RGS10	Regulator of G-protein signaling 10	146587	180984	197428	147094	157860	158851	6	6	6	6	6	6
O43670	ZNF207	BUB3-interacting and GLEBS motif-containing protein ZNF207	1994052	1.93239e+06	2.10259e+06	1.9602e+06	2.03055e+06	2.08139e+06	13	13	13	13	12	12
O43674	NDUFB5	NADH dehydrogenase [ubiquinone] 1 beta subcomplex subunit 5, mitochondrial	410774	472185	376367	808557	346979	455546	6	6	6	6	5	6
O43676	NDUFB3	NADH dehydrogenase [ubiquinone] 1 beta subcomplex subunit 3	221202	299176	190073	400529	183599	238836	4	4	4	4	4	4
O43677	NDUFC1	NADH dehydrogenase [ubiquinone] 1 subunit C1, mitochondrial	9742.86	12393.6	9659.57	24771.3	10040.1	15116.4	1	1	1	1	1	1
O43678	NDUFA2	NADH dehydrogenase [ubiquinone] 1 alpha subcomplex subunit 2	885063	1.12348e+06	1.03615e+06	1.50037e+06	1.04107e+06	1.02319e+06	5	5	5	5	4	5
O43681	GET3	ATPase GET3	2.38156e+06	2.42956e+06	2756575	2.23189e+06	2565719	2.5485e+06	12	12	12	12	12	12
O43683	BUB1	Mitotic checkpoint serine/threonine-protein kinase BUB1	40400.5	41065.3	51139.5	40160.3	41922.6	44070.5	6	6	5	5	6	6
O43684	BUB3	Mitotic checkpoint protein BUB3	6109039	5365855	6070709	5355336	6.1438e+06	5.91045e+06	19	18	19	19	19	19
O43688	PLPP2	Phospholipid phosphatase 2	194093	291095	187279	319868	178536	225129	5	5	5	5	4	4
O43707	ACTN4	Alpha-actinin-4	9857342	8394519	9319836	9769258	9544119	9543820	76	76	75	77	75	74
O43708	GSTZ1	Maleylacetoacetate isomerase	560242	621373	646068	702203	656188	611562	8	8	8	8	8	8
O43709	BUD23	Probable 18S rRNA (guanine-N(7))-methyltransferase	716613	802142	809243	760689	624751	798908	4	4	4	4	4	4
O43715	TRIAP1	TP53-regulated inhibitor of apoptosis 1	530972	610096	487638	513353	524179	480462	5	5	5	5	5	5
O43716	GATC	Glutamyl-tRNA(Gln) amidotransferase subunit C, mitochondrial	169805	239977	179323	275200	174632	203967	4	4	4	4	4	4
O43719	HTATSF1	HIV Tat-specific factor 1	1.23316e+06	1.21512e+06	1.20175e+06	1.07866e+06	1.22755e+06	1.16847e+06	45	45	45	44	45	44
O43731	KDELR3	ER lumen protein-retaining receptor 3	42476.5	36771.3	52673.8	56223	42328.5	36597.3	1	1	1	1	1	1
O43734	TRAF3IP2	E3 ubiquitin ligase TRAF3IP2	35191.1	35917.5	45053.1	27967.2	33732.1	36642.6	3	3	3	3	3	3
O43739	CYTH3	Cytohesin-3	119809	135614	143957	122683	136138	138454	5	6	6	6	5	5
O43741	PRKAB2	5'-AMP-activated protein kinase subunit beta-2	25694	28137.8	34554.6	32514.3	28656	32467.3	1	1	1	1	1	1
O43747	AP1G1	AP-1 complex subunit gamma-1	1.61585e+06	1.46792e+06	1.67192e+06	1.48117e+06	1.57545e+06	1.48004e+06	29	29	29	29	30	28
O43752	STX6	Syntaxin-6	132479	211714	129194	164262	108220	101833	7	7	6	7	7	6
O43760	SYNGR2	Synaptogyrin-2	439921	527589	501548	419660	320223	343762	5	4	3	5	5	5
O43765	SGTA	Small glutamine-rich tetratricopeptide repeat-containing protein alpha	2.36443e+06	2213145	2.99259e+06	1.91295e+06	2.40589e+06	2.40718e+06	13	13	13	13	13	13
O43766	LIAS	Lipoyl synthase, mitochondrial	44139.2	57948.3	42164.4	74934	45229	55912.6	4	4	4	4	4	4
O43768	ENSA	Alpha-endosulfine	230843	231330	285192	178562	223161	221498	8	8	8	8	8	8
O43772	SLC25A20	Mitochondrial carnitine/acylcarnitine carrier protein	64040.1	89855.7	65607.5	128096	58957.7	74720.1	5	6	6	6	5	6
O43776	NARS1	Asparagine--tRNA ligase, cytoplasmic	1.90861e+06	1.79836e+06	2.34342e+06	1.50237e+06	1.80077e+06	1.76078e+06	25	27	28	26	26	28
O43791	SPOP	Speckle-type POZ protein	58309.9	42459.9	53294.7	39281.6	52206.9	51413.2	5	5	5	5	5	5
O43795	MYO1B	Unconventional myosin-Ib	5.45073e+06	5.1991e+06	5.15534e+06	5979201	6358483	6.00411e+06	65	67	67	67	65	65
O43805	SSNA1	Sjoegren syndrome nuclear autoantigen 1	369574	362025	398551	282387	328216	331140	4	4	4	4	4	4
O43808	SLC25A17	Peroxisomal membrane protein PMP34	113776	149596	117432	199987	89481.2	111391	7	7	7	7	7	7
O43809	NUDT21	Cleavage and polyadenylation specificity factor subunit 5	5.08074e+06	4703420	4806264	5048075	5262594	4502996	20	20	20	20	20	20
O43813	LANCL1	Glutathione S-transferase LANCL1	478026	505791	559380	433674	461012	444159	11	11	11	11	11	11
O43815	STRN	Striatin	651735	626374	682974	572683	624173	629781	18	19	19	18	19	19
O43818	RRP9	U3 small nucleolar RNA-interacting protein 2	2328233	2475981	2.18538e+06	2.7352e+06	2.31007e+06	2.30934e+06	19	19	19	19	19	19
O43819	SCO2	Protein SCO2 homolog, mitochondrial	210933	278945	180956	367305	178998	207273	5	5	5	5	5	5
O43823	AKAP8	A-kinase anchor protein 8	1.64236e+06	1.62393e+06	1.40521e+06	1560513	1.62945e+06	1.55436e+06	24	24	24	23	24	25
O43824	GTPBP6	Putative GTP-binding protein 6	245560	316573	248498	413817	258170	294118	11	10	11	11	11	11
O43829	ZBTB14	Zinc finger and BTB domain-containing protein 14	27978.4	39634.8	28342.4	44854.2	25569	29021.8	3	3	3	3	3	3
O43837	IDH3B	Isocitrate dehydrogenase [NAD] subunit beta, mitochondrial	1843194	2.41192e+06	1.96057e+06	3.3156e+06	2.03674e+06	2178106	22	23	24	23	24	24
O43847	NRDC	Nardilysin	469080	495018	619048	374126	476862	494049	24	24	24	24	24	24
O43852	CALU	Calumenin	3.474e+06	4.2591e+06	3.33847e+06	3286925	3.79727e+06	3.37804e+06	19	19	18	18	18	17
O43861	ATP9B	Probable phospholipid-transporting ATPase IIB	41581.2	55059.9	49651.4	66247.1	32972.2	36755	1	2	1	2	2	2
O43865	AHCYL1	S-adenosylhomocysteine hydrolase-like protein 1	1.37077e+06	1.32242e+06	1.57879e+06	1.01643e+06	1.26947e+06	1.15876e+06	30	30	30	29	30	29
O43896	KIF1C	Kinesin-like protein KIF1C	105555	100009	113036	103247	95390	101650	3	3	3	3	3	3
O43897	TLL1	Tolloid-like protein 1	2813219	2688362	2.5931e+06	3.26606e+06	2.3015e+06	2.50657e+06	2	2	2	2	2	2
O43900	PRICKLE3	Prickle planar cell polarity protein 3	103542	100494	105675	104627	107802	96727.5	5	5	5	5	5	5
O43909	EXTL3	Exostosin-like 3	35248.2	47087.8	36631.6	63243.6	31639.1	36383.9	6	6	6	6	5	6
O43913	ORC5	Origin recognition complex subunit 5	325195	299927	302850	326311	280868	266883	16	17	17	17	16	17
O43920	NDUFS5	NADH dehydrogenase [ubiquinone] iron-sulfur protein 5	147837	211946	134560	217652	136227	149642	5	5	5	5	5	5
O43929	ORC4	Origin recognition complex subunit 4	445849	412937	448655	444392	434833	434038	14	14	14	14	14	14
O43933	PEX1	Peroxisome biogenesis factor 1	463623	433332	414399	411761	452065	393657	26	26	25	26	26	25
O60216	RAD21	Double-strand-break repair protein rad21 homolog	1.57777e+06	1.42378e+06	1.42992e+06	1.501e+06	1.54141e+06	1.41455e+06	25	25	25	24	24	23
O60220	TIMM8A	Mitochondrial import inner membrane translocase subunit Tim8 A	991373	866003	818246	828779	928029	833033	5	5	5	5	5	5
O60229	KALRN	Kalirin	467784	391436	523379	287466	329670	236955	2	2	2	2	2	2
O60231	DHX16	Pre-mRNA-splicing factor ATP-dependent RNA helicase DHX16	962931	908288	983312	1.01133e+06	929250	961402	36	38	39	38	37	39
O60232	ZNRD2	Protein ZNRD2	464486	459487	597542	327388	455644	513762	4	4	4	4	4	4
O60237	PPP1R12B	Protein phosphatase 1 regulatory subunit 12B	6718.51	6355.28	5727.59	6515.44	5975.61	5587.94	1	1	1	1	1	1
O60239	SH3BP5	SH3 domain-binding protein 5	186304	204444	229988	125170	156031	162692	10	10	10	9	9	8
O60244	MED14	Mediator of RNA polymerase II transcription subunit 14	440650	394237	360661	427790	394467	372545	30	29	31	30	29	29
O60245	PCDH7	Protocadherin-7	86058.9	99475.8	74758.4	130720	91424.1	109181	8	8	8	8	8	7
O60248	SOX15	Protein SOX-15	102548	93228.8	116046	101367	105464	116289	6	6	6	6	6	6
O60256	PRPSAP2	Phosphoribosyl pyrophosphate synthase-associated protein 2	475245	483436	596866	425186	477111	462652	13	13	13	13	13	12
O60259	KLK8	Kallikrein-8	37064.9	40126.3	38091.5	34411.8	39749.8	33330.1	1	1	1	1	1	1
O60264	SMARCA5	SWI/SNF-related matrix-associated actin-dependent regulator of chromatin subfamily A member 5	1.91799e+06	2.14496e+06	1.71118e+06	2524713	1807005	1825078	58	59	59	59	59	59
O60266	ADCY3	Adenylate cyclase type 3	152756	193029	130182	255143	131303	166785	7	8	8	8	8	8
O60271	SPAG9	C-Jun-amino-terminal kinase-interacting protein 4	517793	527153	617600	398227	471657	461730	28	29	29	28	28	28
O60281	ZNF292	Zinc finger protein 292	47440.1	69282.1	46460.4	78188.2	37001.4	46304.6	8	8	7	9	8	7
O60282	KIF5C	Kinesin heavy chain isoform 5C	127173	185008	128388	265530	110490	132661	1	1	1	1	1	1
O60287	URB1	Nucleolar pre-ribosomal-associated protein 1	660535	727249	571786	841578	589262	575004	46	45	46	45	43	43
O60291	MGRN1	E3 ubiquitin-protein ligase MGRN1	113067	130008	99755.7	140708	104201	101117	8	9	8	8	7	7
O60292	SIPA1L3	Signal-induced proliferation-associated 1-like protein 3	86511.2	85886.1	74981.6	97548.4	83573.5	76478.1	18	18	19	18	18	19
O60293	ZFC3H1	Zinc finger C3H1 domain-containing protein	84125.5	94074.4	76458.9	114818	71922.7	74261.5	10	9	9	10	10	10
O60294	LCMT2	tRNA wybutosine-synthesizing protein 4	43281.7	36327.3	64510.7	43561.6	45612.3	50038.1	1	1	1	1	1	1
O60303	KATNIP	Katanin-interacting protein	12555.7	11779.1	9405.12	12047	13600.5	7825.14	1	1	1	1	1	1
O60306	AQR	RNA helicase aquarius	2.69004e+06	2.4743e+06	2.35551e+06	2.59446e+06	2.6086e+06	2.40069e+06	66	66	66	68	68	66
O60313	OPA1	Dynamin-like 120 kDa protein, mitochondrial	1.85317e+06	1.87863e+06	1.63202e+06	2126071	1.84823e+06	1.73485e+06	70	70	69	70	69	71
O60318	MCM3AP	Germinal-center associated nuclear protein	230742	217164	191025	239602	202867	199093	16	17	16	16	17	16
O60331	PIP5K1C	Phosphatidylinositol 4-phosphate 5-kinase type-1 gamma	22458.2	23890.9	20708.4	20543.8	19592.9	21736	4	4	3	4	3	2
O60333	KIF1B	Kinesin-like protein KIF1B	174405	182078	206092	157983	174600	169418	13	13	12	13	13	13
O60337	MARCHF6	E3 ubiquitin-protein ligase MARCHF6	32201.6	35996.9	25703.4	55959.6	26291.8	31906.7	3	3	3	3	3	3
O60341	KDM1A	Lysine-specific histone demethylase 1A	1.02281e+06	877284	924599	859634	978873	934352	36	36	36	36	36	36
O60343	TBC1D4	TBC1 domain family member 4	104809	109260	140428	81925.5	100828	94701.3	13	13	13	12	13	13
O60346	PHLPP1	PH domain leucine-rich repeat-containing protein phosphatase 1	70316.9	67815.1	68858.3	70393.9	69866.4	74688.6	11	12	12	10	12	11
O60347	TBC1D12	TBC1 domain family member 12	115514	104698	105601	133164	104114	111083	1	1	1	1	1	1
O60353	FZD6	Frizzled-6	351273	447664	310339	567492	286536	329536	10	10	10	10	10	10
O60427	FADS1	Acyl-CoA (8-3)-desaturase	15960.4	23823.8	12170.6	35155.6	10858.5	14768.3	3	4	4	4	4	3
O60437	PPL	Periplakin	1.06775e+06	1.05251e+06	986563	1058007	1.08559e+06	1.0502e+06	98	99	98	96	97	98
O60443	GSDME	Gasdermin-E	110641	113844	126654	77435.8	110416	95421.9	7	7	7	7	7	7
O60447	EVI5	Ecotropic viral integration site 5 protein homolog	45218.1	42289.6	46909.3	38013.1	38365.2	35783.7	5	5	5	5	5	5
O60449	LY75	Lymphocyte antigen 75	77111.1	100705	85197.3	120742	67847.8	77240.5	15	17	16	16	16	14
O60462	NRP2	Neuropilin-2	33450	53600.7	41419.7	57243.9	43191.4	48586.9	4	3	2	3	3	3
O60469	DSCAM	Down syndrome cell adhesion molecule	3.05223e+06	2.87241e+06	4054369	2.73081e+06	3.37003e+06	3.42752e+06	1	1	1	1	1	1
O60476	MAN1A2	Mannosyl-oligosaccharide 1,2-alpha-mannosidase IB	150821	187756	152019	301214	151486	189472	12	12	12	12	12	12
O60487	MPZL2	Myelin protein zero-like protein 2	121146	140894	99341.9	131033	84972.1	107292	2	2	2	2	2	2
O60488	ACSL4	Long-chain-fatty-acid--CoA ligase 4	756709	727429	734056	718676	779738	700607	41	42	42	41	42	42
O60493	SNX3	Sorting nexin-3	2.48849e+06	2248130	3.12997e+06	2.0147e+06	2283561	2.51745e+06	16	16	16	16	16	16
O60499	STX10	Syntaxin-10	85983.9	111276	98914.6	127140	79423.2	96970.6	6	6	6	6	6	6
O60502	OGA	Protein O-GlcNAcase	539916	490678	617742	411383	513023	502239	25	26	25	25	24	23
O60503	ADCY9	Adenylate cyclase type 9	27253	42529.2	25021.5	53886.8	26681.8	28840.9	3	3	3	3	3	3
O60504	SORBS3	Vinexin	171586	157739	193040	160703	179548	187001	13	13	13	13	13	13
O60506	SYNCRIP	Heterogeneous nuclear ribonucleoprotein Q	9523724	10082865	9045870	11268123	8423819	9054664	51	52	53	51	53	51
O60507	TPST1	Protein-tyrosine sulfotransferase 1	12289.1	15514.1	12183	19002.6	12750.9	11890.3	1	1	1	1	1	1
O60508	CDC40	Pre-mRNA-processing factor 17	389288	381280	353097	374199	410706	383981	19	19	19	19	19	19
O60512	B4GALT3	Beta-1,4-galactosyltransferase 3	79332	93774.5	80474.6	132284	84287.4	96703.6	5	5	5	5	5	5
O60513	B4GALT4	Beta-1,4-galactosyltransferase 4	36311.2	59598.2	41434.1	79990.1	58725.9	57982	3	3	3	3	3	3
O60518	RANBP6	Ran-binding protein 6	379478	354503	369229	327083	364450	339703	17	17	17	17	17	16
O60524	NEMF	Nuclear export mediator factor NEMF	29882.1	32317	43407.6	41750.5	29209.9	42714.6	5	5	5	5	5	5
O60547	GMDS	GDP-mannose 4,6 dehydratase	489201	518358	647586	407868	489723	459802	18	18	18	18	17	18
O60551	NMT2	Glycylpeptide N-tetradecanoyltransferase 2	21926.1	24433	22388.8	21375.9	20430.1	20227.1	3	3	3	3	2	3
O60563	CCNT1	Cyclin-T1	459142	395640	386752	401200	417021	397918	23	24	24	24	24	23
O60566	BUB1B	Mitotic checkpoint serine/threonine-protein kinase BUB1 beta	156405	166934	206688	137935	151474	162041	14	14	14	14	14	13
O60568	PLOD3	Multifunctional procollagen lysine hydroxylase and glycosyltransferase LH3	4576162	4332952	4.07034e+06	4.3382e+06	4838003	4.10601e+06	40	39	40	40	40	39
O60573	EIF4E2	Eukaryotic translation initiation factor 4E type 2	86097.9	80333.6	88357.7	66972.6	76531.4	71905.8	10	11	10	11	11	10
O60583	CCNT2	Cyclin-T2	24513.5	23295	22124.3	26638.4	26783	24655.8	4	4	4	4	4	4
O60602	TLR5	Toll-like receptor 5	848904	756753	931426	852092	767503	774827	1	1	1	1	1	1
O60610	DIAPH1	Protein diaphanous homolog 1	1.03053e+06	1075248	1.19352e+06	1.04113e+06	915633	993474	48	47	48	48	47	47
O60613	SELENOF	Selenoprotein F	1.19313e+06	1341942	1.05957e+06	1.18803e+06	1.16624e+06	901944	6	6	6	6	6	6
O60635	TSPAN1	Tetraspanin-1	157024	162519	105253	180504	125542	128575	2	2	2	2	2	2
O60645	EXOC3	Exocyst complex component 3	342568	326198	346423	372312	346005	322690	14	14	14	14	14	13
O60658	PDE8A	High affinity cAMP-specific and IBMX-insensitive 3',5'-cyclic phosphodiesterase 8A	81488.1	102638	91451.9	119944	102058	101500	7	6	7	7	7	7
O60664	PLIN3	Perilipin-3	1.23808e+06	1384892	1.72395e+06	996390	1.24038e+06	1.17384e+06	20	20	20	20	20	20
O60671	RAD1	Cell cycle checkpoint protein RAD1	193335	198037	253736	158691	191642	201037	4	4	4	4	4	4
O60673	REV3L	DNA polymerase zeta catalytic subunit	49882.9	45247.9	49551	45476.4	36442.9	39044.8	3	3	3	3	2	3
O60675	MAFK	Transcription factor MafK	227688	235225	205240	214692	197347	196582	7	8	8	7	8	7
O60678	PRMT3	Protein arginine N-methyltransferase 3	352268	336605	424486	254667	325004	309721	11	11	11	11	11	11
O60684	KPNA6	Importin subunit alpha-7	958752	919215	1.0282e+06	783386	967209	913392	19	19	19	20	20	19
O60701	UGDH	UDP-glucose 6-dehydrogenase	1.09796e+06	1.04781e+06	1.44288e+06	822128	1.06931e+06	1.12877e+06	23	23	23	22	23	23
O60716	CTNND1	Catenin delta-1	2.18797e+06	2.42034e+06	2.01607e+06	2.37938e+06	2.20341e+06	2.03423e+06	58	59	59	60	58	57
O60725	ICMT	Protein-S-isoprenylcysteine O-methyltransferase	38816.7	57578.1	37928.3	73900	29921	38074.3	3	3	3	3	3	3
O60739	EIF1B	Eukaryotic translation initiation factor 1b	27893.3	29312.2	20347.3	17203.9	13602.4	4825.91	3	3	3	2	3	2
O60749	SNX2	Sorting nexin-2	874252	929792	1.12664e+06	750006	1.02826e+06	973727	19	19	19	18	18	18
O60762	DPM1	Dolichol-phosphate mannosyltransferase subunit 1	1.12103e+06	1.36013e+06	1034615	1.88122e+06	975705	1.04346e+06	12	12	12	12	12	12
O60763	USO1	General vesicular transport factor p115	785168	719729	900396	670421	709727	736749	34	34	34	34	34	34
O60779	SLC19A2	Thiamine transporter 1	19091.2	20284.8	17302.9	34400	20161.9	19390.7	1	1	1	1	1	1
O60783	MRPS14	28S ribosomal protein S14, mitochondrial	44736.3	67342.5	43231	87599.1	39491.4	49055.1	4	4	4	4	4	4
O60784	TOM1	Target of Myb protein 1	251230	250084	278271	253874	267729	223766	8	9	8	9	9	9
O60825	PFKFB2	6-phosphofructo-2-kinase/fructose-2,6-bisphosphatase 2	28152.2	30667.9	36340.3	22915.1	27932.8	27663.8	4	4	4	4	4	4
O60826	CCDC22	Coiled-coil domain-containing protein 22	274136	254795	327331	206473	237878	257878	20	20	20	20	20	20
O60828	PQBP1	Polyglutamine-binding protein 1	2.96305e+06	2.78333e+06	3.06407e+06	2.49859e+06	3.0202e+06	2.99015e+06	7	7	7	7	7	7
O60830	TIMM17B	Mitochondrial import inner membrane translocase subunit Tim17-B	83566	126379	110562	180627	78669.3	112378	1	1	1	1	1	1
O60831	PRAF2	PRA1 family protein 2	257326	319128	271181	426416	197826	236045	3	3	3	3	3	3
O60832	DKC1	H/ACA ribonucleoprotein complex subunit DKC1	1.95186e+06	1.65659e+06	1.77948e+06	1.44759e+06	2.09529e+06	1.85894e+06	39	39	40	40	40	40
O60841	EIF5B	Eukaryotic translation initiation factor 5B	1.30762e+06	1.27899e+06	1450555	1.28483e+06	1.22596e+06	1.31872e+06	50	50	50	51	50	49
O60858	TRIM13	E3 ubiquitin-protein ligase TRIM13	4659.91	6143.8	2943.38	12469.6	3387.46	4501.72	1	2	2	2	1	1
O60869	EDF1	Endothelial differentiation-related factor 1	2.60562e+06	2.34128e+06	2894069	2507115	2.35108e+06	2661091	9	11	11	11	11	11
O60870	KIN	DNA/RNA-binding protein KIN17	349657	322028	359347	437925	321237	375135	7	8	8	8	8	8
O60884	DNAJA2	DnaJ homolog subfamily A member 2	2.72738e+06	2.57663e+06	3.22542e+06	2200500	2.69166e+06	2.72406e+06	18	18	18	18	18	18
O60885	BRD4	Bromodomain-containing protein 4	1.94752e+06	1.89121e+06	1.92076e+06	2218932	2.00187e+06	2.0744e+06	34	34	34	34	34	34
O60888	CUTA	Protein CutA	388533	336128	432112	320332	347855	250004	4	4	4	4	4	4
O60906	SMPD2	Sphingomyelin phosphodiesterase 2	24846.1	35323.9	27405.1	39697.8	17357.6	19574.8	3	3	3	3	3	3
O60911	CTSV	Cathepsin L2	45851.8	65502.6	53432.9	69716.8	38278.3	46932.5	1	1	1	1	1	1
O60921	HUS1	Checkpoint protein HUS1	83960.4	74366.7	95054.8	69505.3	73338.6	76120.6	4	4	4	4	4	4
O60925	PFDN1	Prefoldin subunit 1	1.20477e+06	1.17751e+06	1.5718e+06	903172	1.1616e+06	1.14369e+06	10	10	10	10	10	10
O60927	PPP1R11	E3 ubiquitin-protein ligase PPP1R11	33736.8	48541.7	56282.2	24765.8	37873.3	38505.6	3	3	3	3	3	3
O60930	RNASEH1	Ribonuclease H1	92373.8	97522.2	112941	107055	98230.1	116561	5	5	5	5	5	5
O60934	NBN	Nibrin	800756	777916	712263	727992	762394	701265	32	33	32	32	33	32
O60936	NOL3	Nucleolar protein 3	116838	109605	136429	82961.5	111927	106098	4	4	4	4	4	4
O60941	DTNB	Dystrobrevin beta	160690	152301	129327	166148	151786	144204	12	12	12	11	12	12
O60942	RNGTT	mRNA-capping enzyme	232890	210109	294389	198870	203976	244929	13	12	13	13	13	13
O75027	ABCB7	Iron-sulfur clusters transporter ABCB7, mitochondrial	280212	378839	251590	576814	255052	329268	12	12	12	11	11	11
O75030	MITF	Microphthalmia-associated transcription factor	24838.7	18052.9	20583.4	3999.95	2932.85	NaN	1	1	1	1	1	0
O75037	KIF21B	Kinesin-like protein KIF21B	39893.2	NaN	4824.12	85804.3	116563	NaN	1	0	1	1	1	0
O75044	SRGAP2	SLIT-ROBO Rho GTPase-activating protein 2	86432.4	83206.2	97271.9	99060.5	84394.4	82184.5	11	10	11	11	10	11
O75051	PLXNA2	Plexin-A2	23064.4	34578.8	20462.1	44939.5	23115.9	28944.5	9	9	8	9	9	8
O75052	NOS1AP	Carboxyl-terminal PDZ ligand of neuronal nitric oxide synthase protein	599069	630456	563827	635288	591347	594720	19	19	19	19	19	19
O75054	IGSF3	Immunoglobulin superfamily member 3	225757	296375	201458	363101	221631	266148	23	24	24	24	23	22
O75056	SDC3	Syndecan-3	198701	227518	183404	259194	194466	219867	1	1	1	1	1	1
O75063	FAM20B	Glycosaminoglycan xylosylkinase	139128	196424	130102	241148	126119	115446	4	4	4	4	4	4
O75083	WDR1	WD repeat-containing protein 1	3829936	3490928	4.20308e+06	2.94144e+06	3.4752e+06	3327594	33	33	33	33	33	33
O75084	FZD7	Frizzled-7	100739	125964	90814.6	159482	92982.4	108065	5	5	5	5	5	5
O75093	SLIT1	Slit homolog 1 protein	121331	170488	144897	326247	171470	214169	1	1	1	1	1	1
O75096	LRP4	Low-density lipoprotein receptor-related protein 4	41130.5	55498.1	41836.5	56870.9	45680.5	48020.1	3	2	3	3	3	3
O75110	ATP9A	Probable phospholipid-transporting ATPase IIA	49417.7	65477.5	49907.9	76226.2	42167	44153.8	3	3	3	3	3	3
O75113	N4BP1	NEDD4-binding protein 1	24802.4	25744.9	31193.6	19901	25275.8	30873	3	3	3	3	3	3
O75116	ROCK2	Rho-associated protein kinase 2	221590	236099	244747	261437	185269	189818	30	30	30	30	30	30
O75122	CLASP2	CLIP-associating protein 2	27321.9	29176.7	30385.6	22788.1	21554.4	22710.4	5	5	5	5	5	4
O75127	PTCD1	Pentatricopeptide repeat-containing protein 1, mitochondrial	172537	236507	176444	345176	181047	197861	13	14	14	14	13	14
O75131	CPNE3	Copine-3	1.26212e+06	1.88604e+06	2.40567e+06	1.47108e+06	1.72057e+06	1859719	23	23	23	23	23	23
O75132	ZBED4	Zinc finger BED domain-containing protein 4	59518.7	57318	53099.9	62463.6	57504	54561.8	4	5	4	4	4	5
O75140	DEPDC5	GATOR complex protein DEPDC5	6876.36	8743.27	5064.6	6260.07	20401	7814.66	1	2	2	2	1	2
O75143	ATG13	Autophagy-related protein 13	29069.9	29642.4	34970.8	25692.3	25720.9	29145.2	4	4	4	4	4	4
O75146	HIP1R	Huntingtin-interacting protein 1-related protein	880035	888335	953308	781246	888695	869766	47	47	47	47	46	47
O75147	OBSL1	Obscurin-like protein 1	214587	196690	226771	180384	207255	207114	17	17	17	17	17	16
O75150	RNF40	E3 ubiquitin-protein ligase BRE1B	716657	635794	671867	655632	724969	691609	37	37	37	36	37	36
O75151	PHF2	Lysine-specific demethylase PHF2	161362	212398	152395	245916	162307	186719	9	9	8	9	9	9
O75152	ZC3H11A	Zinc finger CCCH domain-containing protein 11A	452136	556514	408704	669527	405206	451723	23	23	23	23	23	22
O75153	CLUH	Clustered mitochondria protein homolog	1.76521e+06	1.78947e+06	2.27978e+06	1.53119e+06	1.62843e+06	1.79228e+06	55	56	56	56	55	55
O75157	TSC22D2	TSC22 domain family protein 2	76918.8	80410.4	96534.2	57160.4	71382.9	73995.4	7	6	7	7	7	7
O75161	NPHP4	Nephrocystin-4	13017.9	11327.2	13351.1	12422.8	11340.1	12392.2	3	3	3	3	3	3
O75164	KDM4A	Lysine-specific demethylase 4A	100188	92587.4	116223	87631	100925	109839	9	9	9	9	9	8
O75165	DNAJC13	DnaJ homolog subfamily C member 13	655994	617154	568505	612860	560680	519450	78	79	79	79	78	79
O75167	PHACTR2	Phosphatase and actin regulator 2	29733.8	16668.7	22230.7	12051.7	11981.5	16366.6	2	2	2	2	2	1
O75170	PPP6R2	Serine/threonine-protein phosphatase 6 regulatory subunit 2	22430.6	27535.4	28671.8	21943.4	22151.2	19806	4	4	4	4	4	4
O75175	CNOT3	CCR4-NOT transcription complex subunit 3	550942	533942	574511	485007	535843	548256	18	18	19	20	20	19
O75177	SS18L1	Calcium-responsive transactivator	12511.4	11164.1	9501.52	9263.38	10932.2	9936.11	1	1	1	1	1	1
O75179	ANKRD17	Ankyrin repeat domain-containing protein 17	480931	468746	570870	459967	474534	504369	40	40	40	40	39	39
O75182	SIN3B	Paired amphipathic helix protein Sin3b	77584.3	76650.8	73647.9	103622	77225.6	76474	9	9	9	9	9	9
O75190	DNAJB6	DnaJ homolog subfamily B member 6	122097	111747	118464	109006	107683	115726	5	5	5	5	5	5
O75191	XYLB	Xylulose kinase	96144.1	111188	129447	71566.2	101613	100400	1	1	1	1	1	1
O75192	PEX11A	Peroxisomal membrane protein 11A	17907.7	17750.2	14091.4	21870.7	8569.72	NaN	1	1	1	1	1	0
O75197	LRP5	Low-density lipoprotein receptor-related protein 5	1240.21	3881.5	3031.09	7178.78	NaN	NaN	1	1	1	1	0	0
O75208	COQ9	Ubiquinone biosynthesis protein COQ9, mitochondrial	581730	727839	619135	872529	665744	687985	9	9	9	9	9	9
O75223	GGCT	Gamma-glutamylcyclotransferase	728947	841784	1e+06	539474	723910	696950	16	16	16	16	16	15
O75251	NDUFS7	NADH dehydrogenase [ubiquinone] iron-sulfur protein 7, mitochondrial	315955	435575	338326	575300	347567	397282	5	5	5	5	5	5
O75306	NDUFS2	NADH dehydrogenase [ubiquinone] iron-sulfur protein 2, mitochondrial	1.33373e+06	1.75296e+06	1.35641e+06	2.36756e+06	1.39714e+06	1.66952e+06	23	23	23	23	23	23
O75312	ZPR1	Zinc finger protein ZPR1	109425	135009	172435	92274.6	126955	126989	11	11	11	11	11	10
O75319	DUSP11	RNA/RNP complex-1-interacting phosphatase	413426	394376	361999	342851	378570	358551	13	14	14	14	14	14
O75323	NIPSNAP2	Protein NipSnap homolog 2	566121	609699	545722	788937	570627	624235	13	13	13	13	13	12
O75326	SEMA7A	Semaphorin-7A	143561	151494	133897	229940	166478	176250	16	16	17	17	17	17
O75330	HMMR	Hyaluronan mediated motility receptor	89892.3	89774	106798	98616.6	71204	87510.5	10	11	10	9	9	10
O75340	PDCD6	Programmed cell death protein 6	902432	848292	1.04759e+06	736310	909296	871616	11	11	11	11	11	11
O75347	TBCA	Tubulin-specific chaperone A	2.16953e+06	2741843	2998180	1860788	2.33015e+06	2.07072e+06	13	13	13	13	13	13
O75348	ATP6V1G1	V-type proton ATPase subunit G 1	838475	865470	813689	578757	573911	504872	7	7	7	7	7	7
O75351	VPS4B	Vacuolar protein sorting-associated protein 4B	699305	729648	877870	579146	678280	703901	18	18	18	17	18	17
O75352	MPDU1	Mannose-P-dolichol utilization defect 1 protein	873724	1.20945e+06	800025	1.58769e+06	648838	985286	1	1	1	1	1	1
O75354	ENTPD6	Ectonucleoside triphosphate diphosphohydrolase 6	25144.8	35731.3	29531.8	93646.8	54768.9	55297.9	4	3	4	4	3	3
O75356	ENTPD5	Ectonucleoside triphosphate diphosphohydrolase 5	77022.4	73658	67261.8	63937.2	68021.1	73380.2	4	4	4	4	4	4
O75362	ZNF217	Zinc finger protein 217	44623.3	49475.1	44471	58749.6	41390.6	42737.6	5	7	6	7	7	7
O75367	MACROH2A1	Core histone macro-H2A.1	6.35122e+06	6.0647e+06	5.86e+06	6.70256e+06	6776631	6403169	20	20	20	20	20	20
O75369	FLNB	Filamin-B	7.96517e+06	7958943	9778670	7245354	8187236	9024654	182	181	183	183	183	181
O75376	NCOR1	Nuclear receptor corepressor 1	334119	316416	311657	347144	330714	311528	48	49	49	48	49	48
O75380	NDUFS6	NADH dehydrogenase [ubiquinone] iron-sulfur protein 6, mitochondrial	196708	252260	216270	304056	236656	225889	5	5	5	5	5	5
O75381	PEX14	Peroxisomal membrane protein PEX14	249959	356672	259356	363148	197223	235970	7	7	7	6	6	6
O75382	TRIM3	Tripartite motif-containing protein 3	23637.1	28484.7	15904.4	6489.84	14467.1	4189.65	2	2	2	2	2	2
O75386	TULP3	Tubby-related protein 3	178480	165989	174105	186092	176633	164608	2	2	2	2	2	2
O75390	CS	Citrate synthase, mitochondrial	8724599	11426437	10094429	14621443	9514285	9962375	31	31	31	31	31	30
O75394	MRPL33	39S ribosomal protein L33, mitochondrial	139242	141264	148803	202765	162410	178044	2	2	2	2	2	2
O75396	SEC22B	Vesicle-trafficking protein SEC22b	1.30052e+06	1.60714e+06	1.31505e+06	1.97281e+06	872829	1.05534e+06	20	20	19	20	19	19
O75400	PRPF40A	Pre-mRNA-processing factor 40 homolog A	2.56104e+06	2.46711e+06	2.28465e+06	2.37258e+06	2.6489e+06	2.44828e+06	43	43	43	42	42	41
O75410	TACC1	Transforming acidic coiled-coil-containing protein 1	280101	278934	271348	295020	298751	282382	14	13	13	13	14	13
O75414	NME6	Nucleoside diphosphate kinase 6	20541.1	23268.7	21796.4	31418.4	23267.3	19828.3	3	3	3	3	3	2
O75417	POLQ	DNA polymerase theta	29862.3	32130.3	37167.1	43217.1	25909	29521.2	3	4	3	4	4	3
O75419	CDC45	Cell division control protein 45 homolog	190359	193119	256381	167277	202120	202595	9	9	9	9	9	9
O75427	LRCH4	Leucine-rich repeat and calponin homology domain-containing protein 4	165282	154088	133376	179894	128969	134989	10	11	11	11	10	11
O75431	MTX2	Metaxin-2	2491208	2343437	2.25246e+06	2.31571e+06	2.56894e+06	2.00859e+06	12	12	12	12	12	12
O75436	VPS26A	Vacuolar protein sorting-associated protein 26A	1.31849e+06	1.12612e+06	1522078	997484	1.13886e+06	1.17578e+06	19	19	19	19	19	19
O75438	NDUFB1	NADH dehydrogenase [ubiquinone] 1 beta subcomplex subunit 1	202325	285711	195452	429007	168668	196531	6	6	6	6	6	6
O75439	PMPCB	Mitochondrial-processing peptidase subunit beta	3016591	3389880	2.92568e+06	4.68381e+06	3263990	3.40108e+06	28	28	27	28	28	28
O75446	SAP30	Histone deacetylase complex subunit SAP30	349049	348123	316191	321135	337291	336590	8	8	8	7	8	8
O75448	MED24	Mediator of RNA polymerase II transcription subunit 24	291735	263748	258324	272331	266541	250245	24	24	24	24	24	23
O75449	KATNA1	Katanin p60 ATPase-containing subunit A1	93973.5	93558.6	105332	84893.7	77756.5	95241.9	5	5	5	5	4	5
O75461	E2F6	Transcription factor E2F6	31317.3	30269.5	27083.5	36188.1	29874.5	30099.3	3	3	3	3	3	3
O75475	PSIP1	PC4 and SFRS1-interacting protein	1.49896e+06	1.56714e+06	1.41977e+06	1.706e+06	1.50505e+06	1.52314e+06	25	26	26	26	26	26
O75477	ERLIN1	Erlin-1	527338	617421	460926	838232	417315	465881	13	13	13	13	13	13
O75478	TADA2A	Transcriptional adapter 2-alpha	79190.8	75106.3	59987.3	49665	64241	59995.2	3	3	3	3	3	3
O75489	NDUFS3	NADH dehydrogenase [ubiquinone] iron-sulfur protein 3, mitochondrial	1.28539e+06	1.62861e+06	1.30222e+06	2.161e+06	1.31464e+06	1.38516e+06	21	21	20	21	20	21
O75494	SRSF10	Serine/arginine-rich splicing factor 10	2802793	2.79741e+06	2.54981e+06	2.68986e+06	2.9434e+06	2.64535e+06	13	13	13	13	13	13
O75496	GMNN	Geminin	113241	105339	161724	91483.8	112781	122852	4	4	4	4	4	4
O75503	CLN5	Ceroid-lipofuscinosis neuronal protein 5	293961	284969	267771	268433	306375	279945	4	4	4	4	4	4
O75506	HSBP1	Heat shock factor-binding protein 1	203439	285107	258029	239050	257369	231201	4	4	4	4	4	4
O75509	TNFRSF21	Tumor necrosis factor receptor superfamily member 21	345572	442408	330323	664399	381457	390889	18	18	17	18	18	17
O75521	ECI2	Enoyl-CoA delta isomerase 2	2.07863e+06	1.95905e+06	1942198	2.40724e+06	2.06254e+06	1.91437e+06	19	19	19	19	19	19
O75528	TADA3	Transcriptional adapter 3	16093.4	19370.8	15117.9	20416.7	17718.5	15781.4	3	3	3	3	3	3
O75529	TAF5L	TAF5-like RNA polymerase II p300/CBP-associated factor-associated factor 65 kDa subunit 5L	101567	94333.7	88977.1	90121.5	104029	96360.9	5	5	5	5	5	5
O75530	EED	Polycomb protein EED	746218	707791	749238	633490	752182	704414	19	19	19	19	19	19
O75531	BANF1	Barrier-to-autointegration factor	3.22533e+06	4302180	3.46903e+06	3.70389e+06	3308113	2.68528e+06	13	13	13	13	13	12
O75533	SF3B1	Splicing factor 3B subunit 1	7.40301e+06	6.95058e+06	6.10648e+06	7.70256e+06	6.27919e+06	6120048	96	96	97	96	97	96
O75534	CSDE1	Cold shock domain-containing protein E1	3.6717e+06	3213293	3.92906e+06	3210955	3.47648e+06	3537388	53	53	53	53	53	53
O75554	WBP4	WW domain-binding protein 4	765066	686811	879644	740711	738176	822446	7	7	7	7	7	7
O75569	PRKRA	Interferon-inducible double-stranded RNA-dependent protein kinase activator A	679178	572999	674706	545372	607942	664188	11	11	11	11	11	11
O75570	MTRF1	Peptide chain release factor 1, mitochondrial	91570.9	105405	90632.5	156609	94560	120068	1	1	1	1	1	1
O75575	CRCP	DNA-directed RNA polymerase III subunit RPC9	137506	116311	125451	117945	147977	134208	2	2	2	2	2	2
O75581	LRP6	Low-density lipoprotein receptor-related protein 6	25434.9	29025.7	24186.2	28886.8	21524.6	25974.7	1	1	1	1	1	1
O75586	MED6	Mediator of RNA polymerase II transcription subunit 6	403972	400236	393527	376697	425912	383952	8	8	8	8	8	8
O75592	MYCBP2	E3 ubiquitin-protein ligase MYCBP2	100772	85908.6	81698.2	118938	97252.2	94975.2	14	14	15	16	15	15
O75600	GCAT	2-amino-3-ketobutyrate coenzyme A ligase, mitochondrial	14664.7	18760.4	8903.84	30149.2	19365	21643.5	1	1	1	1	1	1
O75607	NPM3	Nucleoplasmin-3	937968	808588	852273	770579	870528	962573	6	6	6	6	6	6
O75608	LYPLA1	Acyl-protein thioesterase 1	3277672	3721364	4.00425e+06	4096765	3.86523e+06	3.54101e+06	9	9	9	9	9	9
O75616	ERAL1	GTPase Era, mitochondrial	955691	1188829	966984	1584578	1016912	1.07143e+06	15	14	15	14	14	14
O75629	CREG1	Protein CREG1	170820	172708	158992	151729	155020	152155	8	8	8	8	8	8
O75635	SERPINB7	Serpin B7	99092.7	89527.1	83709.7	87503.2	97615	95473.2	1	1	1	1	1	1
O75643	SNRNP200	U5 small nuclear ribonucleoprotein 200 kDa helicase	6025141	5.49873e+06	5.10403e+06	5693309	5.70138e+06	5.00343e+06	158	156	158	158	158	156
O75648	TRMU	Mitochondrial tRNA-specific 2-thiouridylase 1	355807	424407	368651	582606	394426	425592	10	10	10	10	10	10
O75663	TIPRL	TIP41-like protein	215589	234496	300754	167636	227376	215220	11	11	11	11	11	11
O75665	OFD1	Oral-facial-digital syndrome 1 protein	95870.2	96469.1	97257.2	87803.8	91970	83556.5	11	11	12	11	12	13
O75674	TOM1L1	TOM1-like protein 1	78553.9	79713.6	99613.5	63539.9	70578.8	79181.3	5	5	5	4	5	4
O75676	RPS6KA4	Ribosomal protein S6 kinase alpha-4	285093	288881	413199	295568	268266	303746	6	6	6	6	5	6
O75683	SURF6	Surfeit locus protein 6	1.48037e+06	1.45506e+06	1301808	1.37712e+06	1.56384e+06	1.48314e+06	19	19	19	19	19	19
O75688	PPM1B	Protein phosphatase 1B	66402.9	77887.4	93609.8	56324.5	58364	50318.5	7	7	7	7	7	7
O75689	ADAP1	Arf-GAP with dual PH domain-containing protein 1	63161	61682.2	77539.5	63942.1	62802.6	70537.3	6	6	6	6	6	6
O75691	UTP20	Small subunit processome component 20 homolog	307955	365483	266667	457061	270386	272256	49	50	49	49	48	50
O75694	NUP155	Nuclear pore complex protein Nup155	2.63225e+06	2.17949e+06	2.2851e+06	2.27582e+06	2.75811e+06	2484375	58	58	59	58	59	58
O75695	RP2	Protein XRP2	423419	576513	357607	661185	370074	433877	8	8	8	8	8	8
O75712	GJB3	Gap junction beta-3 protein	11819.2	31227.6	12662.2	41892.4	10398.4	28661.5	1	1	1	1	1	1
O75716	STK16	Serine/threonine-protein kinase 16	23936.9	26590.3	19128.4	35000.6	21040.4	23703.6	1	1	1	1	1	1
O75717	WDHD1	WD repeat and HMG-box DNA-binding protein 1	672294	584831	739514	636340	693249	709898	40	40	41	41	39	40
O75718	CRTAP	Cartilage-associated protein	1584348	1.49205e+06	1.43017e+06	1.43856e+06	1.70207e+06	1.51173e+06	17	17	17	17	17	17
[truncated: 7,313 more rows]

## Sheet: DownRegList
UniProtIds	Genes
Q9Y2J4	AMOTL2
Q9Y3D3	MRPS16
O75326	SEMA7A
Q96FN4	CPNE2
P02649	APOE
Q8N4C9	C17orf78
Q5TF58	IFFO2
[truncated: 113 more rows]

## Sheet: downReg GO_CC
Analysis Type:	PANTHER Overrepresentation Test (Released 20231017)
[truncated: 37 more rows]

[truncated: 4 more sheets: downReg GO_BP, UpRegList, upReg GO_CC, upReg GO_MP]
