# Supplementary material for: Control of Golgi- V-ATPase through Sac1-dependent co-regulation of PI(4)P and cholesterol
Source: Nat Commun. 2025 Aug 21;16:7808. doi: 10.1038/s41467-025-63125-7 (PMC12371084; doi:10.1038/s41467-025-63125-7)
Supplement: Supplementary file 9 — Source Data [file 41467_2025_63125_MOESM9_ESM.xlsx]

## Sheet: Fig1b
Fig1b	WB time course miniIAA7

## Sheet: Fig1c
Fig1c	Total PI4P levels - PRMC MS
											One-Way ANOVA with Tukey multiple comparisons test
		REP1	REP2	REP3		AVERAGE	STDEV	SEM			Statistical test	DMSO
	DMSO 2h	40.9471	37.6818	36.9937		38.5408	2.11207	1.2194			DMSO	X
	IAA 30 min	40.6353	41.0677	38.5887		40.0972	1.3242	0.764529			IAA 30	n.s. (0.7464)
	IAA 1h	57.7657	55.6969	55.418		56.2935	1.28251	0.740457			IAA 1	* (0.0167)
	IAA 2h	145.414	125.744	120.895		130.684	12.9845	7.49659			IAA 2	**** (<0.0001)

## Sheet: Fig1e
Fig1e	% of intact/fragmented cells
		REP1					AVERAGE			STDEV			SEM
		DMSO	IAA 2 h	IAA 4 h			DMSO	IAA 2 h	IAA 4 h	DMSO	IAA 2 h	IAA 4 h	DMSO	IAA 2 h	IAA 4 h
	intact	79	25.96	9.65		intact	77.83	28.8267	8.23	2.46307	5.43068	3.59676	1.42205	3.1354	2.07659
	partially fragmented	18	38.46	36.84		partially fragmented	19.56	38.6	36.99	2.04861	7.09104	3.96713	1.18277	4.09401	2.29042
	fully fragmented	3	35.58	53.51		fully fragmented	2.61	32.5733	54.78	0.781729	3.44784	7.42689	0.451331	1.99061	4.28792
		REP2
		DMSO	IAA 2 h	IAA 4 h
	intact	79.49	35.09	10.9
	partially fragmented	18.8	31.58	41.03
	fully fragmented	1.71	33.33	48.07
		REP3
		DMSO	IAA 2 h	IAA 4 h
	intact	75	25.43	4.14
	partially fragmented	21.88	45.76	33.1
	fully fragmented	3.12	28.81	62.76

## Sheet: Fig1f
Fig1f	WB analysis Golgi markers

## Sheet: Fig2c
Fig2c	WB time course TGN46 - B4GALT1

## Sheet: Fig2d
Fig2d	Normalized B4GALT1/TGN46 intensity
	TGN46
	h IAA	REP1	REP2	REP3	AVERAGE	STDEV	SEM	statistical test	One-Way ANOVA with Dunnett multiple comparisons test
	0	1.26847	1.05767	0.673863	1	0.301469	0.174053
	1	1.17183	0.982351	0.90262	1.01893	0.138284	0.0798383	n.s. (0.9964)
	2	0.937887	0.806941	0.911553	0.88546	0.0692627	0.0399888	n.s. (0.5307)
	3	0.505307	0.50602	0.34407	0.451799	0.0932966	0.0538648	*** (0.0004)
	4	0.541314	0.495488	0.149327	0.395376	0.214314	0.123734	*** (0.0001)
	B4GALT1
	h IAA	REP1	REP2	REP3	AVERAGE	STDEV	SEM	statistical test	One-Way ANOVA with Dunnett multiple comparisons test
	0	0.901153	1.15705	0.941794	1	0.137521	0.0793977
	1	0.822154	1.17514	0.888589	0.961961	0.187583	0.108301	n.s. (0.8336)
	2	0.786103	1.23496	0.923558	0.981539	0.229976	0.132777	n.s. (0.9872)
	3	0.641573	1.26548	0.77396	0.89367	0.328727	0.18979	n.s. (0.2245)
	4	0.425113	0.99726	0.467604	0.629992	0.318772	0.184043	*** (0.0006)

## Sheet: Fig2e
Fig2e	WB analysis rescue Sac1 WT - Sac1 mut

## Sheet: Fig2f
Fig2f	B4GALT1 degradation Sac1 wt/mut rescue
										ordinary one-way ANOVA (Tukey's multiple comparisons test), adjusted P value
	REP1	REP2	REP3	REP4	REP5	AVERAGE	STDEV	SEM			DMSO	WT	mut
DMSO	0.637995	0.661549	0.663064	0.659489	0.632807	0.650981	0.0143962	0.00643816		DMSO	X	****(<0.0001)	n.s.(0.6379)
WT	0.272275	0.170424	0.283944	0.341887	0.256348	0.264976	0.0619332	0.0276974		WT	****(<0.0001)	X	****(<0.0001)
mut	0.58713	0.551295	0.528265	0.623844	0.77098	0.612303	0.0958249	0.0428542		mut	n.s.(0.6379)	****(<0.0001)	X

## Sheet: Fig3a
Fig3a	A431 - timecourse pH measurements
	0h	dmso 1h	IAA 1h	dmso 2h	IAA 2h	dmso 3h	IAA 3h			One-Way ANOVA with Tukey's multiple comparisons test
	6.52895	5.26135	6.07512	5.80908	6.56025	5.35524	6.482			Statistical test	0h	dmso 1h	IAA 1h	dmso 2h	IAA 2h	dmso 3h	IAA 3h
	6.35681	5.77778	7.01408	5.74648	5.91862	5.69953	7.18623			0h	X	n.s. (>0.9999)	n.s. (0.9921)	n.s. (0.9999)	n.s. (0.1146)	n.s. (0.9953)	**** (<0.0001)
	6.10642	6.13772	5.87167	5.88732	5.69953	5.82473	6.26291			dmso 1h	n.s. (>0.9999)	X	n.s. (0.9848)	n.s. (0.9995)	n.s. (0.1379)	n.s. (0.9979)	**** (<0.0001)
	6.10642	6.10642	6.05947	6.38811	6.29421	5.79343	5.96557			IAA 1h	n.s. (0.9921)	n.s. (0.9848)	X	n.s. (0.9998)	* (0.0148)	n.s. (0.8277)	**** (<0.0001)
	5.46479	5.66823	5.79343	6.6072	6.21596	7.12363	6.46635			dmso 2h	n.s. (0.9999)	n.s. (0.9995)	n.s. (0.9998)	X	* (0.0480)	n.s. (0.9591)	**** (<0.0001)
	5.41784	5.04225	6.56025	6.21596	6.05947	6.27856	6.79499			IAA 2h	n.s. (0.1146)	n.s. (0.1379)	* (0.0148)	* (0.0480)	X	n.s. (0.9591)	* (0.0455)
	5.74648	4.88576	5.71518	5.80908	6.99844	6.65415	6.99844			dmso 3h	n.s. (0.9953)	n.s. (0.9979)	n.s. (0.8277)	n.s. (0.9591)	n.s. (0.9591)	X	**** (<0.0001)
	5.80908	5.91862	5.91862	6.37246	5.96557	5.74648	6.40376			IAA 3h	**** (<0.0001)	**** (<0.0001)	**** (<0.0001)	**** (<0.0001)	* (0.0455)	**** (<0.0001)	X
	5.71518	6.13772	5.65258	6.93584	6.79499	5.52739	6.10642
	5.82473	6.10642	5.54304	5.73083	6.12207	5.60563	6.27856
	5.49609	6.04382	6.26291	6.15336	6.40376	5.85603	7.09233
	5.0266	5.76213	4.61972	6.01252	6.07512	6.04382	6.29421
	5.33959	6.43505	6.87324	5.99687	6.46635	5.88561	5.94992
	5.77778	5.79343	6.13772	6.6072	6.35681	6.05071	6.77005
	6.12207	6.18466	5.23005	6.38811	5.68388	6.03892	6.27476
	5.61439	6.74804	5.48044	6.09077	6.482	5.97995	6.43986
	5.49646	5.41392	5.67335	5.61439	5.90297	5.96816	6.93514
	5.86203	5.55542	5.61439	5.9092	6.4507	5.80307	5.47288
	5.55071	6.31014	5.57901	5.52005	6.5342	5.79127	5.5908
	5.67335	6.07429	5.61439	6.2158	6.25118	6.13325	6.55778
	6.05071	5.68514	5.99175	5.7441	6.61675	5.87382	6.88797
	5.79127	5.06014	6.10967	5.44929	5.99175	6.02712	6.40448
	6.3809	5.47288	6.02712	5.47288	6.87618	6.35731	6.29835
	5.82665	5.54363	6.15684	6.15684	5.87382	6.3691	6.29835
	6.2158	6.19222	5.7559	6.23939	6.72288	6.26297	5.67335
	6.00354	5.87382	5.61439	6.29835	5.61439	6.35731	5.92099
	6.28656	5.99175	6.26297	6.39269	6.51061	5.4375	6.28656
	6.28656	5.94458	5.80307	6.2158	5.92099	6.29835	6.47524
	6.31014	6.26297	6.05071	5.11015	5.18986	6.3809	5.9191
	6.60495	6.14505	6.3809	5.11015	6.28656	5.72978	5.66093
	5.45439	5.77948	5.39033	5.50602	6.27476	5.66093	7.45095
	5.95353	6.00354	6.33373	5.33391	6.65212	5.23064	5.74699
	5.29948	5.85026	5.97074	5.97074	6.34552	5.12737	6.0568
	5.9191	5.85026	5.97074	4.45611	6.27476	5.40275	6.74527
	5.55766	6.19449	6.22892	4.71429	6.07429	5.81583	6.65921
	5.28227	5.81583	6.48709	4.55938	6.00354	4.92083	4.85198
	6.00516	5.0241	5.93632	5.07573	6.95181	6.00516	6.59036
	5.38554	5.05852	5.57487	5.11015	6.29776	6.10843	6.83133
	5.4716	5.78141	5.88468	4.62823	6.12565	5.11015	6.74527
	5.43718	5.54045	5.64372	5.54045	5.36833	5.54045	6.41824
	5.40275	6.09122	4.12909	6.00516	5.59208	5.09294	6.74527
	5.43718	6.03959	4.19793	4.80034	4.62823	5.67814	7.10671
	5.79862	5.36833	4.4389	4.85198	5.12737	6.31497	6.03959
	5.38554	5.36833	4.38726	5.40275	5.9191	6.19449	6.7969
	5.23064	6.09122	4.26678	6.17728	5.36833	6.02238	6.67642
	5.93632	5.67814	4.21515	6.00516	5.35112	5.71256	6.33219
	6.02238	5.88468			5.24785	4.83477	5.23064
		6.0568			6.46988	5.79862
		5.74699			5.78141
					6.57315
					5.48881
					5.64372
					5.04131
					5.57487
AVERAGE	5.78239	5.81141	5.70648	5.74648	6.05584	5.85052	6.36537
STDEV	0.376986	0.397738	0.693477	0.598484	0.526096	0.450617	0.52768
SEM	0.054989	0.0568197	0.102248	0.0882416	0.0715927	0.0650409	0.0769701

## Sheet: Fig3b
Fig3b	A431 - timecourse pH measurements EN6 treatment
	DMSO 3h	IAA 3h	DMSO 3h	IAA 3h			One-Way ANOVA with Tukey's multiple comparisons test
	-	-	EN6	EN6			Statistical test	DMSO 3h	IAA 3h	DMSO + EN6 3h	IAA + EN6 3h
	6.05409	6.33082	6.21761	4.33082			DMSO 3h	X	**** (<0.0001)	n.s. (0.4775)	n.s. (0.0749)
	6.23019	6.20503	5.76478	6.30566			IAA 3h	**** (<0.0001)	X	**** (<0.0001)	** (0.0039)
	5.52579	6.23019	6.00377	6.40629			DMSO + EN6 3h	n.s. (0.4775)	**** (<0.0001)	X	n.s. (0.7078)
	5.7522	6.74591	5.96604	6.4566			IAA + EN6 3h	n.s. (0.0749)	** (0.0039)	n.s. (0.7078)	X
	5.82767	6.3434	6.33082	6.4566
	5.0478	5.85283	5.65157	6.23019
	5.99119	6.79623	5.99119	6.30566
	6.07925	6.99748	6.62013	6.1673
	5.89057	6.25535	6.1044	6.4566
	6.74591	6.25535	5.5761	6.54465
	6.25535	6.54465	6.59497	6.49434
	6.29308	6.29308	6.14214	6.11698
	6.04151	6.31824	6.17987	5.91572
	6.11698	6.30566	5.7522	5.62642
	5.66415	5.77736	6.39371	6.19245
	6.4507	5.82767	6.17987	5.86541
	5.68388	7.11069	6.24277	5.95346
	5.63693	6.38113	5.94088	6.88428
	5.98122	6.58239	5.90314	6.43145
	5.73083	7.07296	5.96557	6.00377
	5.91862	7.61384	6.04382	6.29308
	5.77778	6.62013	6.12207	6.06667
	6.32551	6.85912	6.79499	5.96604
	6.21596	6.90943	5.96557	6.02817
	5.51174	5.80908	5.79343	7.15493
	6.07512	5.74648	5.55869	5.79343
	5.71518	6.24726	6.38811	6.82629
	6.12207	6.43505	6.27856	6.18466
	6.82629	5.65258	6.84194	5.277
	5.62128	5.84038	5.93427	6.482
	5.66823	6.87324	6.20031	6.81064
	6.95149	6.20031	5.87167	5.82473
	6.05947	5.73083	5.98122	5.82473
	6.37246	5.98122	5.79343	5.88732
	5.81486	5.98122	6.6698	5.52739
	6.00354	5.98122	6.40376	5.90297
	6.22759	6.20031	6.20031	5.84038
	5.72052	7.42097	5.94992	5.85603
	5.79127	6.02817	6.68545	5.44914
	5.85024	6.24726	5.69953	6.12146
	6.41627	6.6072	5.32394	5.81486
	5.34316	7.13928	5.79343	6.26297
	5.37854	6.5759	5.35524	6.05071
	5.46108	6.30986	5.58998	6.89976
	5.64976	6.09077	6.65212	5.87382
	5.82665	6.51061	6.51061	6.3691
	5.67335	6.20401	6.03892	6.09788
	6.45165	6.56958	6.01533	5.82665
	6.80542	6.47524	6.29835	5.77948
	5.7441	5.99175	6.72288	6.14505
	5.53184	6.22759	6.16863	6.03892
	5.53184	6.81722	5.88561	6.43986
	6.41627	6.55778	6.09788	6.32193
	6.08608	6.34552	5.62618	6.46344
	6.07429	6.00354	5.69693	5.85024
		6.18042	5.62618	5.94458
		6.8408	5.87382
		6.28656	6.13325
		6.91156	6.08608
		6.58137	6.81722
		6.73467	6.85259
		6.40448	5.24882
		6.22759	5.21344
AVERAGE	5.96289	6.39997	6.06866	6.11502
STDEV	0.394658	0.421352	0.399761	0.443451
SEM	0.0532157	0.0530854	0.0503651	0.0592586

[truncated: 54 more sheets: Fig3c, Fig3d, Fig3f, Fig3i, Fig3k, Fig3m, Fig4b, Fig4d, Fig4e, Fig4f, Fig4h, Fig5e, Fig5g, Fig5h, Fig5i, Fig5l, Fig5m, Fig6d, Fig6e, Fig6f …]
